# Supplementary material for: The power to (detect) change: Can honey bee collected pollen be used to monitor pesticide residues in the landscape?
Source: PLoS One. 2024 Sep 26;19(9):e0309236. doi: 10.1371/journal.pone.0309236 (PMC11426543; doi:10.1371/journal.pone.0309236)
Supplement: S2 File — (CSV) [file pone.0309236.s002.csv]

	SampleID	Date	Year	Site	SampleType	Mass_perc	Crop	Crop_or_NonCrop	Mass_abs	Pesticide	Detection	Type	LD50	source	app_cherry	app_meadowfoam	app_clover	app_carrot	indv_HQ	Pest_Count	SumHQ	Transf_HQ	Approved
1	04.11.20.Comeg_c	4/11/2020	2020	Comeg	composite	164.8	cherry	composite	164.8	Acequinocyl	0.044	I	315	ECOTOX_DB	No	No	No	No	0.13968253968254	4	875.7626593166	2.94288204524833	No
2	04.11.20.Comeg_c	4/11/2020	2020	Comeg	composite	164.8	cherry	composite	164.8	Pyridaben	0.021	I	0.024	Traynor et al 2016	Yes	No	No	No	875	4	875.7626593166	2.94288204524833	Yes
3	04.11.20.Comeg_c	4/11/2020	2020	Comeg	composite	164.8	cherry	composite	164.8	Pyriproxyfen	0.036	I	87	Traynor et al 2016	Yes	No	Yes	Yes	0.413793103448276	4	875.7626593166	2.94288204524833	Yes
4	04.11.20.Comeg_c	4/11/2020	2020	Comeg	composite	164.8	cherry	composite	164.8	Spirodiclofen	0.041	I	196	ECOTOX_DB	Yes	No	No	No	0.209183673469388	4	875.7626593166	2.94288204524833	Yes
5	04.11.20.Obai_c	4/11/2020	2020	Obailey	composite	71.1	cherry	composite	71.1	Acequinocyl	0.029	I	315	ECOTOX_DB	No	No	No	No	0.0920634920634921	5	816.532520618653	2.91250503747216	No
6	04.11.20.Obai_c	4/11/2020	2020	Obailey	composite	71.1	cherry	composite	71.1	Amitraz	0.381	I	2.55	ECOTOX_DB	No	No	No	No	149.411764705882	5	816.532520618653	2.91250503747216	No
7	04.11.20.Obai_c	4/11/2020	2020	Obailey	composite	71.1	cherry	composite	71.1	Fenpyroximate	0.0094	I	39.9	ECOTOX_DB	No	No	No	No	0.235588972431078	5	816.532520618653	2.91250503747216	No
8	04.11.20.Obai_c	4/11/2020	2020	Obailey	composite	71.1	cherry	composite	71.1	Pyridaben	0.016	I	0.024	Traynor et al 2016	Yes	No	No	No	666.666666666667	5	816.532520618653	2.91250503747216	Yes
9	04.11.20.Obai_c	4/11/2020	2020	Obailey	composite	71.1	cherry	composite	71.1	Pyriproxyfen	0.011	I	87	Traynor et al 2016	Yes	No	Yes	Yes	0.126436781609195	5	816.532520618653	2.91250503747216	Yes
10	04.12.20.Mix_c	4/12/2020	2020	Mix	composite	34.2	cherry	composite	34.2	Amitraz	0.198	I	2.55	ECOTOX_DB	No	No	No	No	77.6470588235294	5	870.51172911996	2.94027323637751	No
11	04.12.20.Mix_c	4/12/2020	2020	Mix	composite	34.2	cherry	composite	34.2	Fenpyroximate	0.014	I	39.9	ECOTOX_DB	No	No	No	No	0.350877192982456	5	870.51172911996	2.94027323637751	No
12	04.12.20.Mix_c	4/12/2020	2020	Mix	composite	34.2	cherry	composite	34.2	Fluopyram	0.011	F	110	ECOTOX_DB	Yes	No	No	Yes	0.1	5	870.51172911996	2.94027323637751	Yes
13	04.12.20.Mix_c	4/12/2020	2020	Mix	composite	34.2	cherry	composite	34.2	Pyridaben	0.019	I	0.024	Traynor et al 2016	Yes	No	No	No	791.666666666667	5	870.51172911996	2.94027323637751	Yes
14	04.12.20.Mix_c	4/12/2020	2020	Mix	composite	34.2	cherry	composite	34.2	Pyriproxyfen	0.065	I	87	Traynor et al 2016	Yes	No	Yes	Yes	0.747126436781609	5	870.51172911996	2.94027323637751	Yes
15	04.12.20.Fleck_c	4/12/2020	2020	Fleck	composite	113	cherry	composite	113	Amitraz	0.034	I	2.55	ECOTOX_DB	No	No	No	No	13.3333333333333	2	1055	3.02366391819779	No
16	04.12.20.Fleck_c	4/12/2020	2020	Fleck	composite	113	cherry	composite	113	Pyridaben	0.025	I	0.024	Traynor et al 2016	Yes	No	No	No	1041.66666666667	2	1055	3.02366391819779	Yes
17	04.13.2020.Ind_c	4/13/2020	2020	Independence	composite	106.9	cherry	composite	106.9	Amitraz	0.192	I	2.55	ECOTOX_DB	No	No	No	No	75.2941176470588	4	76.5140619097512	1.88938049548485	No
18	04.13.2020.Ind_c	4/13/2020	2020	Independence	composite	106.9	cherry	composite	106.9	Iprodione	0.065	F	91.7	Traynor et al 2016	No	No	Yes	Yes	0.708833151581243	4	76.5140619097512	1.88938049548485	No
19	04.13.2020.Ind_c	4/13/2020	2020	Independence	composite	106.9	cherry	composite	106.9	Propiconazole	0.021	F	67.5	Traynor et al 2016	Yes	Yes	No	Yes	0.311111111111111	4	76.5140619097512	1.88938049548485	Yes
20	04.13.2020.Ind_c	4/13/2020	2020	Independence	composite	106.9	cherry	composite	106.9	Trifloxystrobin	0.035	F	175	Traynor et al 2016	Yes	No	Yes	Yes	0.2	4	76.5140619097512	1.88938049548485	Yes
21	04.09.2020.John_c	4/9/2020	2020	Johnson	composite	289.9	cherry	composite	289.9	Amitraz	0.399	I	2.55	ECOTOX_DB	No	No	No	No	156.470588235294	4	952.406671595483	2.97927818663756	No
22	04.09.2020.John_c	4/9/2020	2020	Johnson	composite	289.9	cherry	composite	289.9	Pendimethalin	0.077	H	74.9	Traynor et al 2016	No	Yes	Yes	Yes	1.02803738317757	4	952.406671595483	2.97927818663756	No
23	04.09.2020.John_c	4/9/2020	2020	Johnson	composite	289.9	cherry	composite	289.9	Pyridaben	0.019	I	0.024	Traynor et al 2016	Yes	No	No	No	791.666666666667	4	952.406671595483	2.97927818663756	Yes
24	04.09.2020.John_c	4/9/2020	2020	Johnson	composite	289.9	cherry	composite	289.9	Pyriproxyfen	0.282	I	87	Traynor et al 2016	Yes	No	Yes	Yes	3.24137931034483	4	952.406671595483	2.97927818663756	Yes
25	04.09.2020.PR_c	4/9/2020	2020	PleasantRidge	composite	124.8	cherry	composite	124.8	Amitraz	0.045	I	2.55	ECOTOX_DB	No	No	No	No	17.6470588235294	2	21.7964841108857	1.35786787116782	No
26	04.09.2020.PR_c	4/9/2020	2020	PleasantRidge	composite	124.8	cherry	composite	124.8	Pyriproxyfen	0.361	I	87	Traynor et al 2016	Yes	No	Yes	Yes	4.14942528735632	2	21.7964841108857	1.35786787116782	Yes
27	04.09.2020.Gross_c	4/9/2020	2020	Grossmiller	composite	218.1	cherry	composite	218.1	Amitraz	0.309	I	2.55	ECOTOX_DB	No	No	No	No	121.176470588235	5	707.052441864388	2.85006542487745	No
28	04.09.2020.Gross_c	4/9/2020	2020	Grossmiller	composite	218.1	cherry	composite	218.1	Fenpyroximate	0.013	I	39.9	ECOTOX_DB	No	No	No	No	0.325814536340852	5	707.052441864388	2.85006542487745	No
29	04.09.2020.Gross_c	4/9/2020	2020	Grossmiller	composite	218.1	cherry	composite	218.1	Fluopyram	0.015	F	110	ECOTOX_DB	Yes	No	No	Yes	0.136363636363636	5	707.052441864388	2.85006542487745	Yes
30	04.09.2020.Gross_c	4/9/2020	2020	Grossmiller	composite	218.1	cherry	composite	218.1	Pyridaben	0.014	I	0.024	Traynor et al 2016	Yes	No	No	No	583.333333333333	5	707.052441864388	2.85006542487745	Yes
31	04.09.2020.Gross_c	4/9/2020	2020	Grossmiller	composite	218.1	cherry	composite	218.1	Pyriproxyfen	0.181	I	87	Traynor et al 2016	Yes	No	Yes	Yes	2.08045977011494	5	707.052441864388	2.85006542487745	Yes
32	04.09.2020.Fleck_c	4/9/2020	2020	Fleck	composite	167.3	cherry	composite	167	Amitraz	0.365	I	2.55	ECOTOX_DB	No	No	No	No	143.137254901961	2	1351.47058823529	3.13112782941188	No
33	04.09.2020.Fleck_c	4/9/2020	2020	Fleck	composite	167.3	cherry	composite	167	Pyridaben	0.029	I	0.024	Traynor et al 2016	Yes	No	No	No	1208.33333333333	2	1351.47058823529	3.13112782941188	Yes
34	04.09.2020.Home_c	4/9/2020	2020	Homeplace	composite	46.9	cherry	composite	46.9	Amitraz	0.067	I	2.55	ECOTOX_DB	No	No	No	No	26.2745098039216	6	1194.02314310349	3.07737631601622	No
35	04.09.2020.Home_c	4/9/2020	2020	Homeplace	composite	46.9	cherry	composite	46.9	Fluopyram	0.01	F	110	ECOTOX_DB	Yes	No	No	Yes	0.0909090909090909	6	1194.02314310349	3.07737631601622	Yes
36	04.09.2020.Home_c	4/9/2020	2020	Homeplace	composite	46.9	cherry	composite	46.9	Pendimethalin	0.026	H	74.9	Traynor et al 2016	No	Yes	Yes	Yes	0.347129506008011	6	1194.02314310349	3.07737631601622	No
37	04.09.2020.Home_c	4/9/2020	2020	Homeplace	composite	46.9	cherry	composite	46.9	Penthiopyrad	0.0099	F	50.6	ECOTOX_DB	Yes	Yes	No	Yes	0.195652173913043	6	1194.02314310349	3.07737631601622	Yes
38	04.09.2020.Home_c	4/9/2020	2020	Homeplace	composite	46.9	cherry	composite	46.9	Pyridaben	0.028	I	0.024	Traynor et al 2016	Yes	No	No	No	1166.66666666667	6	1194.02314310349	3.07737631601622	Yes
39	04.09.2020.Home_c	4/9/2020	2020	Homeplace	composite	46.9	cherry	composite	46.9	Pyriproxyfen	0.039	I	87	Traynor et al 2016	Yes	No	Yes	Yes	0.448275862068966	6	1194.02314310349	3.07737631601622	Yes
40	04.09.2020.OBai_c	4/9/2020	2020	Obailey	composite	24.8	cherry	composite	24.8	Amitraz	0.027	I	2.55	ECOTOX_DB	No	No	No	No	10.5882352941176	5	2712.08724143015	3.43346375906294	No
41	04.09.2020.OBai_c	4/9/2020	2020	Obailey	composite	24.8	cherry	composite	24.8	Fenpropathrin	0.085	I	0.05	Traynor et al 2016	No	No	No	No	1700	5	2712.08724143015	3.43346375906294	No
42	04.09.2020.OBai_c	4/9/2020	2020	Obailey	composite	24.8	cherry	composite	24.8	Fenpyroximate	0.03	I	39.9	ECOTOX_DB	No	No	No	No	0.75187969924812	5	2712.08724143015	3.43346375906294	No
43	04.09.2020.OBai_c	4/9/2020	2020	Obailey	composite	24.8	cherry	composite	24.8	Pyridaben	0.024	I	0.024	Traynor et al 2016	Yes	No	No	No	1000	5	2712.08724143015	3.43346375906294	Yes
44	04.09.2020.OBai_c	4/9/2020	2020	Obailey	composite	24.8	cherry	composite	24.8	Pyriproxyfen	0.065	I	87	Traynor et al 2016	Yes	No	Yes	Yes	0.747126436781609	5	2712.08724143015	3.43346375906294	Yes
45	04.09.20.Sand_c	4/9/2020	2020	Sanders	composite	67.4	cherry	composite	67.4	Amitraz	0.366	I	2.55	ECOTOX_DB	No	No	No	No	143.529411764706	6	1528.55765832499	3.18456585282799	No
46	04.09.20.Sand_c	4/9/2020	2020	Sanders	composite	67.4	cherry	composite	67.4	Diazinon	0.0075	I	0.169	Traynor et al 2016	Yes	No	No	Yes	44.3786982248521	6	1528.55765832499	3.18456585282799	Yes
47	04.09.20.Sand_c	4/9/2020	2020	Sanders	composite	67.4	cherry	composite	67.4	Fluopyram	0.009	F	110	ECOTOX_DB	Yes	No	No	Yes	0.0818181818181818	6	1528.55765832499	3.18456585282799	Yes
48	04.09.20.Sand_c	4/9/2020	2020	Sanders	composite	67.4	cherry	composite	67.4	Pendimethalin	0.021	H	74.9	Traynor et al 2016	No	Yes	Yes	Yes	0.280373831775701	6	1528.55765832499	3.18456585282799	No
49	04.09.20.Sand_c	4/9/2020	2020	Sanders	composite	67.4	cherry	composite	67.4	Pyridaben	0.031	I	0.024	Traynor et al 2016	Yes	No	No	No	1291.66666666667	6	1528.55765832499	3.18456585282799	Yes
50	04.09.20.Sand_c	4/9/2020	2020	Sanders	composite	67.4	cherry	composite	67.4	Pyriproxyfen	4.23	I	87	Traynor et al 2016	Yes	No	Yes	Yes	48.6206896551724	6	1528.55765832499	3.18456585282799	Yes
51	04.09.20.Bai_c	4/9/2020	2020	Bailey	composite	4.5	cherry	composite	4.5	Amitraz	1.06	I	2.55	ECOTOX_DB	No	No	No	No	415.686274509804	4	1383.52708342865	3.14130145561686	No
52	04.09.20.Bai_c	4/9/2020	2020	Bailey	composite	4.5	cherry	composite	4.5	Fenpyroximate	0.023	I	39.9	ECOTOX_DB	No	No	No	No	0.576441102756892	4	1383.52708342865	3.14130145561686	No
53	04.09.20.Bai_c	4/9/2020	2020	Bailey	composite	4.5	cherry	composite	4.5	Pyridaben	0.023	I	0.024	Traynor et al 2016	Yes	No	No	No	958.333333333333	4	1383.52708342865	3.14130145561686	Yes
54	04.09.20.Bai_c	4/9/2020	2020	Bailey	composite	4.5	cherry	composite	4.5	Pyriproxyfen	0.777	I	87	Traynor et al 2016	Yes	No	Yes	Yes	8.93103448275862	4	1383.52708342865	3.14130145561686	Yes
55	04.11.20.PR_c	4/11/2020	2020	PleasantRidge	composite	118.2	cherry	composite	118.2	Amitraz	0.162	I	2.55	ECOTOX_DB	No	No	No	No	63.5294117647059	4	564.561647526524	2.75247995094383	No
56	04.11.20.PR_c	4/11/2020	2020	PleasantRidge	composite	118.2	cherry	composite	118.2	Fenpyroximate	0.01	I	39.9	ECOTOX_DB	No	No	No	No	0.25062656641604	4	564.561647526524	2.75247995094383	No
57	04.11.20.PR_c	4/11/2020	2020	PleasantRidge	composite	118.2	cherry	composite	118.2	Pyridaben	0.012	I	0.024	Traynor et al 2016	Yes	No	No	No	500	4	564.561647526524	2.75247995094383	Yes
58	04.11.20.PR_c	4/11/2020	2020	PleasantRidge	composite	118.2	cherry	composite	118.2	Pyriproxyfen	0.068	I	87	Traynor et al 2016	Yes	No	Yes	Yes	0.781609195402299	4	564.561647526524	2.75247995094383	Yes
59	04.11.20.Gross_c	4/11/2020	2020	Grossmiller	composite	412.7	cherry	composite	412.7	Amitraz	0.21	I	2.55	ECOTOX_DB	No	No	No	No	82.3529411764706	3	437.209263015551	2.6416815535853	No
60	04.11.20.Gross_c	4/11/2020	2020	Grossmiller	composite	412.7	cherry	composite	412.7	Pyridaben	0.0085	I	0.024	Traynor et al 2016	Yes	No	No	No	354.166666666667	3	437.209263015551	2.6416815535853	Yes
61	04.11.20.Gross_c	4/11/2020	2020	Grossmiller	composite	412.7	cherry	composite	412.7	Pyriproxyfen	0.06	I	87	Traynor et al 2016	Yes	No	Yes	Yes	0.689655172413793	3	437.209263015551	2.6416815535853	Yes
62	04.11.20.Sand_c	4/11/2020	2020	Sanders	composite	110.9	cherry	composite	110.9	Amitraz	0.085	I	2.55	ECOTOX_DB	No	No	No	No	33.3333333333333	4	538.747924435646	2.73219098095925	No
63	04.11.20.Sand_c	4/11/2020	2020	Sanders	composite	110.9	cherry	composite	110.9	Pendimethalin	0.019	H	74.9	Traynor et al 2016	No	Yes	Yes	Yes	0.253671562082777	4	538.747924435646	2.73219098095925	No
64	04.11.20.Sand_c	4/11/2020	2020	Sanders	composite	110.9	cherry	composite	110.9	Pyridaben	0.012	I	0.024	Traynor et al 2016	Yes	No	No	No	500	4	538.747924435646	2.73219098095925	Yes
65	04.11.20.Sand_c	4/11/2020	2020	Sanders	composite	110.9	cherry	composite	110.9	Pyriproxyfen	0.449	I	87	Traynor et al 2016	Yes	No	Yes	Yes	5.16091954022988	4	538.747924435646	2.73219098095925	Yes
66	04.11.20.John_c	4/11/2020	2020	Johnson	composite	315.9	cherry	composite	315.9	Amitraz	0.04	I	2.55	ECOTOX_DB	No	No	No	No	15.6862745098039	4	421.693095865481	2.62602515425908	No
67	04.11.20.John_c	4/11/2020	2020	Johnson	composite	315.9	cherry	composite	315.9	Pendimethalin	0.112	H	74.9	Traynor et al 2016	No	Yes	Yes	Yes	1.49532710280374	4	421.693095865481	2.62602515425908	No
68	04.11.20.John_c	4/11/2020	2020	Johnson	composite	315.9	cherry	composite	315.9	Pyridaben	0.0097	I	0.024	Traynor et al 2016	Yes	No	No	No	404.166666666667	4	421.693095865481	2.62602515425908	Yes
69	04.11.20.John_c	4/11/2020	2020	Johnson	composite	315.9	cherry	composite	315.9	Pyriproxyfen	0.03	I	87	Traynor et al 2016	Yes	No	Yes	Yes	0.344827586206897	4	421.693095865481	2.62602515425908	Yes
70	04.11.20.Bai_c	4/11/2020	2020	Bailey	composite	18.1	cherry	composite	18.1	Amitraz	0.023	I	2.55	ECOTOX_DB	No	No	No	No	9.01960784313725	6	426.412841823745	2.63084756661	No
71	04.11.20.Bai_c	4/11/2020	2020	Bailey	composite	18.1	cherry	composite	18.1	Difenoconazole	0.038	F	20.9	Traynor et al 2016	Yes	No	No	Yes	1.81818181818182	6	426.412841823745	2.63084756661	Yes
72	04.11.20.Bai_c	4/11/2020	2020	Bailey	composite	18.1	cherry	composite	18.1	Fenpyroximate	0.013	I	39.9	ECOTOX_DB	No	No	No	No	0.325814536340852	6	426.412841823745	2.63084756661	No
73	04.11.20.Bai_c	4/11/2020	2020	Bailey	composite	18.1	cherry	composite	18.1	Pyridaben	0.0099	I	0.024	Traynor et al 2016	Yes	No	No	No	412.5	6	426.412841823745	2.63084756661	Yes
74	04.11.20.Bai_c	4/11/2020	2020	Bailey	composite	18.1	cherry	composite	18.1	Pyriproxyfen	0.035	I	87	Traynor et al 2016	Yes	No	Yes	Yes	0.402298850574713	6	426.412841823745	2.63084756661	Yes
75	04.11.20.Bai_c	4/11/2020	2020	Bailey	composite	18.1	cherry	composite	18.1	Spirodiclofen	0.46	I	196	ECOTOX_DB	Yes	No	No	No	2.3469387755102	6	426.412841823745	2.63084756661	Yes
76	07.29.20.JH_c	7/29/2020	2020	JH	composite	26.4	clover	composite	26.4	Azoxystrobin	0.028	F	112	Traynor et al 2016	Yes	Yes	Yes	Yes	0.25	2	0.590740740740741	0.201599404008274	Yes
77	07.29.20.JH_c	7/29/2020	2020	JH	composite	26.4	clover	composite	26.4	Propiconazole	0.023	F	67.5	Traynor et al 2016	Yes	Yes	No	Yes	0.340740740740741	2	0.590740740740741	0.201599404008274	No
78	07.29.20_TC2_c	7/29/2020	2020	TC2	composite	7.3	clover	composite	7.3	Azoxystrobin	0.011	F	112	Traynor et al 2016	Yes	Yes	Yes	Yes	0.0982142857142857	1	0.0982142857142857	0.0406870887692164	Yes
79	06.23.20.JH_c	6/23/2020	2020	JH	composite	406.1	clover	composite	406.1	Azoxystrobin	0.024	F	112	Traynor et al 2016	Yes	Yes	Yes	Yes	0.214285714285714	1	0.214285714285714	0.0843208857000359	Yes
80	06.23.20.TC2_c	6/23/2020	2020	TC2	composite	258.9	clover	composite	258.5	Azoxystrobin	0.044	F	112	Traynor et al 2016	Yes	Yes	Yes	Yes	0.392857142857143	4	2136.03080429657	3.32981078236042	Yes
81	06.23.20.TC2_c	6/23/2020	2020	TC2	composite	258.9	clover	composite	258.5	Bifenthrin	0.083	I	0.0412	Traynor et al 2016	No	No	Yes	Yes	2014.56310679612	4	2136.03080429657	3.32981078236042	Yes
82	06.23.20.TC2_c	6/23/2020	2020	TC2	composite	258.9	clover	composite	258.5	Malathion	0.028	I	0.232	Traynor et al 2016	Yes	No	Yes	Yes	120.689655172414	4	2136.03080429657	3.32981078236042	Yes
83	06.23.20.TC2_c	6/23/2020	2020	TC2	composite	258.9	clover	composite	258.5	Propiconazole	0.026	F	67.5	Traynor et al 2016	Yes	Yes	No	Yes	0.385185185185185	4	2136.03080429657	3.32981078236042	No
84	06.23.20.HVP_c	6/23/2020	2020	HVP	composite	744.9	meadowfoam	composite	744.9	Azoxystrobin	0.123	F	112	Traynor et al 2016	Yes	Yes	Yes	Yes	1.09821428571429	2	6870.03025312067	3.83702186074211	Yes
85	06.23.20.HVP_c	6/23/2020	2020	HVP	composite	744.9	meadowfoam	composite	744.9	Bifenthrin	0.283	I	0.0412	Traynor et al 2016	No	No	Yes	Yes	6868.93203883495	2	6870.03025312067	3.83702186074211	No
86	07.17.20.TC1_c	7/17/2020	2020	TC1	composite	81.2	clover	composite	81.2	Azoxystrobin	0.0089	F	112	Traynor et al 2016	Yes	Yes	Yes	Yes	0.0794642857142857	2	1.68349113135187	0.428700164329106	Yes
87	07.17.20.TC1_c	7/17/2020	2020	TC1	composite	81.2	clover	composite	81.2	Fenbuconazole	0.239	F	149	Traynor et al 2016	Yes	No	No	No	1.60402684563758	2	1.68349113135187	0.428700164329106	No
88	07.29.20.TC1_c	7/29/2020	2020	TC1	composite	46.3	clover	composite	46.3	Azoxystrobin	0.011	F	112	Traynor et al 2016	Yes	Yes	Yes	Yes	0.0982142857142857	4	1939.6363729319	3.28794416700944	Yes
89	07.29.20.TC1_c	7/29/2020	2020	TC1	composite	46.3	clover	composite	46.3	Bifenthrin	0.073	I	0.0412	Traynor et al 2016	No	No	Yes	Yes	1771.84466019417	4	1939.6363729319	3.28794416700944	Yes
90	07.29.20.TC1_c	7/29/2020	2020	TC1	composite	46.3	clover	composite	46.3	Flupyradifurone	0.569	I	3.4	ECOTOX_DB	No	No	Yes	Yes	167.352941176471	4	1939.6363729319	3.28794416700944	Yes
91	07.29.20.TC1_c	7/29/2020	2020	TC1	composite	46.3	clover	composite	46.3	Simazine	0.033	H	96.9	Traynor et al 2016	No	No	No	No	0.340557275541796	4	1939.6363729319	3.28794416700944	No
92	05.25.20MJ5_c	5/25/2020	2020	MJ5	composite	91.3	meadowfoam	composite	91.3	Azoxystrobin	0.143	F	112	Traynor et al 2016	Yes	Yes	Yes	Yes	1.27678571428571	1	1.27678571428571	0.357322157763774	Yes
93	05.25.20.MJ3_c	5/25/2020	2020	MJ3	composite	560.7	meadowfoam	composite	560.7	Azoxystrobin	0.127	F	112	Traynor et al 2016	Yes	Yes	Yes	Yes	1.13392857142857	1	1.13392857142857	0.329179878277956	Yes
94	05.25.20.MJ1_c	5/25/2020	2020	MJ1	composite	305.3	meadowfoam	composite	305.3	Azoxystrobin	0.108	F	112	Traynor et al 2016	Yes	Yes	Yes	Yes	0.964285714285714	1	0.964285714285714	0.293204658152025	Yes
95	05.25.20.MJ2_c	5/25/2020	2020	MJ2	composite	212.9	meadowfoam	composite	212.9	Azoxystrobin	0.292	F	112	Traynor et al 2016	Yes	Yes	Yes	Yes	2.60714285714286	1	2.60714285714286	0.557163342440423	Yes
96	05.26.20.MJ6_c	5/26/2020	2020	MJ6	composite	425	meadowfoam	composite	425	Azoxystrobin	0.133	F	112	Traynor et al 2016	Yes	Yes	Yes	Yes	1.1875	1	1.1875	0.339948061694351	Yes
97	06.23.20.TC1_c	6/23/2020	2020	TC1	composite	128.8	clover	composite	128.8	Bifenthrin	0.129	I	0.0412	Traynor et al 2016	No	No	Yes	Yes	3131.06796116505	2	3557.79209909608	3.55130261771651	Yes
98	06.23.20.TC1_c	6/23/2020	2020	TC1	composite	128.8	clover	composite	128.8	Malathion	0.099	I	0.232	Traynor et al 2016	Yes	No	Yes	Yes	426.724137931034	2	3557.79209909608	3.55130261771651	Yes
99	07.05.20.TC1_c	7/5/2020	2020	TC1	composite	125.6	clover	composite	125.6	Bifenthrin	0.049	I	0.0412	Traynor et al 2016	No	No	Yes	Yes	1189.32038834951	2	1305.69969869434	3.11617579095847	Yes
100	07.05.20.TC1_c	7/5/2020	2020	TC1	composite	125.6	clover	composite	125.6	Malathion	0.027	I	0.232	Traynor et al 2016	Yes	No	Yes	Yes	116.379310344828	2	1305.69969869434	3.11617579095847	Yes
101	04.13.20.Sal_c	4/13/2020	2020	Salem_HVP	composite	272.9	cherry	composite	272.9	Carbendazim	0.094	F	50	Traynor et al 2016	No	No	No	No	1.88	3	2.56327430688322	0.551849256361736	No
102	04.13.20.Sal_c	4/13/2020	2020	Salem_HVP	composite	272.9	cherry	composite	272.9	Diuron	0.078	H	145.03	ECOTOX_DB	No	No	No	No	0.53781976142867	3	2.56327430688322	0.551849256361736	No
103	04.13.20.Sal_c	4/13/2020	2020	Salem_HVP	composite	272.9	cherry	composite	272.9	Fluopyram	0.016	F	110	ECOTOX_DB	Yes	No	No	Yes	0.145454545454545	3	2.56327430688322	0.551849256361736	Yes
104	04.12.20.Home_c	4/12/2020	2020	Homeplace	composite	156.1	cherry	composite	156.1	Difenoconazole	0.031	F	20.9	Traynor et al 2016	Yes	No	No	Yes	1.48325358851675	3	3.66241145856132	0.668610597433718	Yes
105	04.12.20.Home_c	4/12/2020	2020	Homeplace	composite	156.1	cherry	composite	156.1	Pyriproxyfen	0.127	I	87	Traynor et al 2016	Yes	No	Yes	Yes	1.45977011494253	3	3.66241145856132	0.668610597433718	Yes
106	04.12.20.Home_c	4/12/2020	2020	Homeplace	composite	156.1	cherry	composite	156.1	Spirodiclofen	0.141	I	196	ECOTOX_DB	Yes	No	No	No	0.719387755102041	3	3.66241145856132	0.668610597433718	Yes
107	07.10.20.59b_c	7/10/2020	2020	59b	composite	26.8	carrot	composite	26.8	Dimethenamid	0.049	H	94	ECOTOX_DB	No	No	No	No	0.521276595744681	8	7.85906204792423	0.947387743447552	No
108	07.10.20.59b_c	7/10/2020	2020	59b	composite	26.8	carrot	composite	26.8	Etoxazole	0.281	I	200	ECOTOX_DB	Yes	No	No	Yes	1.405	8	7.85906204792423	0.947387743447552	Yes
109	07.10.20.59b_c	7/10/2020	2020	59b	composite	26.8	carrot	composite	26.8	Fenpyroximate	0.019	I	39.9	ECOTOX_DB	No	No	No	No	0.476190476190476	8	7.85906204792423	0.947387743447552	No
110	07.10.20.59b_c	7/10/2020	2020	59b	composite	26.8	carrot	composite	26.8	Linuron	0.127	H	120.28	ECOTOX_DB	No	No	No	Yes	1.05586963751247	8	7.85906204792423	0.947387743447552	Yes
111	07.10.20.59b_c	7/10/2020	2020	59b	composite	26.8	carrot	composite	26.8	Myclobutanil	0.023	F	161	Traynor et al 2016	Yes	No	No	No	0.142857142857143	8	7.85906204792423	0.947387743447552	No
112	07.10.20.59b_c	7/10/2020	2020	59b	composite	26.8	carrot	composite	26.8	Oxyfluorfen	0.156	H	100	Traynor et al 2016	No	No	Yes	Yes	1.56	8	7.85906204792423	0.947387743447552	Yes
113	07.10.20.59b_c	7/10/2020	2020	59b	composite	26.8	carrot	composite	26.8	Pendimethalin	0.192	H	74.9	Traynor et al 2016	No	Yes	Yes	Yes	2.56341789052069	8	7.85906204792423	0.947387743447552	Yes
114	07.10.20.59b_c	7/10/2020	2020	59b	composite	26.8	carrot	composite	26.8	Prometryne	0.013	H	96.69	ECOTOX_DB	No	No	No	No	0.134450305098769	8	7.85906204792423	0.947387743447552	No
115	07.10.20.52_c	7/10/2020	2020	52	composite	69.1	carrot	composite	69.1	Diuron	0.087	H	145.03	ECOTOX_DB	No	No	No	No	0.599875887747363	5	81.1119230319887	1.91440622327096	No
116	07.10.20.52_c	7/10/2020	2020	52	composite	69.1	carrot	composite	69.1	Etoxazole	0.394	I	200	ECOTOX_DB	Yes	No	No	Yes	1.97	5	81.1119230319887	1.91440622327096	Yes
117	07.10.20.52_c	7/10/2020	2020	52	composite	69.1	carrot	composite	69.1	Myclobutanil	0.05	F	161	Traynor et al 2016	Yes	No	No	No	0.31055900621118	5	81.1119230319887	1.91440622327096	No
118	07.10.20.52_c	7/10/2020	2020	52	composite	69.1	carrot	composite	69.1	Pendimethalin	0.098	H	74.9	Traynor et al 2016	No	Yes	Yes	Yes	1.30841121495327	5	81.1119230319887	1.91440622327096	Yes
119	07.10.20.52_c	7/10/2020	2020	52	composite	69.1	carrot	composite	69.1	Sulfoxaflor	0.01	I	0.13	Traynor et al 2016	Yes	Yes	No	Yes	76.9230769230769	5	81.1119230319887	1.91440622327096	Yes
120	04.15.20HR1_c	4/15/2020	2020	HoodRiver1	composite	169.7	cherry	composite	169.7	Diuron	0.053	H	145.03	ECOTOX_DB	No	No	No	No	0.365441632765635	10	19431.5217192096	4.28852916177712	No
121	04.15.20HR1_c	4/15/2020	2020	HoodRiver1	composite	169.7	cherry	composite	169.7	Fenbuconazole	0.042	F	149	Traynor et al 2016	Yes	No	No	No	0.281879194630872	10	19431.5217192096	4.28852916177712	Yes
122	04.15.20HR1_c	4/15/2020	2020	HoodRiver1	composite	169.7	cherry	composite	169.7	Fluopyram	0.054	F	110	ECOTOX_DB	Yes	No	No	Yes	0.490909090909091	10	19431.5217192096	4.28852916177712	Yes
123	04.15.20HR1_c	4/15/2020	2020	HoodRiver1	composite	169.7	cherry	composite	169.7	Penthiopyrad	0.337	F	50.6	ECOTOX_DB	Yes	Yes	No	Yes	6.6600790513834	10	19431.5217192096	4.28852916177712	Yes
124	04.15.20HR1_c	4/15/2020	2020	HoodRiver1	composite	169.7	cherry	composite	169.7	Propiconazole	0.245	F	67.5	Traynor et al 2016	Yes	Yes	No	Yes	3.62962962962963	10	19431.5217192096	4.28852916177712	Yes
125	04.15.20HR1_c	4/15/2020	2020	HoodRiver1	composite	169.7	cherry	composite	169.7	Pyridaben	0.466	I	0.024	Traynor et al 2016	Yes	No	No	No	19416.6666666667	10	19431.5217192096	4.28852916177712	Yes
126	04.15.20HR1_c	4/15/2020	2020	HoodRiver1	composite	169.7	cherry	composite	169.7	Pyriproxyfen	0.196	I	87	Traynor et al 2016	Yes	No	Yes	Yes	2.25287356321839	10	19431.5217192096	4.28852916177712	Yes
127	04.15.20HR1_c	4/15/2020	2020	HoodRiver1	composite	169.7	cherry	composite	169.7	Simazine	0.03	H	96.9	Traynor et al 2016	No	No	No	No	0.309597523219814	10	19431.5217192096	4.28852916177712	No
128	04.15.20HR1_c	4/15/2020	2020	HoodRiver1	composite	169.7	cherry	composite	169.7	Trifloxystrobin	0.031	F	175	Traynor et al 2016	Yes	No	Yes	Yes	0.177142857142857	10	19431.5217192096	4.28852916177712	Yes
129	04.15.20HR1_c	4/15/2020	2020	HoodRiver1	composite	169.7	cherry	composite	169.7	Triflumizole	0.11	F	160	ECOTOX_DB	Yes	No	No	No	0.6875	10	19431.5217192096	4.28852916177712	Yes
130	07.26.20.003_c	7/26/2020	2020	3	composite	253.7	carrot	composite	253.7	Etoxazole	0.08	I	200	ECOTOX_DB	Yes	No	No	Yes	0.4	2	1.38798397863818	0.378031408716808	Yes
131	07.26.20.003_c	7/26/2020	2020	3	composite	253.7	carrot	composite	253.7	Pendimethalin	0.074	H	74.9	Traynor et al 2016	No	Yes	Yes	Yes	0.987983978638184	2	1.38798397863818	0.378031408716808	Yes
132	07.22.20.59b_c	7/22/2020	2020	59b	composite	95.1	carrot	composite	95.1	Etoxazole	0.06	I	200	ECOTOX_DB	Yes	No	No	Yes	0.3	3	5860.72723631509	3.76802560555255	Yes
133	07.22.20.59b_c	7/22/2020	2020	59b	composite	95.1	carrot	composite	95.1	Fenpropathrin	0.293	I	0.05	Traynor et al 2016	No	No	No	No	5860	3	5860.72723631509	3.76802560555255	No
134	07.22.20.59b_c	7/22/2020	2020	59b	composite	95.1	carrot	composite	95.1	Pendimethalin	0.032	H	74.9	Traynor et al 2016	No	Yes	Yes	Yes	0.427236315086782	3	5860.72723631509	3.76802560555255	Yes
135	07.26.20.49_c	7/26/2020	2020	49	composite	84	carrot	composite	84	Etoxazole	0.067	I	200	ECOTOX_DB	Yes	No	No	Yes	0.335	3	0.659786672084518	0.220052272925526	Yes
136	07.26.20.49_c	7/26/2020	2020	49	composite	84	carrot	composite	84	Myclobutanil	0.0093	F	161	Traynor et al 2016	Yes	No	No	No	0.0577639751552795	3	0.659786672084518	0.220052272925526	No
137	07.26.20.49_c	7/26/2020	2020	49	composite	84	carrot	composite	84	Pendimethalin	0.02	H	74.9	Traynor et al 2016	No	Yes	Yes	Yes	0.267022696929239	3	0.659786672084518	0.220052272925526	Yes
138	07.22.20.49_c	7/22/2020	2020	49	composite	100.9	carrot	composite	100.9	Etoxazole	0.148	I	200	ECOTOX_DB	Yes	No	No	Yes	0.74	3	1.96679514715273	0.472287559956004	Yes
139	07.22.20.49_c	7/22/2020	2020	49	composite	100.9	carrot	composite	100.9	Myclobutanil	0.032	F	161	Traynor et al 2016	Yes	No	No	No	0.198757763975155	3	1.96679514715273	0.472287559956004	No
140	07.22.20.49_c	7/22/2020	2020	49	composite	100.9	carrot	composite	100.9	Pendimethalin	0.077	H	74.9	Traynor et al 2016	No	Yes	Yes	Yes	1.02803738317757	3	1.96679514715273	0.472287559956004	Yes
141	07.22.20.003_c	7/22/2020	2020	3	composite	240.3	carrot	composite	240.3	Etoxazole	0.117	I	200	ECOTOX_DB	Yes	No	No	Yes	0.585	3	2.01142363731352	0.47877185495012	Yes
142	07.22.20.003_c	7/22/2020	2020	3	composite	240.3	carrot	composite	240.3	Myclobutanil	0.019	F	161	Traynor et al 2016	Yes	No	No	No	0.118012422360248	3	2.01142363731352	0.47877185495012	No
143	07.22.20.003_c	7/22/2020	2020	3	composite	240.3	carrot	composite	240.3	Pendimethalin	0.098	H	74.9	Traynor et al 2016	No	Yes	Yes	Yes	1.30841121495327	3	2.01142363731352	0.47877185495012	Yes
144	07.22.20.52_c	7/22/2020	2020	52	composite	455.6	carrot	composite	455.6	Etoxazole	0.07	I	200	ECOTOX_DB	Yes	No	No	Yes	0.35	3	3760.89739652871	3.57540694625714	Yes
145	07.22.20.52_c	7/22/2020	2020	52	composite	455.6	carrot	composite	455.6	Fenpropathrin	0.188	I	0.05	Traynor et al 2016	No	No	No	No	3760	3	3760.89739652871	3.57540694625714	No
146	07.22.20.52_c	7/22/2020	2020	52	composite	455.6	carrot	composite	455.6	Pendimethalin	0.041	H	74.9	Traynor et al 2016	No	Yes	Yes	Yes	0.54739652870494	3	3760.89739652871	3.57540694625714	Yes
147	07.10.20.049_c	7/10/2020	2020	49	composite	13.6	carrot	composite	13.6	Etoxazole	0.473	I	200	ECOTOX_DB	Yes	No	No	Yes	2.365	4	104.273051314797	2.02231721104159	Yes
148	07.10.20.049_c	7/10/2020	2020	49	composite	13.6	carrot	composite	13.6	Myclobutanil	0.06	F	161	Traynor et al 2016	Yes	No	No	No	0.372670807453416	4	104.273051314797	2.02231721104159	No
149	07.10.20.049_c	7/10/2020	2020	49	composite	13.6	carrot	composite	13.6	Pendimethalin	0.115	H	74.9	Traynor et al 2016	No	Yes	Yes	Yes	1.53538050734312	4	104.273051314797	2.02231721104159	Yes
150	07.10.20.049_c	7/10/2020	2020	49	composite	13.6	carrot	composite	13.6	Sulfoxaflor	0.013	I	0.13	Traynor et al 2016	Yes	Yes	No	Yes	100	4	104.273051314797	2.02231721104159	Yes
151	07.10.20.003_c	7/10/2020	2020	3	composite	11.7	carrot	composite	11.7	Etoxazole	0.058	I	200	ECOTOX_DB	Yes	No	No	Yes	0.29	2	1.71857142857143	0.434340748272764	Yes
152	07.10.20.003_c	7/10/2020	2020	3	composite	11.7	carrot	composite	11.7	Pendimethalin	0.107	H	74.9	Traynor et al 2016	No	Yes	Yes	Yes	1.42857142857143	2	1.71857142857143	0.434340748272764	Yes
153	04.15.20HR3_c	4/15/2020	2020	HoodRiver3	composite	15.4	cherry	composite	15.4	Fenbuconazole	0.038	F	149	Traynor et al 2016	Yes	No	No	No	0.25503355704698	7	8051.7626809022	3.90594490039712	Yes
154	04.15.20HR3_c	4/15/2020	2020	HoodRiver3	composite	15.4	cherry	composite	15.4	Fluopyram	0.029	F	110	ECOTOX_DB	Yes	No	No	Yes	0.263636363636364	7	8051.7626809022	3.90594490039712	Yes
155	04.15.20HR3_c	4/15/2020	2020	HoodRiver3	composite	15.4	cherry	composite	15.4	Penthiopyrad	0.406	F	50.6	ECOTOX_DB	Yes	Yes	No	Yes	8.02371541501976	7	8051.7626809022	3.90594490039712	Yes
156	04.15.20HR3_c	4/15/2020	2020	HoodRiver3	composite	15.4	cherry	composite	15.4	Pyridaben	0.193	I	0.024	Traynor et al 2016	Yes	No	No	No	8041.66666666667	7	8051.7626809022	3.90594490039712	Yes
157	04.15.20HR3_c	4/15/2020	2020	HoodRiver3	composite	15.4	cherry	composite	15.4	Pyriproxyfen	0.077	I	87	Traynor et al 2016	Yes	No	Yes	Yes	0.885057471264368	7	8051.7626809022	3.90594490039712	Yes
158	04.15.20HR3_c	4/15/2020	2020	HoodRiver3	composite	15.4	cherry	composite	15.4	Trifloxystrobin	0.012	F	175	Traynor et al 2016	Yes	No	Yes	Yes	0.0685714285714286	7	8051.7626809022	3.90594490039712	Yes
159	04.15.20HR3_c	4/15/2020	2020	HoodRiver3	composite	15.4	cherry	composite	15.4	Triflumizole	0.096	F	160	ECOTOX_DB	Yes	No	No	No	0.6	7	8051.7626809022	3.90594490039712	Yes
160	04.15.20HR2_c	4/15/2020	2020	HoodRiver2	composite	35.1	cherry	composite	35.1	Fenbuconazole	0.016	F	149	Traynor et al 2016	Yes	No	No	No	0.10738255033557	7	5348.85473824461	3.72834199001464	Yes
161	04.15.20HR2_c	4/15/2020	2020	HoodRiver2	composite	35.1	cherry	composite	35.1	Fluopyram	0.033	F	110	ECOTOX_DB	Yes	No	No	Yes	0.3	7	5348.85473824461	3.72834199001464	Yes
162	04.15.20HR2_c	4/15/2020	2020	HoodRiver2	composite	35.1	cherry	composite	35.1	Pendimethalin	0.015	H	74.9	Traynor et al 2016	No	Yes	Yes	Yes	0.200267022696929	7	5348.85473824461	3.72834199001464	No
163	04.15.20HR2_c	4/15/2020	2020	HoodRiver2	composite	35.1	cherry	composite	35.1	Penthiopyrad	0.612	F	50.6	ECOTOX_DB	Yes	Yes	No	Yes	12.0948616600791	7	5348.85473824461	3.72834199001464	Yes
164	04.15.20HR2_c	4/15/2020	2020	HoodRiver2	composite	35.1	cherry	composite	35.1	Pyridaben	0.128	I	0.024	Traynor et al 2016	Yes	No	No	No	5333.33333333333	7	5348.85473824461	3.72834199001464	Yes
165	04.15.20HR2_c	4/15/2020	2020	HoodRiver2	composite	35.1	cherry	composite	35.1	Pyriproxyfen	0.062	I	87	Traynor et al 2016	Yes	No	Yes	Yes	0.71264367816092	7	5348.85473824461	3.72834199001464	Yes
166	04.15.20HR2_c	4/15/2020	2020	HoodRiver2	composite	35.1	cherry	composite	35.1	Triflumizole	0.337	F	160	ECOTOX_DB	Yes	No	No	No	2.10625	7	5348.85473824461	3.72834199001464	Yes
167	07.31.20.59b_c	7/31/2020	2020	59b	composite	80.3	carrot	composite	80.3	Linuron	0.046	H	120.28	ECOTOX_DB	No	No	No	Yes	0.382440971067509	2	0.782975016461368	0.251145257763698	Yes
168	07.31.20.59b_c	7/31/2020	2020	59b	composite	80.3	carrot	composite	80.3	Pendimethalin	0.03	H	74.9	Traynor et al 2016	No	Yes	Yes	Yes	0.400534045393858	2	0.782975016461368	0.251145257763698	Yes
169	07.17.20.JH_c	7/17/2020	2020	JH	composite	268	clover	composite	268	Pendimethalin	0.042	H	74.9	Traynor et al 2016	No	Yes	Yes	Yes	0.560747663551402	1	0.560747663551402	0.193332693462374	Yes
170	07.31.20.52_c	7/31/2020	2020	52	composite	199.1	carrot	composite	199.1	Pendimethalin	0.053	H	74.9	Traynor et al 2016	No	Yes	Yes	Yes	0.707610146862483	1	0.707610146862483	0.232388726779187	Yes
171	04.09.2020.Cart_c	4/9/2020	2020	Carter	composite	68.6	cherry	composite	68.6	Pyridaben	0.021	I	0.024	Traynor et al 2016	Yes	No	No	No	875	2	876.701149425287	2.94334666710301	Yes
172	04.09.2020.Cart_c	4/9/2020	2020	Carter	composite	68.6	cherry	composite	68.6	Pyriproxyfen	0.148	I	87	Traynor et al 2016	Yes	No	Yes	Yes	1.70114942528736	2	876.701149425287	2.94334666710301	Yes
173	04.09.20.Comeg_c	4/9/2020	2020	Comeg	composite	7.5	cherry	composite	7.5	Pyridaben	0.016	I	0.024	Traynor et al 2016	Yes	No	No	No	666.666666666667	2	667.32183908046	2.82498565300932	Yes
174	04.09.20.Comeg_c	4/9/2020	2020	Comeg	composite	7.5	cherry	composite	7.5	Pyriproxyfen	0.057	I	87	Traynor et al 2016	Yes	No	Yes	Yes	0.655172413793103	2	667.32183908046	2.82498565300932	Yes
175	04.11.20.Cart_c	4/11/2020	2020	Carter	composite	98.8	cherry	composite	98.8	Pyridaben	0.011	I	0.024	Traynor et al 2016	Yes	No	No	No	458.333333333333	2	458.908045977011	2.66267100751457	Yes
176	04.11.20.Cart_c	4/11/2020	2020	Carter	composite	98.8	cherry	composite	98.8	Pyriproxyfen	0.05	I	87	Traynor et al 2016	Yes	No	Yes	Yes	0.574712643678161	2	458.908045977011	2.66267100751457	Yes
177	04.12.20.Morg_c	4/12/2020	2020	Morgan	composite	45.6	cherry	composite	45.6	Pyriproxyfen	0.089	I	87	Traynor et al 2016	Yes	No	Yes	Yes	1.02298850574713	1	1.02298850574713	0.305993415195531	Yes
178	04.09.2020.Morg_c	4/9/2020	2020	Morgan	composite	4.5	cherry	composite	4.5	Pyriproxyfen	0.325	I	87	Traynor et al 2016	Yes	No	Yes	Yes	3.73563218390805	1	3.73563218390805	0.675377963414516	Yes
179	04.09.20.Bai_7	4/9/2020	2020	Bailey	7	5.7244	cherry	crop	2.57598	Acequinocyl	0.012	I	315	ECOTOX_DB	No	No	No	No	0.0380952380952381	5	1139.06465758717	3.05692948259703	No
180	04.09.20.Bai_7	4/9/2020	2020	Bailey	7	5.7244	cherry	crop	2.57598	Amitraz	0.033	I	2.55	ECOTOX_DB	No	No	No	No	12.9411764705882	5	1139.06465758717	3.05692948259703	No
181	04.09.20.Bai_7	4/9/2020	2020	Bailey	7	5.7244	cherry	crop	2.57598	Fenpyroximate	0.019	I	39.9	ECOTOX_DB	No	No	No	No	0.476190476190476	5	1139.06465758717	3.05692948259703	No
182	04.09.20.Bai_7	4/9/2020	2020	Bailey	7	5.7244	cherry	crop	2.57598	Pyridaben	0.027	I	0.024	Traynor et al 2016	Yes	No	No	No	1125	5	1139.06465758717	3.05692948259703	Yes
183	04.09.20.Bai_7	4/9/2020	2020	Bailey	7	5.7244	cherry	crop	2.57598	Pyriproxyfen	0.053	I	87	Traynor et al 2016	Yes	No	Yes	Yes	0.609195402298851	5	1139.06465758717	3.05692948259703	Yes
184	4.11.20.Gross_3	4/11/2020	2020	Grossmiller	3	1.06	cherry	crop	43.7462	Amitraz	0.087	I	2.55	ECOTOX_DB	No	No	No	No	34.1176470588235	1	34.1176470588235	1.5455254097511	No
185	4.11.20.Gross_4	4/11/2020	2020	Grossmiller	4	3.04	cherry	crop	125.4608	Amitraz	0.072	I	2.55	ECOTOX_DB	No	No	No	No	28.2352941176471	2	28.3352941176471	1.46739044684009	No
186	4.11.20.Gross_4	4/11/2020	2020	Grossmiller	4	3.04	cherry	crop	125.4608	Pyriproxyfen	0.0087	I	87	Traynor et al 2016	Yes	No	Yes	Yes	0.1	2	28.3352941176471	1.46739044684009	Yes
187	4.11.20.Gross_5	4/11/2020	2020	Grossmiller	5	4.28	cherry	crop	176.6356	Amitraz	0.145	I	2.55	ECOTOX_DB	No	No	No	No	56.8627450980392	4	378.023173520192	2.57866576359414	No
188	4.11.20.Gross_5	4/11/2020	2020	Grossmiller	5	4.28	cherry	crop	176.6356	Fluopyram	0.0069	F	110	ECOTOX_DB	Yes	No	No	Yes	0.0627272727272727	4	378.023173520192	2.57866576359414	Yes
189	4.11.20.Gross_5	4/11/2020	2020	Grossmiller	5	4.28	cherry	crop	176.6356	Pyridaben	0.0077	I	0.024	Traynor et al 2016	Yes	No	No	No	320.833333333333	4	378.023173520192	2.57866576359414	Yes
190	4.11.20.Gross_5	4/11/2020	2020	Grossmiller	5	4.28	cherry	crop	176.6356	Pyriproxyfen	0.023	I	87	Traynor et al 2016	Yes	No	Yes	Yes	0.264367816091954	4	378.023173520192	2.57866576359414	Yes
191	04.09.20.PR_3	4/9/2020	2020	Pleasant Ridge	3	2.7	cherry	crop	33.696	Amitraz	0.035	I	2.55	ECOTOX_DB	No	No	No	No	13.7254901960784	3	893.599053414469	2.9516284343049	No
192	04.09.20.PR_3	4/9/2020	2020	Pleasant Ridge	3	2.7	cherry	crop	33.696	Pyridaben	0.021	I	0.024	Traynor et al 2016	Yes	No	No	No	875	3	893.599053414469	2.9516284343049	Yes
193	04.09.20.PR_3	4/9/2020	2020	Pleasant Ridge	3	2.7	cherry	crop	33.696	Pyriproxyfen	0.424	I	87	Traynor et al 2016	Yes	No	Yes	Yes	4.8735632183908	3	893.599053414469	2.9516284343049	Yes
194	04.09.20.Gross_4	4/9/2020	2020	Grossmiller	4	6.8	cherry	crop	148.308	Amitraz	0.209	I	2.55	ECOTOX_DB	No	No	No	No	81.9607843137255	5	964.169814848963	2.98460373112991	No
195	04.09.20.Gross_4	4/9/2020	2020	Grossmiller	4	6.8	cherry	crop	148.308	Fluopyram	0.0061	F	110	ECOTOX_DB	Yes	No	No	Yes	0.0554545454545455	5	964.169814848963	2.98460373112991	Yes
196	04.09.20.Gross_4	4/9/2020	2020	Grossmiller	4	6.8	cherry	crop	148.308	Pyridaben	0.021	I	0.024	Traynor et al 2016	Yes	No	No	No	875	5	964.169814848963	2.98460373112991	Yes
197	04.09.20.Gross_4	4/9/2020	2020	Grossmiller	4	6.8	cherry	crop	148.308	Pyriproxyfen	0.28	I	87	Traynor et al 2016	Yes	No	Yes	Yes	3.2183908045977	5	964.169814848963	2.98460373112991	Yes
198	04.09.20.Gross_4	4/9/2020	2020	Grossmiller	4	6.8	cherry	crop	148.308	tau.Fluvalinate	0.017	I	4.32	Traynor et al 2016	No	No	No	No	3.93518518518519	5	964.169814848963	2.98460373112991	No
199	04.09.20.Sand_6	4/9/2020	2020	Sanders	6	1.6	cherry	crop	10.784	Amitraz	0.029	I	2.55	ECOTOX_DB	No	No	No	No	11.3725490196078	3	937.935767410412	2.97263588319969	No
200	04.09.20.Sand_6	4/9/2020	2020	Sanders	6	1.6	cherry	crop	10.784	Pyridaben	0.022	I	0.024	Traynor et al 2016	Yes	No	No	No	916.666666666667	3	937.935767410412	2.97263588319969	Yes
201	04.09.20.Sand_6	4/9/2020	2020	Sanders	6	1.6	cherry	crop	10.784	Pyriproxyfen	0.861	I	87	Traynor et al 2016	Yes	No	Yes	Yes	9.89655172413793	3	937.935767410412	2.97263588319969	Yes
202	04.09.20.Sand_7	4/9/2020	2020	Sanders	7	2.3	cherry	crop	15.502	Amitraz	0.025	I	2.55	ECOTOX_DB	No	No	No	No	9.80392156862745	4	1031.80843333144	3.01401977547676	No
203	04.09.20.Sand_7	4/9/2020	2020	Sanders	7	2.3	cherry	crop	15.502	Pendimethalin	0.021	H	74.9	Traynor et al 2016	No	Yes	Yes	Yes	0.280373831775701	4	1031.80843333144	3.01401977547676	No
204	04.09.20.Sand_7	4/9/2020	2020	Sanders	7	2.3	cherry	crop	15.502	Pyridaben	0.024	I	0.024	Traynor et al 2016	Yes	No	No	No	1000	4	1031.80843333144	3.01401977547676	Yes
205	04.09.20.Sand_7	4/9/2020	2020	Sanders	7	2.3	cherry	crop	15.502	Pyriproxyfen	1.89	I	87	Traynor et al 2016	Yes	No	Yes	Yes	21.7241379310345	4	1031.80843333144	3.01401977547676	Yes
206	04.09.20.Sand_8	4/9/2020	2020	Sanders	8	2.6	cherry	noncrop	17.524	Amitraz	0.069	I	2.55	ECOTOX_DB	No	No	No	No	27.0588235294118	6	1595.22253670741	3.20309343822196	No
207	04.09.20.Sand_8	4/9/2020	2020	Sanders	8	2.6	cherry	noncrop	17.524	Fluopyram	0.013	F	110	ECOTOX_DB	Yes	No	No	Yes	0.118181818181818	6	1595.22253670741	3.20309343822196	Yes
208	04.09.20.Sand_8	4/9/2020	2020	Sanders	8	2.6	cherry	noncrop	17.524	Pendimethalin	0.034	H	74.9	Traynor et al 2016	No	Yes	Yes	Yes	0.453938584779706	6	1595.22253670741	3.20309343822196	No
209	04.09.20.Sand_8	4/9/2020	2020	Sanders	8	2.6	cherry	noncrop	17.524	Pyridaben	0.037	I	0.024	Traynor et al 2016	Yes	No	No	No	1541.66666666667	6	1595.22253670741	3.20309343822196	Yes
210	04.09.20.Sand_8	4/9/2020	2020	Sanders	8	2.6	cherry	noncrop	17.524	Pyriproxyfen	2.25	I	87	Traynor et al 2016	Yes	No	Yes	Yes	25.8620689655172	6	1595.22253670741	3.20309343822196	Yes
211	04.09.20.Sand_8	4/9/2020	2020	Sanders	8	2.6	cherry	noncrop	17.524	Trifloxystrobin	0.011	F	175	Traynor et al 2016	Yes	No	Yes	Yes	0.0628571428571429	6	1595.22253670741	3.20309343822196	Yes
212	04.12.20.Home_3	4/12/2020	2020	Homeplace	3	5.69	cherry	crop	88.8209	Amitraz	0.018	I	2.55	ECOTOX_DB	No	No	No	No	7.05882352941177	5	676.426681710467	2.83086229814182	No
213	04.12.20.Home_3	4/12/2020	2020	Homeplace	3	5.69	cherry	crop	88.8209	Difenoconazole	0.046	F	20.9	Traynor et al 2016	Yes	No	No	Yes	2.20095693779904	5	676.426681710467	2.83086229814182	Yes
214	04.12.20.Home_3	4/12/2020	2020	Homeplace	3	5.69	cherry	crop	88.8209	Pyridaben	0.016	I	0.024	Traynor et al 2016	Yes	No	No	No	666.666666666667	5	676.426681710467	2.83086229814182	Yes
215	04.12.20.Home_3	4/12/2020	2020	Homeplace	3	5.69	cherry	crop	88.8209	Pyriproxyfen	0.016	I	87	Traynor et al 2016	Yes	No	Yes	Yes	0.183908045977011	5	676.426681710467	2.83086229814182	Yes
216	04.12.20.Home_3	4/12/2020	2020	Homeplace	3	5.69	cherry	crop	88.8209	Spirodiclofen	0.062	I	196	ECOTOX_DB	Yes	No	No	No	0.316326530612245	5	676.426681710467	2.83086229814182	Yes
217	04.11.20.PR_2	4/11/2020	2020	Pleasant Ridge	2	1.8	cherry	crop	21.276	Amitraz	0.105	I	2.55	ECOTOX_DB	No	No	No	No	41.1764705882353	2	42.4753211629479	1.63824279892733	No
218	04.11.20.PR_2	4/11/2020	2020	Pleasant Ridge	2	1.8	cherry	crop	21.276	Pyriproxyfen	0.113	I	87	Traynor et al 2016	Yes	No	Yes	Yes	1.29885057471264	2	42.4753211629479	1.63824279892733	Yes
219	04.11.20.PR_4	4/11/2020	2020	Pleasant Ridge	4	6.5	cherry	crop	76.83	Amitraz	0.161	I	2.55	ECOTOX_DB	No	No	No	No	63.1372549019608	4	607.255155602646	2.7840857987213	No
220	04.11.20.PR_4	4/11/2020	2020	Pleasant Ridge	4	6.5	cherry	crop	76.83	Iprodione	0.034	F	91.7	Traynor et al 2016	No	No	Yes	Yes	0.370774263904035	4	607.255155602646	2.7840857987213	No
221	04.11.20.PR_4	4/11/2020	2020	Pleasant Ridge	4	6.5	cherry	crop	76.83	Pyridaben	0.013	I	0.024	Traynor et al 2016	Yes	No	No	No	541.666666666667	4	607.255155602646	2.7840857987213	Yes
222	04.11.20.PR_4	4/11/2020	2020	Pleasant Ridge	4	6.5	cherry	crop	76.83	Pyriproxyfen	0.181	I	87	Traynor et al 2016	Yes	No	Yes	Yes	2.08045977011494	4	607.255155602646	2.7840857987213	Yes
223	04.11.20.Sand_3	4/11/2020	2020	Sanders	3	1.56	cherry	noncrop	17.3004	Amitraz	0.128	I	2.55	ECOTOX_DB	No	No	No	No	50.1960784313726	3	593.437457741717	2.77410616814481	No
224	04.11.20.Sand_3	4/11/2020	2020	Sanders	3	1.56	cherry	noncrop	17.3004	Pyridaben	0.013	I	0.024	Traynor et al 2016	Yes	No	No	No	541.666666666667	3	593.437457741717	2.77410616814481	Yes
225	04.11.20.Sand_3	4/11/2020	2020	Sanders	3	1.56	cherry	noncrop	17.3004	Pyriproxyfen	0.137	I	87	Traynor et al 2016	Yes	No	Yes	Yes	1.57471264367816	3	593.437457741717	2.77410616814481	Yes
226	04.11.20.Sand_4	4/11/2020	2020	Sanders	4	7.13	cherry	crop	79.0717	Amitraz	0.04	I	2.55	ECOTOX_DB	No	No	No	No	15.6862745098039	4	524.922175251022	2.72092148301372	No
227	04.11.20.Sand_4	4/11/2020	2020	Sanders	4	7.13	cherry	crop	79.0717	Pendimethalin	0.028	H	74.9	Traynor et al 2016	No	Yes	Yes	Yes	0.373831775700935	4	524.922175251022	2.72092148301372	No
228	04.11.20.Sand_4	4/11/2020	2020	Sanders	4	7.13	cherry	crop	79.0717	Pyridaben	0.012	I	0.024	Traynor et al 2016	Yes	No	No	No	500	4	524.922175251022	2.72092148301372	Yes
229	04.11.20.Sand_4	4/11/2020	2020	Sanders	4	7.13	cherry	crop	79.0717	Pyriproxyfen	0.771	I	87	Traynor et al 2016	Yes	No	Yes	Yes	8.86206896551724	4	524.922175251022	2.72092148301372	Yes
230	04.11.20.Sand_5	4/11/2020	2020	Sanders	5	0.74	cherry	crop	8.2066	Amitraz	0.029	I	2.55	ECOTOX_DB	No	No	No	No	11.3725490196078	6	1745.49898661423	3.24216833797941	No
231	04.11.20.Sand_5	4/11/2020	2020	Sanders	5	0.74	cherry	crop	8.2066	Bifenthrin	0.04	I	0.0412	Traynor et al 2016	No	No	Yes	Yes	970.873786407767	6	1745.49898661423	3.24216833797941	No
232	04.11.20.Sand_5	4/11/2020	2020	Sanders	5	0.74	cherry	crop	8.2066	Boscalid	0.039	F	166	ECOTOX_DB	Yes	Yes	No	Yes	0.234939759036145	6	1745.49898661423	3.24216833797941	Yes
233	04.11.20.Sand_5	4/11/2020	2020	Sanders	5	0.74	cherry	crop	8.2066	Iprodione	0.087	F	91.7	Traynor et al 2016	No	No	Yes	Yes	0.948745910577972	6	1745.49898661423	3.24216833797941	No
234	04.11.20.Sand_5	4/11/2020	2020	Sanders	5	0.74	cherry	crop	8.2066	Pyridaben	0.018	I	0.024	Traynor et al 2016	Yes	No	No	No	750	6	1745.49898661423	3.24216833797941	Yes
235	04.11.20.Sand_5	4/11/2020	2020	Sanders	5	0.74	cherry	crop	8.2066	Pyriproxyfen	1.05	I	87	Traynor et al 2016	Yes	No	Yes	Yes	12.0689655172414	6	1745.49898661423	3.24216833797941	Yes
236	05.25.20.MJ1_2	5/25/2020	2020	MJ1	2	1.82	meadowfoam	crop	55.5646	Azoxystrobin	0.125	F	112	Traynor et al 2016	Yes	Yes	Yes	Yes	1.11607142857143	1	1.11607142857143	0.325530323339922	Yes
237	05.25.20.MJ1_3	5/25/2020	2020	MJ1	3	1.08	meadowfoam	crop	32.9724	Azoxystrobin	0.018	F	112	Traynor et al 2016	Yes	Yes	Yes	Yes	0.160714285714286	1	0.160714285714286	0.0647253296366552	Yes
238	05.25.20.MJ1_4	5/25/2020	2020	MJ1	4	0.71	meadowfoam	crop	21.6763	Azoxystrobin	0.02	F	112	Traynor et al 2016	Yes	Yes	Yes	Yes	0.178571428571429	1	0.178571428571429	0.0713559085356683	Yes
239	05.25.20.MJ1_5	5/25/2020	2020	MJ1	5	1.17	meadowfoam	noncrop	35.7201	Azoxystrobin	0.624	F	112	Traynor et al 2016	Yes	Yes	Yes	Yes	5.57142857142857	2	442.729898516784	2.64711869246095	Yes
240	05.25.20.MJ1_5	5/25/2020	2020	MJ1	5	1.17	meadowfoam	noncrop	35.7201	lambda.Cyhalothrin	0.08	I	0.183	Traynor et al 2016	Yes	No	No	No	437.158469945355	2	442.729898516784	2.64711869246095	No
241	05.25.20.MJ1_6	5/25/2020	2020	MJ1	6	4.51	meadowfoam	crop	137.6903	Azoxystrobin	0.016	F	112	Traynor et al 2016	Yes	Yes	Yes	Yes	0.142857142857143	1	0.142857142857143	0.0579919469776867	Yes
242	05.25.20.MJ3_2	5/25/2020	2020	MJ3	2	0.59	meadowfoam	crop	33.0813	Azoxystrobin	2.14	F	112	Traynor et al 2016	Yes	Yes	Yes	Yes	19.1071428571429	2	2172.11260733802	3.33708223137272	Yes
243	05.25.20.MJ3_2	5/25/2020	2020	MJ3	2	0.59	meadowfoam	crop	33.0813	lambda.Cyhalothrin	0.394	I	0.183	Traynor et al 2016	Yes	No	No	No	2153.00546448087	2	2172.11260733802	3.33708223137272	No
244	06.23.20.JH_45	6/23/2020	2020	JH	4, 5	0.67	cherry	noncrop	27.2087	Azoxystrobin	0.047	F	112	Traynor et al 2016	Yes	Yes	Yes	Yes	0.419642857142857	2	0.587784450063211	0.200791544374452	Yes
245	06.23.20.JH_45	6/23/2020	2020	JH	4, 5	0.67	cherry	noncrop	27.2087	Metalaxyl	0.019	F	113	Traynor et al 2016	No	Yes	Yes	Yes	0.168141592920354	2	0.587784450063211	0.200791544374452	No
246	06.23.20.JH_6	6/23/2020	2020	JH	6	3.919	clover	crop	159.15059	Azoxystrobin	0.017	F	112	Traynor et al 2016	Yes	Yes	Yes	Yes	0.151785714285714	2	2.53413865546218	0.548283584254175	Yes
247	06.23.20.JH_6	6/23/2020	2020	JH	6	3.919	clover	crop	159.15059	Flupyradifurone	0.0081	I	3.4	ECOTOX_DB	No	No	Yes	Yes	2.38235294117647	2	2.53413865546218	0.548283584254175	Yes
248	05.25.20.MJ2_2	5/25/2020	2020	MJ2	2	0.5803	meadowfoam	noncrop	12.354587	Azoxystrobin	0.029	F	112	Traynor et al 2016	Yes	Yes	Yes	Yes	0.258928571428571	1	0.258928571428571	0.100001089985198	Yes
249	05.25.20.MJ2_3	5/25/2020	2020	MJ2	3	1.0596	meadowfoam	crop	22.558884	Azoxystrobin	0.031	F	112	Traynor et al 2016	Yes	Yes	Yes	Yes	0.276785714285714	1	0.276785714285714	0.10611801479488	Yes
250	05.25.20.MJ2_4	5/25/2020	2020	MJ2	4	1.6418	meadowfoam	crop	34.953922	Azoxystrobin	2.38	F	112	Traynor et al 2016	Yes	Yes	Yes	Yes	21.25	2	2174.25546448087	3.33751026832479	Yes
251	05.25.20.MJ2_4	5/25/2020	2020	MJ2	4	1.6418	meadowfoam	crop	34.953922	lambda.Cyhalothrin	0.394	I	0.183	Traynor et al 2016	Yes	No	No	No	2153.00546448087	2	2174.25546448087	3.33751026832479	No
252	05.25.20.MJ2_5	5/25/2020	2020	MJ2	5	5.8887	meadowfoam	crop	125.370423	Azoxystrobin	0.129	F	112	Traynor et al 2016	Yes	Yes	Yes	Yes	1.15178571428571	2	186.944135441062	2.27402877865147	Yes
253	05.25.20.MJ2_5	5/25/2020	2020	MJ2	5	5.8887	meadowfoam	crop	125.370423	lambda.Cyhalothrin	0.034	I	0.183	Traynor et al 2016	Yes	No	No	No	185.792349726776	2	186.944135441062	2.27402877865147	No
254	07.05.20.TC2_5	7/5/2020	2020	TC2	5	0.8	clover	noncrop	6.088	Azoxystrobin	0.062	F	112	Traynor et al 2016	Yes	Yes	Yes	Yes	0.553571428571429	2	2452.00988210818	3.38969929779318	Yes
255	07.05.20.TC2_5	7/5/2020	2020	TC2	5	0.8	clover	noncrop	6.088	Bifenthrin	0.101	I	0.0412	Traynor et al 2016	No	No	Yes	Yes	2451.45631067961	2	2452.00988210818	3.38969929779318	Yes
256	0.7.22.20.049_2	7/22/2020	2020	49	2	5.5	carrot	noncrop	16.5	Azoxystrobin	0.007	F	112	Traynor et al 2016	Yes	Yes	Yes	Yes	0.0625	3	0.431427236315087	0.155769276444233	Yes
257	0.7.22.20.049_2	7/22/2020	2020	49	2	5.5	carrot	noncrop	16.5	Etoxazole	0.0097	I	200	ECOTOX_DB	Yes	No	No	Yes	0.0485	3	0.431427236315087	0.155769276444233	Yes
258	0.7.22.20.049_2	7/22/2020	2020	49	2	5.5	carrot	noncrop	16.5	Pendimethalin	0.024	H	74.9	Traynor et al 2016	No	Yes	Yes	Yes	0.320427236315087	3	0.431427236315087	0.155769276444233	Yes
259	06.23.20.HVP_2	6/23/2020	2020	HVP	2	9	meadowfoam	crop	670.41	Azoxystrobin	2.22	F	112	Traynor et al 2016	Yes	Yes	Yes	Yes	19.8214285714286	2	1063.51074895978	3.02715005111051	Yes
260	06.23.20.HVP_2	6/23/2020	2020	HVP	2	9	meadowfoam	crop	670.41	Bifenthrin	0.043	I	0.0412	Traynor et al 2016	No	No	Yes	Yes	1043.68932038835	2	1063.51074895978	3.02715005111051	No
261	06.23.20.HVP_5	6/23/2020	2020	HVP	5	1.5	meadowfoam	noncrop	111.735	Azoxystrobin	0.0097	F	112	Traynor et al 2016	Yes	Yes	Yes	Yes	0.0866071428571429	2	1140.86330617198	3.05761411710735	Yes
262	06.23.20.HVP_5	6/23/2020	2020	HVP	5	1.5	meadowfoam	noncrop	111.735	Bifenthrin	0.047	I	0.0412	Traynor et al 2016	No	No	Yes	Yes	1140.77669902913	2	1140.86330617198	3.05761411710735	No
263	06.23.20.HVP_6	6/23/2020	2020	HVP	6	6	meadowfoam	crop	446.94	Azoxystrobin	0.009	F	112	Traynor et al 2016	Yes	Yes	Yes	Yes	0.0803571428571429	2	10970.9541435506	4.04028398383547	Yes
264	06.23.20.HVP_6	6/23/2020	2020	HVP	6	6	meadowfoam	crop	446.94	Bifenthrin	0.452	I	0.0412	Traynor et al 2016	No	No	Yes	Yes	10970.8737864078	2	10970.9541435506	4.04028398383547	No
265	07.05.20.TC1_3	7/5/2020	2020	TC1	3	3.5938	clover	crop	45.138128	Bifenthrin	0.088	I	0.0412	Traynor et al 2016	No	No	Yes	Yes	2135.92233009709	2	2614.37060595916	3.41753323841124	Yes
266	07.05.20.TC1_3	7/5/2020	2020	TC1	3	3.5938	clover	crop	45.138128	Malathion	0.111	I	0.232	Traynor et al 2016	Yes	No	Yes	Yes	478.448275862069	2	2614.37060595916	3.41753323841124	Yes
267	07.05.20.TC2_2	7/5/2020	2020	TC2	2	2.4	clover	noncrop	18.264	Bifenthrin	0.061	I	0.0412	Traynor et al 2016	No	No	Yes	Yes	1480.58252427184	1	1480.58252427184	3.17072584672915	Yes
268	07.05.20.TC2_3	7/5/2020	2020	TC2	3	2.9	clover	noncrop	22.069	Bifenthrin	0.034	I	0.0412	Traynor et al 2016	No	No	Yes	Yes	825.242718446602	1	825.242718446602	2.9171076451383	Yes
269	06.23.20.HVP_3	6/23/2020	2020	HVP	3	8.5	meadowfoam	crop	633.165	Bifenthrin	0.323	I	0.0412	Traynor et al 2016	No	No	Yes	Yes	7839.80582524272	1	7839.80582524272	3.8943606988416	No
270	04.15.20.HR1_123	4/15/2020	2020	Hood River1	1 ,2, 3	0.5535	cherry	noncrop	9.392895	Boscalid	0.026	F	166	ECOTOX_DB	Yes	Yes	No	Yes	0.156626506024096	9	17933.9083520685	4.25369916175954	Yes
271	04.15.20.HR1_123	4/15/2020	2020	Hood River1	1 ,2, 3	0.5535	cherry	noncrop	9.392895	Fenbuconazole	0.128	F	149	Traynor et al 2016	Yes	No	No	No	0.859060402684564	9	17933.9083520685	4.25369916175954	Yes
272	04.15.20.HR1_123	4/15/2020	2020	Hood River1	1 ,2, 3	0.5535	cherry	noncrop	9.392895	Fluopyram	0.05	F	110	ECOTOX_DB	Yes	No	No	Yes	0.454545454545455	9	17933.9083520685	4.25369916175954	Yes
273	04.15.20.HR1_123	4/15/2020	2020	Hood River1	1 ,2, 3	0.5535	cherry	noncrop	9.392895	Penthiopyrad	0.502	F	50.6	ECOTOX_DB	Yes	Yes	No	Yes	9.92094861660079	9	17933.9083520685	4.25369916175954	Yes
274	04.15.20.HR1_123	4/15/2020	2020	Hood River1	1 ,2, 3	0.5535	cherry	noncrop	9.392895	Propiconazole	0.084	F	67.5	Traynor et al 2016	Yes	Yes	No	Yes	1.24444444444444	9	17933.9083520685	4.25369916175954	Yes
275	04.15.20.HR1_123	4/15/2020	2020	Hood River1	1 ,2, 3	0.5535	cherry	noncrop	9.392895	Pyridaben	0.43	I	0.024	Traynor et al 2016	Yes	No	No	No	17916.6666666667	9	17933.9083520685	4.25369916175954	Yes
276	04.15.20.HR1_123	4/15/2020	2020	Hood River1	1 ,2, 3	0.5535	cherry	noncrop	9.392895	Pyriproxyfen	0.309	I	87	Traynor et al 2016	Yes	No	Yes	Yes	3.55172413793103	9	17933.9083520685	4.25369916175954	Yes
277	04.15.20.HR1_123	4/15/2020	2020	Hood River1	1 ,2, 3	0.5535	cherry	noncrop	9.392895	Simazine	0.085	H	96.9	Traynor et al 2016	No	No	No	No	0.87719298245614	9	17933.9083520685	4.25369916175954	No
278	04.15.20.HR1_123	4/15/2020	2020	Hood River1	1 ,2, 3	0.5535	cherry	noncrop	9.392895	Trifloxystrobin	0.031	F	175	Traynor et al 2016	Yes	No	Yes	Yes	0.177142857142857	9	17933.9083520685	4.25369916175954	Yes
279	04.15.20.HR1_4	4/15/2020	2020	Hood River1	4	2.6146	cherry	crop	44.369762	Boscalid	0.011	F	166	ECOTOX_DB	Yes	Yes	No	Yes	0.0662650602409639	11	36307.5572035182	4.56000899165594	Yes
280	04.15.20.HR1_4	4/15/2020	2020	Hood River1	4	2.6146	cherry	crop	44.369762	Diuron	0.085	H	145.03	ECOTOX_DB	No	No	No	No	0.58608563745432	11	36307.5572035182	4.56000899165594	No
281	04.15.20.HR1_4	4/15/2020	2020	Hood River1	4	2.6146	cherry	crop	44.369762	Fenbuconazole	0.062	F	149	Traynor et al 2016	Yes	No	No	No	0.416107382550336	11	36307.5572035182	4.56000899165594	Yes
282	04.15.20.HR1_4	4/15/2020	2020	Hood River1	4	2.6146	cherry	crop	44.369762	Fluopyram	0.094	F	110	ECOTOX_DB	Yes	No	No	Yes	0.854545454545454	11	36307.5572035182	4.56000899165594	Yes
283	04.15.20.HR1_4	4/15/2020	2020	Hood River1	4	2.6146	cherry	crop	44.369762	Penthiopyrad	0.265	F	50.6	ECOTOX_DB	Yes	Yes	No	Yes	5.23715415019763	11	36307.5572035182	4.56000899165594	Yes
284	04.15.20.HR1_4	4/15/2020	2020	Hood River1	4	2.6146	cherry	crop	44.369762	Propiconazole	0.368	F	67.5	Traynor et al 2016	Yes	Yes	No	Yes	5.45185185185185	11	36307.5572035182	4.56000899165594	Yes
285	04.15.20.HR1_4	4/15/2020	2020	Hood River1	4	2.6146	cherry	crop	44.369762	Pyridaben	0.871	I	0.024	Traynor et al 2016	Yes	No	No	No	36291.6666666667	11	36307.5572035182	4.56000899165594	Yes
286	04.15.20.HR1_4	4/15/2020	2020	Hood River1	4	2.6146	cherry	crop	44.369762	Pyriproxyfen	0.161	I	87	Traynor et al 2016	Yes	No	Yes	Yes	1.85057471264368	11	36307.5572035182	4.56000899165594	Yes
287	04.15.20.HR1_4	4/15/2020	2020	Hood River1	4	2.6146	cherry	crop	44.369762	Simazine	0.055	H	96.9	Traynor et al 2016	No	No	No	No	0.567595459236326	11	36307.5572035182	4.56000899165594	No
288	04.15.20.HR1_4	4/15/2020	2020	Hood River1	4	2.6146	cherry	crop	44.369762	Trifloxystrobin	0.039	F	175	Traynor et al 2016	Yes	No	Yes	Yes	0.222857142857143	11	36307.5572035182	4.56000899165594	Yes
289	04.15.20.HR1_4	4/15/2020	2020	Hood River1	4	2.6146	cherry	crop	44.369762	Triflumizole	0.102	F	160	ECOTOX_DB	Yes	No	No	No	0.6375	11	36307.5572035182	4.56000899165594	Yes
290	04.15.20.HR1_5	4/15/2020	2020	Hood River1	5	5.0979	cherry	crop	86.511363	Boscalid	0.014	F	166	ECOTOX_DB	Yes	Yes	No	Yes	0.0843373493975904	11	10132.3822387537	4.00575442487294	Yes
291	04.15.20.HR1_5	4/15/2020	2020	Hood River1	5	5.0979	cherry	crop	86.511363	Diuron	0.052	H	145.03	ECOTOX_DB	No	No	No	No	0.358546507619113	11	10132.3822387537	4.00575442487294	No
292	04.15.20.HR1_5	4/15/2020	2020	Hood River1	5	5.0979	cherry	crop	86.511363	Fenbuconazole	0.086	F	149	Traynor et al 2016	Yes	No	No	No	0.577181208053691	11	10132.3822387537	4.00575442487294	Yes
293	04.15.20.HR1_5	4/15/2020	2020	Hood River1	5	5.0979	cherry	crop	86.511363	Fluopyram	0.022	F	110	ECOTOX_DB	Yes	No	No	Yes	0.2	11	10132.3822387537	4.00575442487294	Yes
294	04.15.20.HR1_5	4/15/2020	2020	Hood River1	5	5.0979	cherry	crop	86.511363	Penthiopyrad	0.1	F	50.6	ECOTOX_DB	Yes	Yes	No	Yes	1.97628458498024	11	10132.3822387537	4.00575442487294	Yes
295	04.15.20.HR1_5	4/15/2020	2020	Hood River1	5	5.0979	cherry	crop	86.511363	Propiconazole	0.096	F	67.5	Traynor et al 2016	Yes	Yes	No	Yes	1.42222222222222	11	10132.3822387537	4.00575442487294	Yes
296	04.15.20.HR1_5	4/15/2020	2020	Hood River1	5	5.0979	cherry	crop	86.511363	Pyridaben	0.243	I	0.024	Traynor et al 2016	Yes	No	No	No	10125	11	10132.3822387537	4.00575442487294	Yes
297	04.15.20.HR1_5	4/15/2020	2020	Hood River1	5	5.0979	cherry	crop	86.511363	Pyriproxyfen	0.186	I	87	Traynor et al 2016	Yes	No	Yes	Yes	2.13793103448276	11	10132.3822387537	4.00575442487294	Yes
298	04.15.20.HR1_5	4/15/2020	2020	Hood River1	5	5.0979	cherry	crop	86.511363	Simazine	0.033	H	96.9	Traynor et al 2016	No	No	No	No	0.340557275541796	11	10132.3822387537	4.00575442487294	No
299	04.15.20.HR1_5	4/15/2020	2020	Hood River1	5	5.0979	cherry	crop	86.511363	Trifloxystrobin	0.016	F	175	Traynor et al 2016	Yes	No	Yes	Yes	0.0914285714285714	11	10132.3822387537	4.00575442487294	Yes
300	04.15.20.HR1_5	4/15/2020	2020	Hood River1	5	5.0979	cherry	crop	86.511363	Triflumizole	0.031	F	160	ECOTOX_DB	Yes	No	No	No	0.19375	11	10132.3822387537	4.00575442487294	Yes
301	07.17.20.JH_2	7/17/2020	2020	JH	2	6	clover	crop	160.8	Boscalid	0.01	F	166	ECOTOX_DB	Yes	Yes	No	Yes	0.0602409638554217	1	0.0602409638554217	0.0254045797740948	No
302	07.17.20.JH_5	7/17/2020	2020	JH	5	2	clover	noncrop	53.6	Boscalid	0.029	F	166	ECOTOX_DB	Yes	Yes	No	Yes	0.174698795180723	1	0.174698795180723	0.0699265233224629	No
303	07.17.20.JH_6	7/17/2020	2020	JH	6	1.5	clover	noncrop	40.2	Boscalid	0.024	F	166	ECOTOX_DB	Yes	Yes	No	Yes	0.144578313253012	1	0.144578313253012	0.0586455129127739	No
304	04.13.20.Sal_3	4/13/2020	2020	Salem_HVP	3	1.2	cherry	noncrop	32.748	Captan	1.56	F	135	Traynor et al 2016	Yes	No	Yes	No	11.5555555555556	2	12.7224039743124	1.13743020038846	Yes
305	04.13.20.Sal_3	4/13/2020	2020	Salem_HVP	3	1.2	cherry	noncrop	32.748	Iprodione	0.107	F	91.7	Traynor et al 2016	No	No	Yes	Yes	1.16684841875682	2	12.7224039743124	1.13743020038846	No
306	04.13.20.Sal_4	4/13/2020	2020	Salem_HVP	4	2.1	cherry	crop	57.309	Captan	0.747	F	135	Traynor et al 2016	Yes	No	Yes	No	5.53333333333333	2	5.92591784805525	0.840477335849324	Yes
307	04.13.20.Sal_4	4/13/2020	2020	Salem_HVP	4	2.1	cherry	crop	57.309	Iprodione	0.036	F	91.7	Traynor et al 2016	No	No	Yes	Yes	0.392584514721919	2	5.92591784805525	0.840477335849324	No
308	04.13.20.Sal_5	4/13/2020	2020	Salem_HVP	5	4.8	cherry	crop	130.992	Captan	0.689	F	135	Traynor et al 2016	Yes	No	Yes	No	5.1037037037037	5	8.66965366352407	0.985410919303892	Yes
309	04.13.20.Sal_5	4/13/2020	2020	Salem_HVP	5	4.8	cherry	crop	130.992	Carbendazim	0.103	F	50	Traynor et al 2016	No	No	No	No	2.06	5	8.66965366352407	0.985410919303892	No
310	04.13.20.Sal_5	4/13/2020	2020	Salem_HVP	5	4.8	cherry	crop	130.992	Diuron	0.104	H	145.03	ECOTOX_DB	No	No	No	No	0.717093015238227	5	8.66965366352407	0.985410919303892	No
311	04.13.20.Sal_5	4/13/2020	2020	Salem_HVP	5	4.8	cherry	crop	130.992	Fluopyram	0.016	F	110	ECOTOX_DB	Yes	No	No	Yes	0.145454545454545	5	8.66965366352407	0.985410919303892	Yes
312	04.13.20.Sal_5	4/13/2020	2020	Salem_HVP	5	4.8	cherry	crop	130.992	Iprodione	0.059	F	91.7	Traynor et al 2016	No	No	Yes	Yes	0.64340239912759	5	8.66965366352407	0.985410919303892	No
313	04.12.20.Home_2	4/12/2020	2020	Homeplace	2	3.31	cherry	noncrop	51.6691	Difenoconazole	0.052	F	20.9	Traynor et al 2016	Yes	No	No	Yes	2.48803827751196	4	587.50774271101	2.76975218101895	Yes
314	04.12.20.Home_2	4/12/2020	2020	Homeplace	2	3.31	cherry	noncrop	51.6691	Pyridaben	0.014	I	0.024	Traynor et al 2016	Yes	No	No	No	583.333333333333	4	587.50774271101	2.76975218101895	Yes
315	04.12.20.Home_2	4/12/2020	2020	Homeplace	2	3.31	cherry	noncrop	51.6691	Pyriproxyfen	0.097	I	87	Traynor et al 2016	Yes	No	Yes	Yes	1.11494252873563	4	587.50774271101	2.76975218101895	Yes
316	04.12.20.Home_2	4/12/2020	2020	Homeplace	2	3.31	cherry	noncrop	51.6691	Spirodiclofen	0.112	I	196	ECOTOX_DB	Yes	No	No	No	0.571428571428571	4	587.50774271101	2.76975218101895	Yes
317	04.09.20.Bai_4	4/9/2020	2020	Bailey	4	1.12	cherry	crop	0.504	Difenoconazole	0.043	F	20.9	Traynor et al 2016	Yes	No	No	Yes	2.05741626794258	3	5.62122110022032	0.820938090373749	Yes
318	04.09.20.Bai_4	4/9/2020	2020	Bailey	4	1.12	cherry	crop	0.504	Pyriproxyfen	0.176	I	87	Traynor et al 2016	Yes	No	Yes	Yes	2.02298850574713	3	5.62122110022032	0.820938090373749	Yes
319	04.09.20.Bai_4	4/9/2020	2020	Bailey	4	1.12	cherry	crop	0.504	Spirodiclofen	0.302	I	196	ECOTOX_DB	Yes	No	No	No	1.54081632653061	3	5.62122110022032	0.820938090373749	Yes
320	04.09.20.Bai_5	4/9/2020	2020	Bailey	5	0.619	cherry	noncrop	0.27855	Difenoconazole	0.041	F	20.9	Traynor et al 2016	Yes	No	No	Yes	1.96172248803828	3	5.40712478688885	0.806663182510588	Yes
321	04.09.20.Bai_5	4/9/2020	2020	Bailey	5	0.619	cherry	noncrop	0.27855	Pyriproxyfen	0.191	I	87	Traynor et al 2016	Yes	No	Yes	Yes	2.19540229885057	3	5.40712478688885	0.806663182510588	Yes
322	04.09.20.Bai_5	4/9/2020	2020	Bailey	5	0.619	cherry	noncrop	0.27855	Spirodiclofen	0.245	I	196	ECOTOX_DB	Yes	No	No	No	1.25	3	5.40712478688885	0.806663182510588	Yes
323	07.10.20.52_8	7/10/2020	2020	52	8	5.7434	carrot	noncrop	39.686894	Diuron	0.127	H	145.03	ECOTOX_DB	No	No	No	No	0.875680893608219	6	170.548659464549	2.23438732869109	No
324	07.10.20.52_8	7/10/2020	2020	52	8	5.7434	carrot	noncrop	39.686894	Etoxazole	0.854	I	200	ECOTOX_DB	Yes	No	No	Yes	4.27	6	170.548659464549	2.23438732869109	Yes
325	07.10.20.52_8	7/10/2020	2020	52	8	5.7434	carrot	noncrop	39.686894	Linuron	0.076	H	120.28	ECOTOX_DB	No	No	No	Yes	0.631858995676754	6	170.548659464549	2.23438732869109	Yes
326	07.10.20.52_8	7/10/2020	2020	52	8	5.7434	carrot	noncrop	39.686894	Myclobutanil	0.097	F	161	Traynor et al 2016	Yes	No	No	No	0.602484472049689	6	170.548659464549	2.23438732869109	No
327	07.10.20.52_8	7/10/2020	2020	52	8	5.7434	carrot	noncrop	39.686894	Pendimethalin	0.197	H	74.9	Traynor et al 2016	No	Yes	Yes	Yes	2.630173564753	6	170.548659464549	2.23438732869109	Yes
328	07.10.20.52_8	7/10/2020	2020	52	8	5.7434	carrot	noncrop	39.686894	Sulfoxaflor	0.021	I	0.13	Traynor et al 2016	Yes	Yes	No	Yes	161.538461538462	6	170.548659464549	2.23438732869109	Yes
329	07.31.20.52_3	7/31/2020	2020	52	3	4	carrot	noncrop	79.64	Etoxazole	0.0086	I	200	ECOTOX_DB	Yes	No	No	Yes	0.043	2	0.323373831775701	0.121682542709136	Yes
330	07.31.20.52_3	7/31/2020	2020	52	3	4	carrot	noncrop	79.64	Pendimethalin	0.021	H	74.9	Traynor et al 2016	No	Yes	Yes	Yes	0.280373831775701	2	0.323373831775701	0.121682542709136	Yes
331	07.10.20.52_6	7/10/2020	2020	52	6	0.7265	carrot	noncrop	5.020115	Etoxazole	0.076	I	200	ECOTOX_DB	Yes	No	No	Yes	0.38	2	1.11431241655541	0.325169160247327	Yes
332	07.10.20.52_6	7/10/2020	2020	52	6	0.7265	carrot	noncrop	5.020115	Pendimethalin	0.055	H	74.9	Traynor et al 2016	No	Yes	Yes	Yes	0.734312416555407	2	1.11431241655541	0.325169160247327	Yes
333	07.10.20.52_7	7/10/2020	2020	52	7	1.2859	carrot	noncrop	8.885569	Etoxazole	0.169	I	200	ECOTOX_DB	Yes	No	No	Yes	0.845	2	1.87303738317757	0.458341276949869	Yes
334	07.10.20.52_7	7/10/2020	2020	52	7	1.2859	carrot	noncrop	8.885569	Pendimethalin	0.077	H	74.9	Traynor et al 2016	No	Yes	Yes	Yes	1.02803738317757	2	1.87303738317757	0.458341276949869	Yes
335	07.31.20.59b_4	7/31/2020	2020	59b	4	3.848	carrot	crop	30.89944	Etoxazole	0.011	I	200	ECOTOX_DB	Yes	No	No	Yes	0.055	3	1.12969531484835	0.328317475483322	Yes
336	07.31.20.59b_4	7/31/2020	2020	59b	4	3.848	carrot	crop	30.89944	Linuron	0.057	H	120.28	ECOTOX_DB	No	No	No	Yes	0.473894246757566	3	1.12969531484835	0.328317475483322	Yes
337	07.31.20.59b_4	7/31/2020	2020	59b	4	3.848	carrot	crop	30.89944	Pendimethalin	0.045	H	74.9	Traynor et al 2016	No	Yes	Yes	Yes	0.600801068090788	3	1.12969531484835	0.328317475483322	Yes
338	0.7.22.20.049_4	7/22/2020	2020	49	4	1.8	carrot	noncrop	1.5462	Etoxazole	0.452	I	200	ECOTOX_DB	Yes	No	No	Yes	2.26	4	7.30156870554685	0.919160166567596	Yes
339	0.7.22.20.049_4	7/22/2020	2020	49	4	1.8	carrot	noncrop	1.5462	Linuron	0.112	H	120.28	ECOTOX_DB	No	No	No	Yes	0.931160625207848	4	7.30156870554685	0.919160166567596	Yes
340	0.7.22.20.049_4	7/22/2020	2020	49	4	1.8	carrot	noncrop	1.5462	Myclobutanil	0.09	F	161	Traynor et al 2016	Yes	No	No	No	0.559006211180124	4	7.30156870554685	0.919160166567596	No
341	0.7.22.20.049_4	7/22/2020	2020	49	4	1.8	carrot	noncrop	1.5462	Pendimethalin	0.266	H	74.9	Traynor et al 2016	No	Yes	Yes	Yes	3.55140186915888	4	7.30156870554685	0.919160166567596	Yes
342	0.7.22.20.049_5	7/22/2020	2020	49	5	0.8	carrot	crop	0.6872	Etoxazole	0.02	I	200	ECOTOX_DB	Yes	No	No	Yes	0.1	1	0.1	0.0413926851582251	Yes
343	07.22.20.52_3	7/22/2020	2020	52	3	5.69	carrot	noncrop	259.2364	Etoxazole	0.007	I	200	ECOTOX_DB	Yes	No	No	Yes	0.035	1	0.035	0.0149403497929365	Yes
344	07.22.20.52_6	7/22/2020	2020	52	6	1.36	carrot	crop	61.9616	Etoxazole	0.197	I	200	ECOTOX_DB	Yes	No	No	Yes	0.985	3	3.84498722934928	0.685292636653977	Yes
345	07.22.20.52_6	7/22/2020	2020	52	6	1.36	carrot	crop	61.9616	Myclobutanil	0.037	F	161	Traynor et al 2016	Yes	No	No	No	0.229813664596273	3	3.84498722934928	0.685292636653977	No
346	07.22.20.52_6	7/22/2020	2020	52	6	1.36	carrot	crop	61.9616	Pendimethalin	0.197	H	74.9	Traynor et al 2016	No	Yes	Yes	Yes	2.630173564753	3	3.84498722934928	0.685292636653977	Yes
347	07.22.20.003_12	7/22/2020	2020	3	1,2	0.4744	carrot	noncrop	0.555048	Etoxazole	0.046	I	200	ECOTOX_DB	Yes	No	No	Yes	0.23	3	1.37140593254774	0.375005902006783	Yes
348	07.22.20.003_12	7/22/2020	2020	3	1,2	0.4744	carrot	noncrop	0.555048	Myclobutanil	0.029	F	161	Traynor et al 2016	Yes	No	No	No	0.180124223602484	3	1.37140593254774	0.375005902006783	No
349	07.22.20.003_12	7/22/2020	2020	3	1,2	0.4744	carrot	noncrop	0.555048	Pendimethalin	0.072	H	74.9	Traynor et al 2016	No	Yes	Yes	Yes	0.96128170894526	3	1.37140593254774	0.375005902006783	Yes
350	07.22.20.003_3	7/22/2020	2020	3	3	8.7924	carrot	noncrop	10.287108	Etoxazole	0.089	I	200	ECOTOX_DB	Yes	No	No	Yes	0.445	4	2.01574679525666	0.479394874983183	Yes
351	07.22.20.003_3	7/22/2020	2020	3	3	8.7924	carrot	noncrop	10.287108	Myclobutanil	0.019	F	161	Traynor et al 2016	Yes	No	No	No	0.118012422360248	4	2.01574679525666	0.479394874983183	No
352	07.22.20.003_3	7/22/2020	2020	3	3	8.7924	carrot	noncrop	10.287108	Pendimethalin	0.103	H	74.9	Traynor et al 2016	No	Yes	Yes	Yes	1.37516688918558	4	2.01574679525666	0.479394874983183	Yes
353	07.22.20.003_3	7/22/2020	2020	3	3	8.7924	carrot	noncrop	10.287108	Prometryne	0.0075	H	96.69	ECOTOX_DB	No	No	No	No	0.0775674837108284	4	2.01574679525666	0.479394874983183	No
354	07.10.20.52_2345	7/10/2020	2020	52	2,3,5	1	carrot	noncrop	6.91	Etoxazole	0.018	I	200	ECOTOX_DB	Yes	No	No	Yes	0.09	1	0.09	0.0374264979406237	Yes
355	07.31.20.52_4	7/31/2020	2020	52	4	4.5	carrot	noncrop	89.595	Etoxazole	0.098	I	200	ECOTOX_DB	Yes	No	No	Yes	0.49	3	2.53771579497301	0.548722940605167	Yes
356	07.31.20.52_4	7/31/2020	2020	52	4	4.5	carrot	noncrop	89.595	Myclobutanil	0.018	F	161	Traynor et al 2016	Yes	No	No	No	0.111801242236025	3	2.53771579497301	0.548722940605167	No
357	07.31.20.52_4	7/31/2020	2020	52	4	4.5	carrot	noncrop	89.595	Pendimethalin	0.145	H	74.9	Traynor et al 2016	No	Yes	Yes	Yes	1.93591455273698	3	2.53771579497301	0.548722940605167	Yes
358	04.09.20.Sand_2345	4/9/2020	2020	Sanders	2, 3, 4, 5	0.55	cherry	noncrop	3.707	Fluopyram	0.02	F	110	ECOTOX_DB	Yes	No	No	Yes	0.181818181818182	4	2336.75556401918	3.36879909932054	Yes
359	04.09.20.Sand_2345	4/9/2020	2020	Sanders	2, 3, 4, 5	0.55	cherry	noncrop	3.707	Pendimethalin	0.049	H	74.9	Traynor et al 2016	No	Yes	Yes	Yes	0.654205607476635	4	2336.75556401918	3.36879909932054	No
360	04.09.20.Sand_2345	4/9/2020	2020	Sanders	2, 3, 4, 5	0.55	cherry	noncrop	3.707	Pyridaben	0.053	I	0.024	Traynor et al 2016	Yes	No	No	No	2208.33333333333	4	2336.75556401918	3.36879909932054	Yes
361	04.09.20.Sand_2345	4/9/2020	2020	Sanders	2, 3, 4, 5	0.55	cherry	noncrop	3.707	Pyriproxyfen	11.1	I	87	Traynor et al 2016	Yes	No	Yes	Yes	127.586206896552	4	2336.75556401918	3.36879909932054	Yes
362	04.09.20.PR_4	4/9/2020	2020	Pleasant Ridge	4	1.6	cherry	noncrop	19.968	Pyridaben	0.024	I	0.024	Traynor et al 2016	Yes	No	No	No	1000	2	1001.88505747126	3.00125116057126	Yes
363	04.09.20.PR_4	4/9/2020	2020	Pleasant Ridge	4	1.6	cherry	noncrop	19.968	Pyriproxyfen	0.164	I	87	Traynor et al 2016	Yes	No	Yes	Yes	1.88505747126437	2	1001.88505747126	3.00125116057126	Yes
364	04.09.20.PR_5	4/9/2020	2020	Pleasant Ridge	5	1.3	cherry	noncrop	16.224	Pyridaben	0.02	I	0.024	Traynor et al 2016	Yes	No	No	No	833.333333333333	2	841.51724137931	2.92557879709148	Yes
365	04.09.20.PR_5	4/9/2020	2020	Pleasant Ridge	5	1.3	cherry	noncrop	16.224	Pyriproxyfen	0.712	I	87	Traynor et al 2016	Yes	No	Yes	Yes	8.18390804597701	2	841.51724137931	2.92557879709148	Yes
366	04.09.20.Gross_2	4/9/2020	2020	Grossmiller	2	0.9	cherry	noncrop	19.629	Pyridaben	0.024	I	0.024	Traynor et al 2016	Yes	No	No	No	1000	1	1000	3.00043407747932	Yes
367	04.11.20.PR_1	4/11/2020	2020	Pleasant Ridge	1	0.9	cherry	noncrop	10.638	Pyridaben	0.02	I	0.024	Traynor et al 2016	Yes	No	No	No	833.333333333333	2	835.011494252874	2.92221224855897	Yes
368	04.11.20.PR_1	4/11/2020	2020	Pleasant Ridge	1	0.9	cherry	noncrop	10.638	Pyriproxyfen	0.146	I	87	Traynor et al 2016	Yes	No	Yes	Yes	1.67816091954023	2	835.011494252874	2.92221224855897	Yes
369	04.09.20.Bai_3	4/9/2020	2020	Bailey	3	0.7961	cherry	noncrop	0.358245	Pyridaben	0.032	I	0.024	Traynor et al 2016	Yes	No	No	No	1333.33333333333	3	1333.95754163734	3.12546745317187	Yes
370	04.09.20.Bai_3	4/9/2020	2020	Bailey	3	0.7961	cherry	noncrop	0.358245	Pyriproxyfen	0.033	I	87	Traynor et al 2016	Yes	No	Yes	Yes	0.379310344827586	3	1333.95754163734	3.12546745317187	Yes
371	04.09.20.Bai_3	4/9/2020	2020	Bailey	3	0.7961	cherry	noncrop	0.358245	Spirodiclofen	0.048	I	196	ECOTOX_DB	Yes	No	No	No	0.244897959183673	3	1333.95754163734	3.12546745317187	Yes
372	04.09.20.Bai_6	4/9/2020	2020	Bailey	6	0.9828	cherry	noncrop	0.44226	Pyridaben	0.03	I	0.024	Traynor et al 2016	Yes	No	No	No	1250	2	1250.65517241379	3.09748469840733	Yes
373	04.09.20.Bai_6	4/9/2020	2020	Bailey	6	0.9828	cherry	noncrop	0.44226	Pyriproxyfen	0.057	I	87	Traynor et al 2016	Yes	No	Yes	Yes	0.655172413793103	2	1250.65517241379	3.09748469840733	Yes
374	04.09.20.PR_2	4/9/2020	2020	Pleasant Ridge	2	3.3	cherry	crop	41.184	Pyriproxyfen	0.386	I	87	Traynor et al 2016	Yes	No	Yes	Yes	4.4367816091954	1	4.4367816091954	0.735341888119193	Yes
375	04.09.20.Gross_3	4/9/2020	2020	Grossmiller	3	2	cherry	noncrop	43.62	Pyriproxyfen	0.039	I	87	Traynor et al 2016	Yes	No	Yes	Yes	0.448275862068966	1	0.448275862068966	0.160851292498944	Yes
376	04.11.20.PR_3	4/11/2020	2020	Pleasant Ridge	3	0.9	cherry	noncrop	10.638	Pyriproxyfen	0.095	I	87	Traynor et al 2016	Yes	No	Yes	Yes	1.09195402298851	1	1.09195402298851	0.320552135366456	Yes
377	04.11.2020.Bailey1_5	4/11/2020	2020	Bailey	5	1.962	cherry	noncrop	3.55122	Acequinocyl	0.015	I	315	ECOTOX_DB	No	No	No	No	0.0476190476190476	6	879.942902810064	2.94494776108163	No
378	04.11.2020.Bailey1_5	4/11/2020	2020	Bailey	5	1.962	cherry	noncrop	3.55122	Difenoconazole	0.029	F	20.9	Traynor et al 2016	Yes	No	No	Yes	1.38755980861244	6	879.942902810064	2.94494776108163	Yes
379	04.11.2020.Bailey1_5	4/11/2020	2020	Bailey	5	1.962	cherry	noncrop	3.55122	Pronamide	0.017	H	158	Traynor et al 2016	No	No	Yes	No	0.107594936708861	6	879.942902810064	2.94494776108163	No
380	04.11.2020.Bailey1_5	4/11/2020	2020	Bailey	5	1.962	cherry	noncrop	3.55122	Pyridaben	0.021	I	0.024	Traynor et al 2016	Yes	No	No	No	875	6	879.942902810064	2.94494776108163	Yes
381	04.11.2020.Bailey1_5	4/11/2020	2020	Bailey	5	1.962	cherry	noncrop	3.55122	Pyriproxyfen	0.061	I	87	Traynor et al 2016	Yes	No	Yes	Yes	0.701149425287356	6	879.942902810064	2.94494776108163	Yes
382	04.11.2020.Bailey1_5	4/11/2020	2020	Bailey	5	1.962	cherry	noncrop	3.55122	Spirodiclofen	0.529	I	196	ECOTOX_DB	Yes	No	No	No	2.69897959183673	6	879.942902810064	2.94494776108163	Yes
383	04.11.2020.Comeg_4	4/11/2020	2020	Comeg	4	2.75	cherry	crop	45.32	Acequinocyl	0.025	I	315	ECOTOX_DB	No	No	No	No	0.0793650793650794	5	1168.33377938427	3.06793849563918	No
384	04.11.2020.Comeg_4	4/11/2020	2020	Comeg	4	2.75	cherry	crop	45.32	Fluopyram	0.015	F	110	ECOTOX_DB	Yes	No	No	Yes	0.136363636363636	5	1168.33377938427	3.06793849563918	Yes
385	04.11.2020.Comeg_4	4/11/2020	2020	Comeg	4	2.75	cherry	crop	45.32	Pyridaben	0.028	I	0.024	Traynor et al 2016	Yes	No	No	No	1166.66666666667	5	1168.33377938427	3.06793849563918	Yes
386	04.11.2020.Comeg_4	4/11/2020	2020	Comeg	4	2.75	cherry	crop	45.32	Pyriproxyfen	0.077	I	87	Traynor et al 2016	Yes	No	Yes	Yes	0.885057471264368	5	1168.33377938427	3.06793849563918	Yes
387	04.11.2020.Comeg_4	4/11/2020	2020	Comeg	4	2.75	cherry	crop	45.32	Spirodiclofen	0.111	I	196	ECOTOX_DB	Yes	No	No	No	0.566326530612245	5	1168.33377938427	3.06793849563918	Yes
388	04.11.2020.Comeg_5	4/11/2020	2020	Comeg	5	5.4	cherry	crop	88.992	Acequinocyl	0.017	I	315	ECOTOX_DB	No	No	No	No	0.053968253968254	4	500.684334193448	2.70043053977687	No
389	04.11.2020.Comeg_5	4/11/2020	2020	Comeg	5	5.4	cherry	crop	88.992	Pyridaben	0.012	I	0.024	Traynor et al 2016	Yes	No	No	No	500	4	500.684334193448	2.70043053977687	Yes
390	04.11.2020.Comeg_5	4/11/2020	2020	Comeg	5	5.4	cherry	crop	88.992	Pyriproxyfen	0.018	I	87	Traynor et al 2016	Yes	No	Yes	Yes	0.206896551724138	4	500.684334193448	2.70043053977687	Yes
391	04.11.2020.Comeg_5	4/11/2020	2020	Comeg	5	5.4	cherry	crop	88.992	Spirodiclofen	0.083	I	196	ECOTOX_DB	Yes	No	No	No	0.423469387755102	4	500.684334193448	2.70043053977687	Yes
392	04.09.2020.Johnson_5	4/9/2020	2020	Johnson	5	1.781	cherry	noncrop	51.63119	Amitraz	0.032	I	2.55	ECOTOX_DB	No	No	No	No	12.5490196078431	3	14.7872222688624	1.19830572345815	No
393	04.09.2020.Johnson_5	4/9/2020	2020	Johnson	5	1.781	cherry	noncrop	51.63119	Pendimethalin	0.054	H	74.9	Traynor et al 2016	No	Yes	Yes	Yes	0.720961281708945	3	14.7872222688624	1.19830572345815	No
394	04.09.2020.Johnson_5	4/9/2020	2020	Johnson	5	1.781	cherry	noncrop	51.63119	Pyriproxyfen	0.132	I	87	Traynor et al 2016	Yes	No	Yes	Yes	1.51724137931034	3	14.7872222688624	1.19830572345815	Yes
395	04.11.2020.Johnson_3	4/11/2020	2020	Johnson	3	4.78	cherry	crop	151.0002	Amitraz	0.13	I	2.55	ECOTOX_DB	No	No	No	No	50.9803921568627	4	511.299146664789	2.70952363247388	No
396	04.11.2020.Johnson_3	4/11/2020	2020	Johnson	3	4.78	cherry	crop	151.0002	Pendimethalin	0.085	H	74.9	Traynor et al 2016	No	Yes	Yes	Yes	1.13484646194927	4	511.299146664789	2.70952363247388	No
397	04.11.2020.Johnson_3	4/11/2020	2020	Johnson	3	4.78	cherry	crop	151.0002	Pyridaben	0.011	I	0.024	Traynor et al 2016	Yes	No	No	No	458.333333333333	4	511.299146664789	2.70952363247388	Yes
398	04.11.2020.Johnson_3	4/11/2020	2020	Johnson	3	4.78	cherry	crop	151.0002	Pyriproxyfen	0.074	I	87	Traynor et al 2016	Yes	No	Yes	Yes	0.850574712643678	4	511.299146664789	2.70952363247388	Yes
399	04.12.2020.Mix_6	4/12/2020	2020	Mix	6	2.2	cherry	noncrop	7.524	Amitraz	0.128	I	2.55	ECOTOX_DB	No	No	No	No	50.1960784313726	3	675.437457741717	2.83022764865976	No
400	04.12.2020.Mix_6	4/12/2020	2020	Mix	6	2.2	cherry	noncrop	7.524	Pyridaben	0.015	I	0.024	Traynor et al 2016	Yes	No	No	No	625	3	675.437457741717	2.83022764865976	Yes
401	04.12.2020.Mix_6	4/12/2020	2020	Mix	6	2.2	cherry	noncrop	7.524	Pyriproxyfen	0.021	I	87	Traynor et al 2016	Yes	No	Yes	Yes	0.241379310344828	3	675.437457741717	2.83022764865976	Yes
402	04.11.2020.SCInd_3	4/11/2020	2020	Independence	3	7	cherry	crop	74.83	Azoxystrobin	0.011	F	112	Traynor et al 2016	Yes	Yes	Yes	Yes	0.0982142857142857	5	9.97260147180522	1.0403096057796	Yes
403	04.11.2020.SCInd_3	4/11/2020	2020	Independence	3	7	cherry	crop	74.83	Dimethenamid	0.02	H	94	ECOTOX_DB	No	No	No	No	0.212765957446809	5	9.97260147180522	1.0403096057796	No
404	04.11.2020.SCInd_3	4/11/2020	2020	Independence	3	7	cherry	crop	74.83	Iprodione	0.792	F	91.7	Traynor et al 2016	No	No	Yes	Yes	8.63685932388222	5	9.97260147180522	1.0403096057796	No
405	04.11.2020.SCInd_3	4/11/2020	2020	Independence	3	7	cherry	crop	74.83	Propiconazole	0.063	F	67.5	Traynor et al 2016	Yes	Yes	No	Yes	0.933333333333333	5	9.97260147180522	1.0403096057796	Yes
406	04.11.2020.SCInd_3	4/11/2020	2020	Independence	3	7	cherry	crop	74.83	Trifloxystrobin	0.016	F	175	Traynor et al 2016	Yes	No	Yes	Yes	0.0914285714285714	5	9.97260147180522	1.0403096057796	Yes
407	07.17.2020.TC1_5	7/17/2020	2020	TC1	5	3.69	clover	crop	29.9628	Azoxystrobin	0.013	F	112	Traynor et al 2016	Yes	Yes	Yes	Yes	0.116071428571429	1	0.116071428571429	0.0476919903378748	Yes
408	05.26.2020.MJ6_1	5/23/2020	2020	MJ6	1	1.7	meadowfoam	noncrop	72.25	Azoxystrobin	0.053	F	112	Traynor et al 2016	Yes	Yes	Yes	Yes	0.473214285714286	1	0.473214285714286	0.168265921543725	Yes
409	05.26.2020.MJ6_7	5/23/2020	2020	MJ6	7	1	meadowfoam	crop	42.5	Azoxystrobin	0.026	F	112	Traynor et al 2016	Yes	Yes	Yes	Yes	0.232142857142857	1	0.232142857142857	0.0906610637310549	Yes
410	06.23.20.TC2_5	6/23/2020	2020	TC2	5	0.64	clover	noncrop	16.544	Bifenthrin	0.156	I	0.0412	Traynor et al 2016	No	No	Yes	Yes	3786.40776699029	1	3786.40776699029	3.57834206546418	Yes
411	06.23.20.TC2_6	6/23/2020	2020	TC2	6	3.35	clover	crop	86.5975	Bifenthrin	0.06	I	0.0412	Traynor et al 2016	No	No	Yes	Yes	1456.31067961165	1	1456.31067961165	3.16355214755426	Yes
412	06.23.2020.TC1_2	6/23/2020	2020	TC1	2	2	clover	noncrop	25.76	Bifenthrin	0.164	I	0.0412	Traynor et al 2016	No	No	Yes	Yes	3980.58252427184	2	4191.78942082357	3.62250305089132	Yes
413	06.23.2020.TC1_2	6/23/2020	2020	TC1	2	2	clover	noncrop	25.76	Malathion	0.049	I	0.232	Traynor et al 2016	Yes	No	Yes	Yes	211.206896551724	2	4191.78942082357	3.62250305089132	Yes
414	06.23.2020.TC1_3	6/23/2020	2020	TC1	3	2.6	clover	noncrop	33.488	Bifenthrin	0.016	I	0.0412	Traynor et al 2016	No	No	Yes	Yes	388.349514563107	2	530.590893873452	2.72557753289074	Yes
415	06.23.2020.TC1_3	6/23/2020	2020	TC1	3	2.6	clover	noncrop	33.488	Malathion	0.033	I	0.232	Traynor et al 2016	Yes	No	Yes	Yes	142.241379310345	2	530.590893873452	2.72557753289074	Yes
416	06.23.2020.TC1_4	6/23/2020	2020	TC1	4	3.9	clover	noncrop	50.232	Bifenthrin	0.304	I	0.0412	Traynor et al 2016	No	No	Yes	Yes	7378.64077669903	2	7874.33043187144	3.89626878490326	Yes
417	06.23.2020.TC1_4	6/23/2020	2020	TC1	4	3.9	clover	noncrop	50.232	Malathion	0.115	I	0.232	Traynor et al 2016	Yes	No	Yes	Yes	495.689655172414	2	7874.33043187144	3.89626878490326	Yes
418	05.09.21_OBailey_c	5/9/2021	2021	Obailey	composite	124.6	cherry	composite	124.6	Carbendazim	0.018	F	50	Traynor et al 2016	No	No	No	No	0.36	8	220.977551225022	2.34630905610801	No
419	05.09.21_OBailey_c	5/9/2021	2021	Obailey	composite	124.6	cherry	composite	124.6	Chlorantraniliprole	0.02	I	0.706	ECOTOX_DB	Yes	Yes	Yes	Yes	28.328611898017	8	220.977551225022	2.34630905610801	Yes
420	05.09.21_OBailey_c	5/9/2021	2021	Obailey	composite	124.6	cherry	composite	124.6	Fluopyram	0.023	F	110	ECOTOX_DB	Yes	No	No	Yes	0.209090909090909	8	220.977551225022	2.34630905610801	Yes
421	05.09.21_OBailey_c	5/9/2021	2021	Obailey	composite	124.6	cherry	composite	124.6	Flutianil	0.032	F	10.4	ECOTOX_DB	No	No	No	No	3.07692307692308	8	220.977551225022	2.34630905610801	No
422	05.09.21_OBailey_c	5/9/2021	2021	Obailey	composite	124.6	cherry	composite	124.6	Imidacloprid	0.0075	I	0.0398	Traynor et al 2016	Yes	No	No	Yes	188.442211055276	8	220.977551225022	2.34630905610801	Yes
423	05.09.21_OBailey_c	5/9/2021	2021	Obailey	composite	124.6	cherry	composite	124.6	Methoxyfenozide	0.01	I	100	Traynor et al 2016	Yes	No	Yes	Yes	0.1	8	220.977551225022	2.34630905610801	Yes
424	05.09.21_OBailey_c	5/9/2021	2021	Obailey	composite	124.6	cherry	composite	124.6	Trifloxystrobin	0.015	F	175	Traynor et al 2016	Yes	No	Yes	Yes	0.0857142857142857	8	220.977551225022	2.34630905610801	Yes
425	05.09.21_OBailey_c	5/9/2021	2021	Obailey	composite	124.6	cherry	composite	124.6	Triflumizole	0.06	F	160	ECOTOX_DB	Yes	No	No	No	0.375	8	220.977551225022	2.34630905610801	Yes
426	05.09.21_OBailey_1	5/9/2021	2021	Obailey	1	2.9	cherry	noncrop	36.134	Carbendazim	0.031	F	50	Traynor et al 2016	No	No	No	No	0.62	8	282.572362958514	2.45266390211229	No
427	05.09.21_OBailey_1	5/9/2021	2021	Obailey	1	2.9	cherry	noncrop	36.134	Chlorantraniliprole	0.02	I	0.706	ECOTOX_DB	Yes	Yes	Yes	Yes	28.328611898017	8	282.572362958514	2.45266390211229	Yes
428	05.09.21_OBailey_1	5/9/2021	2021	Obailey	1	2.9	cherry	noncrop	36.134	Fluopyram	0.042	F	110	ECOTOX_DB	Yes	No	No	Yes	0.381818181818182	8	282.572362958514	2.45266390211229	Yes
429	05.09.21_OBailey_1	5/9/2021	2021	Obailey	1	2.9	cherry	noncrop	36.134	Flutianil	0.039	F	10.4	ECOTOX_DB	No	No	No	No	3.75	8	282.572362958514	2.45266390211229	No
430	05.09.21_OBailey_1	5/9/2021	2021	Obailey	1	2.9	cherry	noncrop	36.134	Imidacloprid	0.0099	I	0.0398	Traynor et al 2016	Yes	No	No	Yes	248.743718592965	8	282.572362958514	2.45266390211229	Yes
431	05.09.21_OBailey_1	5/9/2021	2021	Obailey	1	2.9	cherry	noncrop	36.134	Methoxyfenozide	0.012	I	100	Traynor et al 2016	Yes	No	Yes	Yes	0.12	8	282.572362958514	2.45266390211229	Yes
432	05.09.21_OBailey_1	5/9/2021	2021	Obailey	1	2.9	cherry	noncrop	36.134	Trifloxystrobin	0.029	F	175	Traynor et al 2016	Yes	No	Yes	Yes	0.165714285714286	8	282.572362958514	2.45266390211229	Yes
433	05.09.21_OBailey_1	5/9/2021	2021	Obailey	1	2.9	cherry	noncrop	36.134	Triflumizole	0.074	F	160	ECOTOX_DB	Yes	No	No	No	0.4625	8	282.572362958514	2.45266390211229	Yes
434	05.09.21_OBailey_3	5/9/2021	2021	Obailey	3	1.1	cherry	noncrop	13.706	Carbendazim	0.022	F	50	Traynor et al 2016	No	No	No	No	0.44	2	0.9275	0.284994386722995	No
435	05.09.21_OBailey_3	5/9/2021	2021	Obailey	3	1.1	cherry	noncrop	13.706	Triflumizole	0.078	F	160	ECOTOX_DB	Yes	No	No	No	0.4875	2	0.9275	0.284994386722995	Yes
436	05.09.21_OBailey_8	5/9/2021	2021	Obailey	8	2.5	cherry	noncrop	31.15	Carbendazim	0.013	F	50	Traynor et al 2016	No	No	No	No	0.26	1	0.26	0.100370545117563	No
437	05.09.2021_Comeg_c	5/9/2021	2021	Comeg	composite	162.8	cherry	composite	162.8	Carbendazim	0.029	F	50	Traynor et al 2016	No	No	No	No	0.58	3	38.9974112006973	1.60203188288707	No
438	05.09.2021_Comeg_c	5/9/2021	2021	Comeg	composite	162.8	cherry	composite	162.8	Chlorantraniliprole	0.024	I	0.706	ECOTOX_DB	Yes	Yes	Yes	Yes	33.9943342776204	3	38.9974112006973	1.60203188288707	Yes
439	05.09.2021_Comeg_c	5/9/2021	2021	Comeg	composite	162.8	cherry	composite	162.8	Flutianil	0.046	F	10.4	ECOTOX_DB	No	No	No	No	4.42307692307692	3	38.9974112006973	1.60203188288707	No
440	05.09.2021_Comeg_1	5/9/2021	2021	Comeg	1	1.54	cherry	noncrop	25.0712	Carbendazim	0.035	F	50	Traynor et al 2016	No	No	No	No	0.7	2	4.11772151898734	0.709076650043233	No
441	05.09.2021_Comeg_1	5/9/2021	2021	Comeg	1	1.54	cherry	noncrop	25.0712	Tebuconazole	0.027	F	7.9	ECOTOX_DB	Yes	No	No	No	3.41772151898734	2	4.11772151898734	0.709076650043233	Yes
442	05.09.2021_Comeg_2	5/9/2021	2021	Comeg	2	3.32	cherry	noncrop	54.0496	Carbendazim	0.0094	F	50	Traynor et al 2016	No	No	No	No	0.188	4	26.5319835748529	1.43983750178854	No
443	05.09.2021_Comeg_2	5/9/2021	2021	Comeg	2	3.32	cherry	noncrop	54.0496	Chlorantraniliprole	0.017	I	0.706	ECOTOX_DB	Yes	Yes	Yes	Yes	24.0793201133144	4	26.5319835748529	1.43983750178854	Yes
444	05.09.2021_Comeg_2	5/9/2021	2021	Comeg	2	3.32	cherry	noncrop	54.0496	Flutianil	0.023	F	10.4	ECOTOX_DB	No	No	No	No	2.21153846153846	4	26.5319835748529	1.43983750178854	No
445	05.09.2021_Comeg_2	5/9/2021	2021	Comeg	2	3.32	cherry	noncrop	54.0496	Triflumizole	0.0085	F	160	ECOTOX_DB	Yes	No	No	No	0.053125	4	26.5319835748529	1.43983750178854	Yes
446	05.09.2021_Comeg_3	5/9/2021	2021	Comeg	3	1.44	cherry	noncrop	23.4432	Carbendazim	0.041	F	50	Traynor et al 2016	No	No	No	No	0.82	2	4.57	0.745855195173729	No
447	05.09.2021_Comeg_3	5/9/2021	2021	Comeg	3	1.44	cherry	noncrop	23.4432	Flutianil	0.039	F	10.4	ECOTOX_DB	No	No	No	No	3.75	2	4.57	0.745855195173729	No
448	04.13.2020_SCInd_2	4/13/2020	2020	Independence	2	1.2	cherry	noncrop	12.828	Chlorothalonil	0.037	F	111	Traynor et al 2016	Yes	No	No	Yes	0.333333333333333	1	0.333333333333333	0.1249387366083	Yes
449	07.17.2020.TC1_6	7/17/2020	2020	TC1	6	1.75	clover	noncrop	14.21	Cypermethrin	0.101	I	0.188	Traynor et al 2016	Yes	Yes	Yes	Yes	537.234042553191	2	543.106525774668	2.73568393467439	Yes
450	07.17.2020.TC1_6	7/17/2020	2020	TC1	6	1.75	clover	noncrop	14.21	Fenbuconazole	0.875	F	149	Traynor et al 2016	Yes	No	No	No	5.87248322147651	2	543.106525774668	2.73568393467439	No
451	07.10.2020.59b_1	7/10/2020	2020	59b	1	2.7	carrot	noncrop	7.236	Dimethenamid	0.074	H	94	ECOTOX_DB	No	No	No	No	0.787234042553192	5	4.51870576940115	0.741837240209166	No
452	07.10.2020.59b_1	7/10/2020	2020	59b	1	2.7	carrot	noncrop	7.236	Etoxazole	0.072	I	200	ECOTOX_DB	Yes	No	No	Yes	0.36	5	4.51870576940115	0.741837240209166	Yes
453	07.10.2020.59b_1	7/10/2020	2020	59b	1	2.7	carrot	noncrop	7.236	Fenpyroximate	0.029	I	39.9	ECOTOX_DB	No	No	No	No	0.726817042606516	5	4.51870576940115	0.741837240209166	No
454	07.10.2020.59b_1	7/10/2020	2020	59b	1	2.7	carrot	noncrop	7.236	Linuron	0.127	H	120.28	ECOTOX_DB	No	No	No	Yes	1.05586963751247	5	4.51870576940115	0.741837240209166	Yes
455	07.10.2020.59b_1	7/10/2020	2020	59b	1	2.7	carrot	noncrop	7.236	Pendimethalin	0.119	H	74.9	Traynor et al 2016	No	Yes	Yes	Yes	1.58878504672897	5	4.51870576940115	0.741837240209166	Yes
456	07.10.2020.59b_2	7/10/2020	2020	59b	2	1.1	carrot	noncrop	2.948	Dimethenamid	0.076	H	94	ECOTOX_DB	No	No	No	No	0.808510638297872	4	3.08858046646473	0.611572549427668	No
457	07.10.2020.59b_2	7/10/2020	2020	59b	2	1.1	carrot	noncrop	2.948	Etoxazole	0.034	I	200	ECOTOX_DB	Yes	No	No	Yes	0.17	4	3.08858046646473	0.611572549427668	Yes
458	07.10.2020.59b_2	7/10/2020	2020	59b	2	1.1	carrot	noncrop	2.948	Linuron	0.09	H	120.28	ECOTOX_DB	No	No	No	Yes	0.748254073827735	4	3.08858046646473	0.611572549427668	Yes
459	07.10.2020.59b_2	7/10/2020	2020	59b	2	1.1	carrot	noncrop	2.948	Pendimethalin	0.102	H	74.9	Traynor et al 2016	No	Yes	Yes	Yes	1.36181575433912	4	3.08858046646473	0.611572549427668	Yes
460	07.22.2020.59b_4	7/22/2020	2020	59b	4	1.28	carrot	noncrop	12.1728	Etoxazole	0.057	I	200	ECOTOX_DB	Yes	No	No	Yes	0.285	2	1.01931241655541	0.305203515719096	Yes
461	07.22.2020.59b_4	7/22/2020	2020	59b	4	1.28	carrot	noncrop	12.1728	Pendimethalin	0.055	H	74.9	Traynor et al 2016	No	Yes	Yes	Yes	0.734312416555407	2	1.01931241655541	0.305203515719096	Yes
462	07.10.2020.59b_5	7/10/2020	2020	59b	5	3.6	carrot	noncrop	9.648	Etoxazole	0.303	I	200	ECOTOX_DB	Yes	No	No	Yes	1.515	4	5.47765790225084	0.811418008341057	Yes
463	07.10.2020.59b_5	7/10/2020	2020	59b	5	3.6	carrot	noncrop	9.648	Linuron	0.137	H	120.28	ECOTOX_DB	No	No	No	Yes	1.13900897904889	4	5.47765790225084	0.811418008341057	Yes
464	07.10.2020.59b_5	7/10/2020	2020	59b	5	3.6	carrot	noncrop	9.648	Myclobutanil	0.029	F	161	Traynor et al 2016	Yes	No	No	No	0.180124223602484	4	5.47765790225084	0.811418008341057	No
465	07.10.2020.59b_5	7/10/2020	2020	59b	5	3.6	carrot	noncrop	9.648	Pendimethalin	0.198	H	74.9	Traynor et al 2016	No	Yes	Yes	Yes	2.64352469959947	4	5.47765790225084	0.811418008341057	Yes
466	04.15.2020.HR2_3	4/15/2020	2020	HoodRiver2	3	1.64	cherry	noncrop	5.7564	Fenbuconazole	0.038	F	149	Traynor et al 2016	Yes	No	No	No	0.25503355704698	4	5137.0504085968	3.71079836074544	Yes
467	04.15.2020.HR2_3	4/15/2020	2020	HoodRiver2	3	1.64	cherry	noncrop	5.7564	Penthiopyrad	0.573	F	50.6	ECOTOX_DB	Yes	Yes	No	Yes	11.3241106719368	4	5137.0504085968	3.71079836074544	Yes
468	04.15.2020.HR2_3	4/15/2020	2020	HoodRiver2	3	1.64	cherry	noncrop	5.7564	Pyridaben	0.123	I	0.024	Traynor et al 2016	Yes	No	No	No	5125	4	5137.0504085968	3.71079836074544	Yes
469	04.15.2020.HR2_3	4/15/2020	2020	HoodRiver2	3	1.64	cherry	noncrop	5.7564	Pyriproxyfen	0.041	I	87	Traynor et al 2016	Yes	No	Yes	Yes	0.471264367816092	4	5137.0504085968	3.71079836074544	Yes
470	04.09.2020.home_1	4/9/2020	2020	Homplace	1	1.6	cherry	noncrop	27.152	Fluopyram	0.018	F	110	ECOTOX_DB	Yes	No	No	Yes	0.163636363636364	4	1750.95837535778	3.24352378358596	Yes
471	04.09.2020.home_1	4/9/2020	2020	Homplace	1	1.6	cherry	noncrop	27.152	Penthiopyrad	0.028	F	50.6	ECOTOX_DB	Yes	Yes	No	Yes	0.553359683794466	4	1750.95837535778	3.24352378358596	Yes
472	04.09.2020.home_1	4/9/2020	2020	Homplace	1	1.6	cherry	noncrop	27.152	Pyridaben	0.042	I	0.024	Traynor et al 2016	Yes	No	No	No	1750	4	1750.95837535778	3.24352378358596	Yes
473	04.09.2020.home_1	4/9/2020	2020	Homplace	1	1.6	cherry	noncrop	27.152	Pyriproxyfen	0.021	I	87	Traynor et al 2016	Yes	No	Yes	Yes	0.241379310344828	4	1750.95837535778	3.24352378358596	Yes
474	04.09.2020.home_6	4/9/2020	2020	Homeplace	6	0.8	cherry	noncrop	3.752	Fluopyram	0.02	F	110	ECOTOX_DB	Yes	No	No	Yes	0.181818181818182	3	1459.10803689065	3.16438499146221	Yes
475	04.09.2020.home_6	4/9/2020	2020	Homeplace	6	0.8	cherry	noncrop	3.752	Penthiopyrad	0.03	F	50.6	ECOTOX_DB	Yes	Yes	No	Yes	0.592885375494071	3	1459.10803689065	3.16438499146221	Yes
476	04.09.2020.home_6	4/9/2020	2020	Homeplace	6	0.8	cherry	noncrop	3.752	Pyridaben	0.035	I	0.024	Traynor et al 2016	Yes	No	No	No	1458.33333333333	3	1459.10803689065	3.16438499146221	Yes
477	04.12.2020.Mix_1	4/12/2020	2020	Mix	1	1.3	cherry	noncrop	4.446	Fluopyram	0.017	F	110	ECOTOX_DB	Yes	No	No	Yes	0.154545454545455	3	1167.3039707419	3.06755585274278	Yes
478	04.12.2020.Mix_1	4/12/2020	2020	Mix	1	1.3	cherry	noncrop	4.446	Pyridaben	0.028	I	0.024	Traynor et al 2016	Yes	No	No	No	1166.66666666667	3	1167.3039707419	3.06755585274278	Yes
479	04.12.2020.Mix_1	4/12/2020	2020	Mix	1	1.3	cherry	noncrop	4.446	Pyriproxyfen	0.042	I	87	Traynor et al 2016	Yes	No	Yes	Yes	0.482758620689655	3	1167.3039707419	3.06755585274278	Yes
480	04.15.2020.HR2_4	4/15/2020	2020	HoodRiver2	4	3.37	cherry	crop	11.8287	Fluopyram	0.075	F	110	ECOTOX_DB	Yes	No	No	Yes	0.681818181818182	5	4969.17094464132	3.69637132616547	Yes
481	04.15.2020.HR2_4	4/15/2020	2020	HoodRiver2	4	3.37	cherry	crop	11.8287	Penthiopyrad	0.472	F	50.6	ECOTOX_DB	Yes	Yes	No	Yes	9.32806324110672	5	4969.17094464132	3.69637132616547	Yes
482	04.15.2020.HR2_4	4/15/2020	2020	HoodRiver2	4	3.37	cherry	crop	11.8287	Pyridaben	0.119	I	0.024	Traynor et al 2016	Yes	No	No	No	4958.33333333333	5	4969.17094464132	3.69637132616547	Yes
483	04.15.2020.HR2_4	4/15/2020	2020	HoodRiver2	4	3.37	cherry	crop	11.8287	Pyriproxyfen	0.047	I	87	Traynor et al 2016	Yes	No	Yes	Yes	0.540229885057471	5	4969.17094464132	3.69637132616547	Yes
484	04.15.2020.HR2_4	4/15/2020	2020	HoodRiver2	4	3.37	cherry	crop	11.8287	Triflumizole	0.046	F	160	ECOTOX_DB	Yes	No	No	No	0.2875	5	4969.17094464132	3.69637132616547	Yes
485	05.09.21_OBailey_7	5/9/2021	2021	Obailey	7	1.6	cherry	noncrop	19.936	Fluopyram	0.029	F	110	ECOTOX_DB	Yes	No	No	Yes	0.263636363636364	2	0.412207792207792	0.14989860349321	Yes
486	05.09.21_OBailey_7	5/9/2021	2021	Obailey	7	1.6	cherry	noncrop	19.936	Trifloxystrobin	0.026	F	175	Traynor et al 2016	Yes	No	Yes	Yes	0.148571428571429	2	0.412207792207792	0.14989860349321	Yes
487	04.09.2020.Carter_5	4/9/2020	2020	Carter	5	6.159	cherry	noncrop	42.25074	Forchlorfenuron	0.02	H	15	ECOTOX_DB	No	No	No	No	1.33333333333333	3	797.310344827586	2.90217175707066	No
488	04.09.2020.Carter_5	4/9/2020	2020	Carter	5	6.159	cherry	noncrop	42.25074	Pyridaben	0.019	I	0.024	Traynor et al 2016	Yes	No	No	No	791.666666666667	3	797.310344827586	2.90217175707066	Yes
489	04.09.2020.Carter_5	4/9/2020	2020	Carter	5	6.159	cherry	noncrop	42.25074	Pyriproxyfen	0.375	I	87	Traynor et al 2016	Yes	No	Yes	Yes	4.31034482758621	3	797.310344827586	2.90217175707066	Yes
490	04.11.2020.Comeg_3	4/11/2020	2020	Comeg	3	1.1	cherry	noncrop	18.128	Imidacloprid	0.014	I	0.0398	Traynor et al 2016	Yes	No	No	Yes	351.758793969849	2	1518.42546063652	3.18167939949442	Yes
491	04.11.2020.Comeg_3	4/11/2020	2020	Comeg	3	1.1	cherry	noncrop	18.128	Pyridaben	0.028	I	0.024	Traynor et al 2016	Yes	No	No	No	1166.66666666667	2	1518.42546063652	3.18167939949442	Yes
492	04.09.2020.Johnson_4	4/9/2020	2020	Johnson	4	1.201	cherry	noncrop	34.81699	Pendimethalin	0.056	H	74.9	Traynor et al 2016	No	Yes	Yes	Yes	0.747663551401869	3	1126.65570952841	3.0521765231619	No
493	04.09.2020.Johnson_4	4/9/2020	2020	Johnson	4	1.201	cherry	noncrop	34.81699	Pyridaben	0.027	I	0.024	Traynor et al 2016	Yes	No	No	No	1125	3	1126.65570952841	3.0521765231619	Yes
494	04.09.2020.Johnson_4	4/9/2020	2020	Johnson	4	1.201	cherry	noncrop	34.81699	Pyriproxyfen	0.079	I	87	Traynor et al 2016	Yes	No	Yes	Yes	0.908045977011494	3	1126.65570952841	3.0521765231619	Yes
495	04.09.2020.Johnson_6	4/9/2020	2020	Johnson	6	2.787	cherry	crop	80.79513	Pendimethalin	0.055	H	74.9	Traynor et al 2016	No	Yes	Yes	Yes	0.734312416555407	2	4.2055767843715	0.716468856880511	No
496	04.09.2020.Johnson_6	4/9/2020	2020	Johnson	6	2.787	cherry	crop	80.79513	Pyriproxyfen	0.302	I	87	Traynor et al 2016	Yes	No	Yes	Yes	3.47126436781609	2	4.2055767843715	0.716468856880511	Yes
497	04.09.2020.Johnson_7	4/9/2020	2020	Johnson	7	2.592	cherry	crop	75.14208	Pendimethalin	0.048	H	74.9	Traynor et al 2016	No	Yes	Yes	Yes	0.640854472630173	2	2.25004987492902	0.511890025668185	No
498	04.09.2020.Johnson_7	4/9/2020	2020	Johnson	7	2.592	cherry	crop	75.14208	Pyriproxyfen	0.14	I	87	Traynor et al 2016	Yes	No	Yes	Yes	1.60919540229885	2	2.25004987492902	0.511890025668185	Yes
499	04.09.2020.home_2	4/9/2020	2020	Homeplace	2	4	cherry	crop	18.76	Pendimethalin	0.037	H	74.9	Traynor et al 2016	No	Yes	Yes	Yes	0.493991989319092	2	542.160658655986	2.73492830628834	No
500	04.09.2020.home_2	4/9/2020	2020	Homeplace	2	4	cherry	crop	18.76	Pyridaben	0.013	I	0.024	Traynor et al 2016	Yes	No	No	No	541.666666666667	2	542.160658655986	2.73492830628834	Yes
501	04.11.2020.Johnson_2	4/11/2020	2020	Johnson	2	4.22	cherry	crop	133.3098	Pendimethalin	0.073	H	74.9	Traynor et al 2016	No	Yes	Yes	Yes	0.974632843791722	1	0.974632843791722	0.295486356297426	No
502	07.22.2020.59b_3	7/22/2020	2020	59b	3	0.66	carrot	noncrop	6.2766	Pendimethalin	0.06	H	74.9	Traynor et al 2016	No	Yes	Yes	Yes	0.801068090787717	1	0.801068090787717	0.255530131972438	Yes
503	04.09.2020.home_3,4	4/9/2020	2020	Homeplace	4	1.1	cherry	noncrop	5.159	Penthiopyrad	0.019	F	50.6	ECOTOX_DB	Yes	Yes	No	Yes	0.375494071146245	2	792.042160737813	2.89929627645892	Yes
504	04.09.2020.home_3,4	4/9/2020	2020	Homeplace	4	1.1	cherry	noncrop	5.159	Pyridaben	0.019	I	0.024	Traynor et al 2016	Yes	No	No	No	791.666666666667	2	792.042160737813	2.89929627645892	Yes
505	04.09.2020.home_5	4/9/2020	2020	Homeplace	5	1.5	cherry	noncrop	7.035	Penthiopyrad	0.018	F	50.6	ECOTOX_DB	Yes	Yes	No	Yes	0.355731225296443	2	1125.3557312253	3.05167557320573	Yes
506	04.09.2020.home_5	4/9/2020	2020	Homeplace	5	1.5	cherry	noncrop	7.035	Pyridaben	0.027	I	0.024	Traynor et al 2016	Yes	No	No	No	1125	2	1125.3557312253	3.05167557320573	Yes
507	04.15.2020.HR2_5	4/15/2020	2020	HoodRiver2	5	4.1	cherry	crop	14.391	Penthiopyrad	0.302	F	50.6	ECOTOX_DB	Yes	Yes	No	Yes	5.96837944664032	2	2339.30171277997	3.36927185046516	Yes
508	04.15.2020.HR2_5	4/15/2020	2020	HoodRiver2	5	4.1	cherry	crop	14.391	Pyridaben	0.056	I	0.024	Traynor et al 2016	Yes	No	No	No	2333.33333333333	2	2339.30171277997	3.36927185046516	Yes
509	04.12.2020.Mix_8	4/12/2020	2020	Mix	8	3.2	cherry	crop	10.944	Pronamide	0.016	H	158	Traynor et al 2016	No	No	Yes	No	0.10126582278481	4	542.104843115771	2.73488367561361	No
510	04.12.2020.Mix_8	4/12/2020	2020	Mix	8	3.2	cherry	crop	10.944	Pyridaben	0.013	I	0.024	Traynor et al 2016	Yes	No	No	No	541.666666666667	4	542.104843115771	2.73488367561361	Yes
511	04.12.2020.Mix_8	4/12/2020	2020	Mix	8	3.2	cherry	crop	10.944	Pyriproxyfen	0.012	I	87	Traynor et al 2016	Yes	No	Yes	Yes	0.137931034482759	4	542.104843115771	2.73488367561361	Yes
512	04.12.2020.Mix_8	4/12/2020	2020	Mix	8	3.2	cherry	crop	10.944	Spirodiclofen	0.039	I	196	ECOTOX_DB	Yes	No	No	No	0.198979591836735	4	542.104843115771	2.73488367561361	Yes
513	04.11.2020.Bailey1_6	4/11/2020	2020	Bailey	6	6.372	cherry	crop	11.53332	Pronamide	0.018	H	158	Traynor et al 2016	No	No	Yes	No	0.113924050632911	3	1.78645513203099	0.445052054365756	No
514	04.11.2020.Bailey1_6	4/11/2020	2020	Bailey	6	6.372	cherry	crop	11.53332	Pyriproxyfen	0.023	I	87	Traynor et al 2016	Yes	No	Yes	Yes	0.264367816091954	3	1.78645513203099	0.445052054365756	Yes
515	04.11.2020.Bailey1_6	4/11/2020	2020	Bailey	6	6.372	cherry	crop	11.53332	Spirodiclofen	0.276	I	196	ECOTOX_DB	Yes	No	No	No	1.40816326530612	3	1.78645513203099	0.445052054365756	Yes
516	04.09.2020.Carter_4	4/9/2020	2020	Carter	4	1.835	cherry	crop	12.5881	Pyridaben	0.032	I	0.024	Traynor et al 2016	Yes	No	No	No	1333.33333333333	2	1334.06896551724	3.12550370058447	Yes
517	04.09.2020.Carter_4	4/9/2020	2020	Carter	4	1.835	cherry	crop	12.5881	Pyriproxyfen	0.064	I	87	Traynor et al 2016	Yes	No	Yes	Yes	0.735632183908046	2	1334.06896551724	3.12550370058447	Yes
518	04.12.2020.Mix_7	4/12/2020	2020	Mix	7	1.7	cherry	noncrop	5.814	Pyridaben	0.019	I	0.024	Traynor et al 2016	Yes	No	No	No	791.666666666667	2	792.505747126437	2.89955007656819	Yes
519	04.12.2020.Mix_7	4/12/2020	2020	Mix	7	1.7	cherry	noncrop	5.814	Pyriproxyfen	0.073	I	87	Traynor et al 2016	Yes	No	Yes	Yes	0.839080459770115	2	792.505747126437	2.89955007656819	Yes
520	04.09.2020.Johnson_3	4/9/2020	2020	Johnson	3	0.516	cherry	noncrop	14.95884	Pyriproxyfen	0.516	I	87	Traynor et al 2016	Yes	No	Yes	Yes	5.93103448275862	1	5.93103448275862	0.840798059521533	Yes
521	04.12.2020_morgan_2	4/12/2020	2020	Morgan	2	1.8	cherry	noncrop	8.208	Pyriproxyfen	0.131	I	87	Traynor et al 2016	Yes	No	Yes	Yes	1.50574712643678	1	1.50574712643678	0.398937240985986	Yes
522	04.12.2020_morgan_3	4/12/2020	2020	morgan	3	1.17	cherry	noncrop	5.3352	Pyriproxyfen	0.108	I	87	Traynor et al 2016	Yes	No	Yes	Yes	1.24137931034483	1	1.24137931034483	0.350515358743899	Yes
523	04.12.2020_morgan_4	4/12/2020	2020	Morgan	4	6	cherry	crop	27.36	Pyriproxyfen	0.021	I	87	Traynor et al 2016	Yes	No	Yes	Yes	0.241379310344828	1	0.241379310344828	0.0939045028683312	Yes
524	04.13.2020_SCInd_3	4/13/2020	2020	Independence	3	1.9	cherry	noncrop	20.311	Trifloxystrobin	0.034	F	175	Traynor et al 2016	Yes	No	Yes	Yes	0.194285714285714	1	0.194285714285714	0.0771082374247596	Yes
525	04.13.2020_SCInd_5	4/13/2020	2020	Independence	5	3.6	cherry	crop	38.484	Trifloxystrobin	0.016	F	175	Traynor et al 2016	Yes	No	Yes	Yes	0.0914285714285714	1	0.0914285714285714	0.0379953185614331	Yes
526	Carter.OSU.04.29.21_1	4/29/2021	2021	Carter	1	1.6	cherry	noncrop	16.192	Acetamiprid	0.027	I	1.16	ECOTOX_DB	No	No	Yes	No	23.2758620689655	5	28.4065763546798	1.46844446494157	No
527	Carter.OSU.04.29.21_1	4/29/2021	2021	Carter	1	1.6	cherry	noncrop	16.192	Carbendazim	0.235	F	50	Traynor et al 2016	No	No	No	No	4.7	5	28.4065763546798	1.46844446494157	No
528	Carter.OSU.04.29.21_1	4/29/2021	2021	Carter	1	1.6	cherry	noncrop	16.192	Fluxapyroxad	0.015	F	1000	ECOTOX_DB	Yes	Yes	Yes	Yes	0.015	5	28.4065763546798	1.46844446494157	Yes
529	Carter.OSU.04.29.21_1	4/29/2021	2021	Carter	1	1.6	cherry	noncrop	16.192	Methoxyfenozide	0.029	I	100	Traynor et al 2016	Yes	No	Yes	Yes	0.29	5	28.4065763546798	1.46844446494157	Yes
530	Carter.OSU.04.29.21_1	4/29/2021	2021	Carter	1	1.6	cherry	noncrop	16.192	Trifloxystrobin	0.022	F	175	Traynor et al 2016	Yes	No	Yes	Yes	0.125714285714286	5	28.4065763546798	1.46844446494157	Yes
531	04.18.21.Comeg_5	4/18/2021	2021	Comeg	5	2.72	cherry	crop	4.624	Amitraz	0.03	I	2.55	ECOTOX_DB	No	No	No	No	11.7647058823529	1	11.7647058823529	1.10601081247026	No
532	04.18.21.Comeg_6	4/18/2021	2021	Comeg	6	3.13	cherry	crop	5.321	Amitraz	0.056	I	2.55	ECOTOX_DB	No	No	No	No	21.9607843137255	2	61.5810374782825	1.79644275867208	No
533	04.18.21.Comeg_6	4/18/2021	2021	Comeg	6	3.13	cherry	crop	5.321	Tebuconazole	0.313	F	7.9	ECOTOX_DB	Yes	No	No	No	39.620253164557	2	61.5810374782825	1.79644275867208	Yes
534	04.18.21.Obailey_OSU_c	4/18/2021	2021	Obailey	composite	164.4	cherry	composite	164.4	Amitraz	0.046	I	2.55	ECOTOX_DB	No	No	No	No	18.0392156862745	5	2541.28570919277	3.40522435619173	No
535	04.18.21.Obailey_OSU_c	4/18/2021	2021	Obailey	composite	164.4	cherry	composite	164.4	Fluopyram	0.037	F	110	ECOTOX_DB	Yes	No	No	Yes	0.336363636363636	5	2541.28570919277	3.40522435619173	Yes
536	04.18.21.Obailey_OSU_c	4/18/2021	2021	Obailey	composite	164.4	cherry	composite	164.4	Pyridaben	0.036	I	0.024	Traynor et al 2016	Yes	No	No	No	1500	5	2541.28570919277	3.40522435619173	Yes
537	04.18.21.Obailey_OSU_c	4/18/2021	2021	Obailey	composite	164.4	cherry	composite	164.4	Tolfenpyrad	0.045	I	0.044	ECOTOX_DB	No	No	No	No	1022.72727272727	5	2541.28570919277	3.40522435619173	No
538	04.18.21.Obailey_OSU_c	4/18/2021	2021	Obailey	composite	164.4	cherry	composite	164.4	Trifloxystrobin	0.032	F	175	Traynor et al 2016	Yes	No	Yes	Yes	0.182857142857143	5	2541.28570919277	3.40522435619173	Yes
539	Bailey.04.11.20_c	4/11/2020	2020	Bailey	composite	68.4	cherry	composite	68.4	Amitraz	0.072	I	2.55	ECOTOX_DB	No	No	No	No	28.2352941176471	2	28.4947877885331	1.46974527581961	No
540	Bailey.04.11.20_c	4/11/2020	2020	Bailey	composite	68.4	cherry	composite	68.4	Pronamide	0.041	H	158	Traynor et al 2016	No	No	Yes	No	0.259493670886076	2	28.4947877885331	1.46974527581961	No
541	05.30.21.PacHwy_c	5/30/2021	2021	PacificHwy	composite	40	meadowfoam	composite	40	Azoxystrobin	0.019	F	112	Traynor et al 2016	Yes	Yes	Yes	Yes	0.169642857142857	1	0.169642857142857	0.0680532729855827	Yes
542	7mi_05.16.21_1	5/16/2021	2021	7mileLn	1	2.25	clover	noncrop	34.11	Azoxystrobin	0.056	F	112	Traynor et al 2016	Yes	Yes	Yes	Yes	0.5	1	0.5	0.176091259055681	Yes
543	7mi_05.16.21_4	5/16/2021	2021	7mileLn	4	1.83	clover	crop	27.7428	Azoxystrobin	0.116	F	112	Traynor et al 2016	Yes	Yes	Yes	Yes	1.03571428571429	1	1.03571428571429	0.308716824330272	Yes
544	7mi_05.16.21_5	5/16/2021	2021	7mileLn	5	2.46	clover	crop	37.2936	Azoxystrobin	0.196	F	112	Traynor et al 2016	Yes	Yes	Yes	Yes	1.75	1	1.75	0.439332693830263	Yes
545	7mi_05.16.21_c	5/16/2021	2021	7mileLn	composite	151.6	clover	composite	151.6	Azoxystrobin	0.094	F	112	Traynor et al 2016	Yes	Yes	Yes	Yes	0.839285714285714	1	0.839285714285714	0.264649197698972	Yes
546	Davidson.05.16.21_1	5/16/2021	2021	Davidson	1	1.13	meadowfoam	noncrop	8.9044	Azoxystrobin	0.37	F	112	Traynor et al 2016	Yes	Yes	Yes	Yes	3.30357142857143	2	1969.3229889043	3.29453742453775	Yes
547	Davidson.05.16.21_1	5/16/2021	2021	Davidson	1	1.13	meadowfoam	noncrop	8.9044	Bifenthrin	0.081	I	0.0412	Traynor et al 2016	No	No	Yes	Yes	1966.01941747573	2	1969.3229889043	3.29453742453775	No
548	Davidson.05.16.21_2	5/16/2021	2021	Davidson	2	6.55	meadowfoam	crop	51.614	Azoxystrobin	0.0095	F	112	Traynor et al 2016	Yes	Yes	Yes	Yes	0.0848214285714286	1	0.0848214285714286	0.0353582552641494	Yes
549	Davidson.05.16.21_3	5/16/2021	2021	Davidson	3	1.77	meadowfoam	crop	13.9476	Azoxystrobin	1.36	F	112	Traynor et al 2016	Yes	Yes	Yes	Yes	12.1428571428571	3	5159.00355473365	3.71265000081339	Yes
550	Davidson.05.16.21_3	5/16/2021	2021	Davidson	3	1.77	meadowfoam	crop	13.9476	Bifenthrin	0.212	I	0.0412	Traynor et al 2016	No	No	Yes	Yes	5145.63106796117	3	5159.00355473365	3.71265000081339	No
551	Davidson.05.16.21_3	5/16/2021	2021	Davidson	3	1.77	meadowfoam	crop	13.9476	Propiconazole	0.083	F	67.5	Traynor et al 2016	Yes	Yes	No	Yes	1.22962962962963	3	5159.00355473365	3.71265000081339	Yes
552	Davidson.05.16.21_c	5/16/2021	2021	Davidson	composite	78.8	meadowfoam	noncrop	78.8	Azoxystrobin	0.355	F	112	Traynor et al 2016	Yes	Yes	Yes	Yes	3.16964285714286	3	1120.03005278163	3.04961725539808	Yes
553	Davidson.05.16.21_c	5/16/2021	2021	Davidson	composite	78.8	meadowfoam	noncrop	78.8	Bifenthrin	0.046	I	0.0412	Traynor et al 2016	No	No	Yes	Yes	1116.50485436893	3	1120.03005278163	3.04961725539808	No
554	Davidson.05.16.21_c	5/16/2021	2021	Davidson	composite	78.8	meadowfoam	noncrop	78.8	Propiconazole	0.024	F	67.5	Traynor et al 2016	Yes	Yes	No	Yes	0.355555555555556	3	1120.03005278163	3.04961725539808	Yes
555	Davidson.05.30.21_4	5/30/2021	2021	Davidson	4	2.96	meadowfoam	crop	295.6448	Azoxystrobin	0.066	F	112	Traynor et al 2016	Yes	Yes	Yes	Yes	0.589285714285714	1	0.589285714285714	0.201201979638712	Yes
556	Davidson.05.30.21_5	5/30/2021	2021	Davidson	5	2.85	meadowfoam	crop	284.658	Azoxystrobin	0.073	F	112	Traynor et al 2016	Yes	Yes	Yes	Yes	0.651785714285714	1	0.651785714285714	0.217953705732832	Yes
557	Davidson.05.30.21_6	5/30/2021	2021	Davidson	6	1.8	meadowfoam	noncrop	179.784	Azoxystrobin	0.112	F	112	Traynor et al 2016	Yes	Yes	Yes	Yes	1	1	1	0.301029995663981	Yes
558	04.29.21.Ccamp.OSU_2	4/29/2021	2021	Ccamp	2	3.2	cherry	noncrop	97.696	Carbendazim	0.041	F	50	Traynor et al 2016	No	No	No	No	0.82	2	0.96	0.292256071356476	No
559	04.29.21.Ccamp.OSU_2	4/29/2021	2021	Ccamp	2	3.2	cherry	noncrop	97.696	Methoxyfenozide	0.014	I	100	Traynor et al 2016	Yes	No	Yes	Yes	0.14	2	0.96	0.292256071356476	Yes
560	04.29.21.Ccamp.OSU_3	4/29/2021	2021	Ccamp	3	4.27	cherry	noncrop	130.3631	Carbendazim	0.065	F	50	Traynor et al 2016	No	No	No	No	1.3	3	1.66090909090909	0.425030037275567	No
561	04.29.21.Ccamp.OSU_3	4/29/2021	2021	Ccamp	3	4.27	cherry	noncrop	130.3631	Fluopyram	0.0089	F	110	ECOTOX_DB	Yes	No	No	Yes	0.0809090909090909	3	1.66090909090909	0.425030037275567	Yes
562	04.29.21.Ccamp.OSU_3	4/29/2021	2021	Ccamp	3	4.27	cherry	noncrop	130.3631	Methoxyfenozide	0.028	I	100	Traynor et al 2016	Yes	No	Yes	Yes	0.28	3	1.66090909090909	0.425030037275567	Yes
563	04.29.21.Ccamp.OSU_4	4/29/2021	2021	Ccamp	4	1.29	cherry	noncrop	39.3837	Carbendazim	0.113	F	50	Traynor et al 2016	No	No	No	No	2.26	1	2.26	0.513217600067939	No
564	04.29.21.Ccamp.OSU_5	4/29/2021	2021	Ccamp	5	0.6	cherry	noncrop	18.318	Carbendazim	0.083	F	50	Traynor et al 2016	No	No	No	No	1.66	1	1.66	0.424881636631067	No
565	04.29.21.Ccamp.OSU_c	4/29/2021	2021	Ccamp	composite	305.3	cherry	composite	305.3	Carbendazim	0.051	F	50	Traynor et al 2016	No	No	No	No	1.02	2	1.2	0.342422680822206	No
566	04.29.21.Ccamp.OSU_c	4/29/2021	2021	Ccamp	composite	305.3	cherry	composite	305.3	Methoxyfenozide	0.018	I	100	Traynor et al 2016	Yes	No	Yes	Yes	0.18	2	1.2	0.342422680822206	Yes
567	04.29.21.Gross_OSU_3	4/29/2021	2021	Grossmiller	3	0.97	cherry	noncrop	10.5439	Carbendazim	0.105	F	50	Traynor et al 2016	No	No	No	No	2.1	1	2.1	0.491361693834273	No
568	04.29.21.Gross_OSU_4	4/29/2021	2021	Grossmiller	4	1.76	cherry	noncrop	19.1312	Carbendazim	0.062	F	50	Traynor et al 2016	No	No	No	No	1.24	2	1.48	0.394451680826216	No
569	04.29.21.Gross_OSU_4	4/29/2021	2021	Grossmiller	4	1.76	cherry	noncrop	19.1312	Methoxyfenozide	0.024	I	100	Traynor et al 2016	Yes	No	Yes	Yes	0.24	2	1.48	0.394451680826216	Yes
570	04.29.21.Gross_OSU_5	4/29/2021	2021	Grossmiller	5	4.87	cherry	noncrop	52.9369	Carbendazim	0.053	F	50	Traynor et al 2016	No	No	No	No	1.06	2	1.18	0.338456493604605	No
571	04.29.21.Gross_OSU_5	4/29/2021	2021	Grossmiller	5	4.87	cherry	noncrop	52.9369	Methoxyfenozide	0.012	I	100	Traynor et al 2016	Yes	No	Yes	Yes	0.12	2	1.18	0.338456493604605	Yes
572	04.29.21.Gross_OSU_c	4/29/2021	2021	Grossmiller	composite	108.7	cherry	composite	108.7	Carbendazim	0.071	F	50	Traynor et al 2016	No	No	No	No	1.42	2	1.61	0.416640507338281	No
573	04.29.21.Gross_OSU_c	4/29/2021	2021	Grossmiller	composite	108.7	cherry	composite	108.7	Methoxyfenozide	0.019	I	100	Traynor et al 2016	Yes	No	Yes	Yes	0.19	2	1.61	0.416640507338281	Yes
574	04.29.21.Obailey.OSU_1	4/29/2021	2021	Obailey	1	1.97	cherry	noncrop	8.19323	Carbendazim	0.053	F	50	Traynor et al 2016	No	No	No	No	1.06	5	8.61757142857143	0.98306542044485	No
575	04.29.21.Obailey.OSU_1	4/29/2021	2021	Obailey	1	1.97	cherry	noncrop	8.19323	Fluopyram	0.088	F	110	ECOTOX_DB	Yes	No	No	Yes	0.8	5	8.61757142857143	0.98306542044485	Yes
576	04.29.21.Obailey.OSU_1	4/29/2021	2021	Obailey	1	1.97	cherry	noncrop	8.19323	Fluxapyroxad	0.039	F	1000	ECOTOX_DB	Yes	Yes	Yes	Yes	0.039	5	8.61757142857143	0.98306542044485	Yes
577	04.29.21.Obailey.OSU_1	4/29/2021	2021	Obailey	1	1.97	cherry	noncrop	8.19323	Pyraclostrobin	0.03	F	4.8	ECOTOX_DB	Yes	Yes	Yes	Yes	6.25	5	8.61757142857143	0.98306542044485	Yes
578	04.29.21.Obailey.OSU_1	4/29/2021	2021	Obailey	1	1.97	cherry	noncrop	8.19323	Trifloxystrobin	0.082	F	175	Traynor et al 2016	Yes	No	Yes	Yes	0.468571428571429	5	8.61757142857143	0.98306542044485	Yes
579	04.29.21.Obailey.OSU_3	4/29/2021	2021	Obailey	3	0.8	cherry	noncrop	3.3272	Carbendazim	0.258	F	50	Traynor et al 2016	No	No	No	No	5.16	4	5.93263636363636	0.840898420823626	No
580	04.29.21.Obailey.OSU_3	4/29/2021	2021	Obailey	3	0.8	cherry	noncrop	3.3272	Fluopyram	0.051	F	110	ECOTOX_DB	Yes	No	No	Yes	0.463636363636364	4	5.93263636363636	0.840898420823626	Yes
581	04.29.21.Obailey.OSU_3	4/29/2021	2021	Obailey	3	0.8	cherry	noncrop	3.3272	Fluxapyroxad	0.029	F	1000	ECOTOX_DB	Yes	Yes	Yes	Yes	0.029	4	5.93263636363636	0.840898420823626	Yes
582	04.29.21.Obailey.OSU_3	4/29/2021	2021	Obailey	3	0.8	cherry	noncrop	3.3272	Trifloxystrobin	0.049	F	175	Traynor et al 2016	Yes	No	Yes	Yes	0.28	4	5.93263636363636	0.840898420823626	Yes
583	04.29.21.Obailey.OSU_4	4/29/2021	2021	Obailey	4	0.99	cherry	noncrop	4.11741	Carbendazim	0.051	F	50	Traynor et al 2016	No	No	No	No	1.02	3	1.42883116883117	0.385397327488002	No
584	04.29.21.Obailey.OSU_4	4/29/2021	2021	Obailey	4	0.99	cherry	noncrop	4.11741	Fluopyram	0.028	F	110	ECOTOX_DB	Yes	No	No	Yes	0.254545454545455	3	1.42883116883117	0.385397327488002	Yes
585	04.29.21.Obailey.OSU_4	4/29/2021	2021	Obailey	4	0.99	cherry	noncrop	4.11741	Trifloxystrobin	0.027	F	175	Traynor et al 2016	Yes	No	Yes	Yes	0.154285714285714	3	1.42883116883117	0.385397327488002	Yes
586	04.29.21.Obailey.OSU_6	4/29/2021	2021	Obailey	6	2.26	cherry	noncrop	9.39934	Carbendazim	0.019	F	50	Traynor et al 2016	No	No	No	No	0.38	3	0.646493506493506	0.216560022263475	No
587	04.29.21.Obailey.OSU_6	4/29/2021	2021	Obailey	6	2.26	cherry	noncrop	9.39934	Fluopyram	0.018	F	110	ECOTOX_DB	Yes	No	No	Yes	0.163636363636364	3	0.646493506493506	0.216560022263475	Yes
588	04.29.21.Obailey.OSU_6	4/29/2021	2021	Obailey	6	2.26	cherry	noncrop	9.39934	Trifloxystrobin	0.018	F	175	Traynor et al 2016	Yes	No	Yes	Yes	0.102857142857143	3	0.646493506493506	0.216560022263475	Yes
589	04.29.21.Obailey.OSU_7	4/29/2021	2021	Obailey	7	2.91	cherry	noncrop	12.10269	Carbendazim	0.063	F	50	Traynor et al 2016	No	No	No	No	1.26	5	2.27743834147504	0.515534530046626	No
590	04.29.21.Obailey.OSU_7	4/29/2021	2021	Obailey	7	2.91	cherry	noncrop	12.10269	Fluopyram	0.059	F	110	ECOTOX_DB	Yes	No	No	Yes	0.536363636363636	5	2.27743834147504	0.515534530046626	Yes
591	04.29.21.Obailey.OSU_7	4/29/2021	2021	Obailey	7	2.91	cherry	noncrop	12.10269	Fluxapyroxad	0.02	F	1000	ECOTOX_DB	Yes	Yes	Yes	Yes	0.02	5	2.27743834147504	0.515534530046626	Yes
592	04.29.21.Obailey.OSU_7	4/29/2021	2021	Obailey	7	2.91	cherry	noncrop	12.10269	Spirotetramat	0.016	I	109	ECOTOX_DB	No	No	No	Yes	0.146788990825688	5	2.27743834147504	0.515534530046626	No
593	04.29.21.Obailey.OSU_7	4/29/2021	2021	Obailey	7	2.91	cherry	noncrop	12.10269	Trifloxystrobin	0.055	F	175	Traynor et al 2016	Yes	No	Yes	Yes	0.314285714285714	5	2.27743834147504	0.515534530046626	Yes
594	04.29.21.Obailey.OSU_c	4/29/2021	2021	Obailey	composite	207.3	cherry	noncrop	41.59	Carbendazim	0.077	F	50	Traynor et al 2016	No	No	No	No	1.54	6	2.65963314666984	0.563437552508569	No
595	04.29.21.Obailey.OSU_c	4/29/2021	2021	Obailey	composite	207.3	cherry	noncrop	41.59	Fluopyram	0.058	F	110	ECOTOX_DB	Yes	No	No	Yes	0.527272727272727	6	2.65963314666984	0.563437552508569	Yes
596	04.29.21.Obailey.OSU_c	4/29/2021	2021	Obailey	composite	207.3	cherry	noncrop	41.59	Fluxapyroxad	0.017	F	1000	ECOTOX_DB	Yes	Yes	Yes	Yes	0.017	6	2.65963314666984	0.563437552508569	Yes
597	04.29.21.Obailey.OSU_c	4/29/2021	2021	Obailey	composite	207.3	cherry	noncrop	41.59	Methoxyfenozide	0.012	I	100	Traynor et al 2016	Yes	No	Yes	Yes	0.12	6	2.65963314666984	0.563437552508569	Yes
598	04.29.21.Obailey.OSU_c	4/29/2021	2021	Obailey	composite	207.3	cherry	noncrop	41.59	Spirotetramat	0.016	I	109	ECOTOX_DB	No	No	No	Yes	0.146788990825688	6	2.65963314666984	0.563437552508569	No
599	04.29.21.Obailey.OSU_c	4/29/2021	2021	Obailey	composite	207.3	cherry	noncrop	41.59	Trifloxystrobin	0.054	F	175	Traynor et al 2016	Yes	No	Yes	Yes	0.308571428571429	6	2.65963314666984	0.563437552508569	Yes
600	05.06.21.Ccamp.OSU_c	5/6/2021	2021	Ccamp	composite	101.2	cherry	composite	101.2	Carbendazim	0.011	F	50	Traynor et al 2016	No	No	No	No	0.22	6	407.493277024483	2.61118491331594	No
601	05.06.21.Ccamp.OSU_c	5/6/2021	2021	Ccamp	composite	101.2	cherry	composite	101.2	Fluopyram	0.017	F	110	ECOTOX_DB	Yes	No	No	Yes	0.154545454545455	6	407.493277024483	2.61118491331594	Yes
602	05.06.21.Ccamp.OSU_c	5/6/2021	2021	Ccamp	composite	101.2	cherry	composite	101.2	Flutianil	0.049	F	10.4	ECOTOX_DB	No	No	No	No	4.71153846153846	6	407.493277024483	2.61118491331594	No
603	05.06.21.Ccamp.OSU_c	5/6/2021	2021	Ccamp	composite	101.2	cherry	composite	101.2	Imidacloprid	0.016	I	0.0398	Traynor et al 2016	Yes	No	No	Yes	402.010050251256	6	407.493277024483	2.61118491331594	Yes
604	05.06.21.Ccamp.OSU_c	5/6/2021	2021	Ccamp	composite	101.2	cherry	composite	101.2	Methoxyfenozide	0.03	I	100	Traynor et al 2016	Yes	No	Yes	Yes	0.3	6	407.493277024483	2.61118491331594	Yes
605	05.06.21.Ccamp.OSU_c	5/6/2021	2021	Ccamp	composite	101.2	cherry	composite	101.2	Trifloxystrobin	0.017	F	175	Traynor et al 2016	Yes	No	Yes	Yes	0.0971428571428571	6	407.493277024483	2.61118491331594	Yes
606	Carter.OSU.04.29.21_2	4/29/2021	2021	Carter	2	1.1	cherry	noncrop	11.132	Carbendazim	0.053	F	50	Traynor et al 2016	No	No	No	No	1.06	1	1.06	0.313867220369153	No
607	Carter.OSU.04.29.21_5	4/29/2021	2021	Carter	5	5.3	cherry	noncrop	53.636	Carbendazim	0.101	F	50	Traynor et al 2016	No	No	No	No	2.02	1	2.02	0.480006942957151	No
608	Carter.OSU.04.29.21_c	4/29/2021	2021	Carter	composite	101.2	cherry	composite	101.2	Carbendazim	0.105	F	50	Traynor et al 2016	No	No	No	No	2.1	4	33.4193730878187	1.53680295585266	No
609	Carter.OSU.04.29.21_c	4/29/2021	2021	Carter	composite	101.2	cherry	composite	101.2	Chlorantraniliprole	0.022	I	0.706	ECOTOX_DB	Yes	Yes	Yes	Yes	31.1614730878187	4	33.4193730878187	1.53680295585266	Yes
610	Carter.OSU.04.29.21_c	4/29/2021	2021	Carter	composite	101.2	cherry	composite	101.2	Fluxapyroxad	0.0079	F	1000	ECOTOX_DB	Yes	Yes	Yes	Yes	0.0079	4	33.4193730878187	1.53680295585266	Yes
611	Carter.OSU.04.29.21_c	4/29/2021	2021	Carter	composite	101.2	cherry	composite	101.2	Methoxyfenozide	0.015	I	100	Traynor et al 2016	Yes	No	Yes	Yes	0.15	4	33.4193730878187	1.53680295585266	Yes
612	C-camp.OSU.04.22.21_c	4/22/2021	2021	Ccamp	composite	44	cherry	composite	44	Carbendazim	0.024	F	50	Traynor et al 2016	No	No	No	No	0.48	5	1.31804630152456	0.36512210647477	No
613	C-camp.OSU.04.22.21_c	4/22/2021	2021	Ccamp	composite	44	cherry	composite	44	Fluopyram	0.026	F	110	ECOTOX_DB	Yes	No	No	Yes	0.236363636363636	5	1.31804630152456	0.36512210647477	Yes
614	C-camp.OSU.04.22.21_c	4/22/2021	2021	Ccamp	composite	44	cherry	composite	44	Hexazinone	0.014	H	100	ECOTOX_DB	No	No	No	No	0.14	5	1.31804630152456	0.36512210647477	No
615	C-camp.OSU.04.22.21_c	4/22/2021	2021	Ccamp	composite	44	cherry	composite	44	Penthiopyrad	0.017	F	50.6	ECOTOX_DB	Yes	Yes	No	Yes	0.33596837944664	5	1.31804630152456	0.36512210647477	Yes
616	C-camp.OSU.04.22.21_c	4/22/2021	2021	Ccamp	composite	44	cherry	composite	44	Trifloxystrobin	0.022	F	175	Traynor et al 2016	Yes	No	Yes	Yes	0.125714285714286	5	1.31804630152456	0.36512210647477	Yes
617	Comeg.OSU.05.13.21_2	5/13/2021	2021	Comeg	2	2.26	cherry	noncrop	172.9352	Carbendazim	0.026	F	50	Traynor et al 2016	No	No	No	No	0.52	2	1.07335968379447	0.316674649482641	No
618	Comeg.OSU.05.13.21_2	5/13/2021	2021	Comeg	2	2.26	cherry	noncrop	172.9352	Penthiopyrad	0.028	F	50.6	ECOTOX_DB	Yes	Yes	No	Yes	0.553359683794466	2	1.07335968379447	0.316674649482641	Yes
619	Comeg.OSU.05.13.21_4	5/13/2021	2021	Comeg	4	4.95	cherry	noncrop	378.774	Carbendazim	0.049	F	50	Traynor et al 2016	No	No	No	No	0.98	4	54.5875182361671	1.74497728493265	No
620	Comeg.OSU.05.13.21_4	5/13/2021	2021	Comeg	4	4.95	cherry	noncrop	378.774	Chlorantraniliprole	0.033	I	0.706	ECOTOX_DB	Yes	Yes	Yes	Yes	46.742209631728	4	54.5875182361671	1.74497728493265	Yes
621	Comeg.OSU.05.13.21_4	5/13/2021	2021	Comeg	4	4.95	cherry	noncrop	378.774	Flutianil	0.064	F	10.4	ECOTOX_DB	No	No	No	No	6.15384615384615	4	54.5875182361671	1.74497728493265	No
622	Comeg.OSU.05.13.21_4	5/13/2021	2021	Comeg	4	4.95	cherry	noncrop	378.774	Penthiopyrad	0.036	F	50.6	ECOTOX_DB	Yes	Yes	No	Yes	0.711462450592885	4	54.5875182361671	1.74497728493265	Yes
623	Davis.05.13.21_6	5/13/2021	2021	Davis	6	5.09	cherry	noncrop	235.5143	Carbendazim	0.0091	F	50	Traynor et al 2016	No	No	No	No	0.182	6	433.686849669957	2.6381765019296	No
624	Davis.05.13.21_6	5/13/2021	2021	Davis	6	5.09	cherry	noncrop	235.5143	Fluopyram	0.009	F	110	ECOTOX_DB	Yes	No	No	Yes	0.0818181818181818	6	433.686849669957	2.6381765019296	Yes
625	Davis.05.13.21_6	5/13/2021	2021	Davis	6	5.09	cherry	noncrop	235.5143	Fluxapyroxad	0.039	F	1000	ECOTOX_DB	Yes	Yes	Yes	Yes	0.039	6	433.686849669957	2.6381765019296	Yes
626	Davis.05.13.21_6	5/13/2021	2021	Davis	6	5.09	cherry	noncrop	235.5143	Imidacloprid	0.017	I	0.0398	Traynor et al 2016	Yes	No	No	Yes	427.13567839196	6	433.686849669957	2.6381765019296	Yes
627	Davis.05.13.21_6	5/13/2021	2021	Davis	6	5.09	cherry	noncrop	235.5143	Penthiopyrad	0.021	F	50.6	ECOTOX_DB	Yes	Yes	No	Yes	0.41501976284585	6	433.686849669957	2.6381765019296	Yes
628	Davis.05.13.21_6	5/13/2021	2021	Davis	6	5.09	cherry	noncrop	235.5143	Pyraclostrobin	0.028	F	4.8	ECOTOX_DB	Yes	Yes	Yes	Yes	5.83333333333333	6	433.686849669957	2.6381765019296	Yes
629	Carter.OSU.04.22.21_c	4/22/2021	2021	Carter	composite	46	cherry	composite	46	Chlorantraniliprole	0.637	I	0.706	ECOTOX_DB	Yes	Yes	Yes	Yes	902.266288951841	5	913.842778898676	2.96134646442318	Yes
630	Carter.OSU.04.22.21_c	4/22/2021	2021	Carter	composite	46	cherry	composite	46	Fluopyram	0.026	F	110	ECOTOX_DB	Yes	No	No	Yes	0.236363636363636	5	913.842778898676	2.96134646442318	Yes
631	Carter.OSU.04.22.21_c	4/22/2021	2021	Carter	composite	46	cherry	composite	46	Flutianil	0.114	F	10.4	ECOTOX_DB	No	No	No	No	10.9615384615385	5	913.842778898676	2.96134646442318	No
632	Carter.OSU.04.22.21_c	4/22/2021	2021	Carter	composite	46	cherry	composite	46	Pyriproxyfen	0.022	I	87	Traynor et al 2016	Yes	No	Yes	Yes	0.252873563218391	5	913.842778898676	2.96134646442318	Yes
633	Carter.OSU.04.22.21_c	4/22/2021	2021	Carter	composite	46	cherry	composite	46	Trifloxystrobin	0.022	F	175	Traynor et al 2016	Yes	No	Yes	Yes	0.125714285714286	5	913.842778898676	2.96134646442318	Yes
634	#003.07.10.20_c	7/10/2020	2020	3	composite	8.59	carrot	composite	8.95	Etoxazole	0.044	I	200	ECOTOX_DB	Yes	No	No	Yes	0.22	2	1.79543391188251	0.446449229363779	Yes
635	#003.07.10.20_c	7/10/2020	2020	3	composite	8.59	carrot	composite	8.95	Pendimethalin	0.118	H	74.9	Traynor et al 2016	No	Yes	Yes	Yes	1.57543391188251	2	1.79543391188251	0.446449229363779	Yes
636	17_07.23.21_c	7/23/2021	2021	17	composite	15	carrot	composite	15	Etoxazole	0.024	I	200	ECOTOX_DB	Yes	No	No	Yes	0.12	5	77.6978161465298	1.89596268091471	Yes
637	17_07.23.21_c	7/23/2021	2021	17	composite	15	carrot	composite	15	Metribuzin	0.068	H	56.7	Traynor et al 2016	No	No	No	Yes	1.19929453262787	5	77.6978161465298	1.89596268091471	Yes
638	17_07.23.21_c	7/23/2021	2021	17	composite	15	carrot	composite	15	Pendimethalin	0.053	H	74.9	Traynor et al 2016	No	Yes	Yes	Yes	0.707610146862483	5	77.6978161465298	1.89596268091471	Yes
639	17_07.23.21_c	7/23/2021	2021	17	composite	15	carrot	composite	15	Propargite	0.163	I	25.31	ECOTOX_DB	Yes	No	Yes	Yes	6.44014223627025	5	77.6978161465298	1.89596268091471	Yes
640	17_07.23.21_c	7/23/2021	2021	17	composite	15	carrot	composite	15	Sulfoxaflor	0.009	I	0.13	Traynor et al 2016	Yes	Yes	No	Yes	69.2307692307692	5	77.6978161465298	1.89596268091471	Yes
641	44_07.23.21_c	7/23/2021	2021	44	composite	147.6	carrot	composite	147.6	Etoxazole	0.015	I	200	ECOTOX_DB	Yes	No	No	Yes	0.075	1	0.075	0.0314084642516241	Yes
642	04.18.21.Obailey_c	4/18/2021	2021	Obailey	composite	116.8	cherry	composite	116.8	Fenpyroximate	0.0091	I	39.9	ECOTOX_DB	No	No	No	No	0.228070175438596	5	1921.24625199362	3.28380902278699	No
643	04.18.21.Obailey_c	4/18/2021	2021	Obailey	composite	116.8	cherry	composite	116.8	Fluopyram	0.04	F	110	ECOTOX_DB	Yes	No	No	Yes	0.363636363636364	5	1921.24625199362	3.28380902278699	Yes
644	04.18.21.Obailey_c	4/18/2021	2021	Obailey	composite	116.8	cherry	composite	116.8	Pyridaben	0.021	I	0.024	Traynor et al 2016	Yes	No	No	No	875	5	1921.24625199362	3.28380902278699	Yes
645	04.18.21.Obailey_c	4/18/2021	2021	Obailey	composite	116.8	cherry	composite	116.8	Tolfenpyrad	0.046	I	0.044	ECOTOX_DB	No	No	No	No	1045.45454545455	5	1921.24625199362	3.28380902278699	No
646	04.18.21.Obailey_c	4/18/2021	2021	Obailey	composite	116.8	cherry	composite	116.8	Trifloxystrobin	0.035	F	175	Traynor et al 2016	Yes	No	Yes	Yes	0.2	5	1921.24625199362	3.28380902278699	Yes
647	04.18.21.Comeg_4	4/18/2021	2021	Comeg	4	1.02	cherry	noncrop	1.734	Fluopyram	0.119	F	110	ECOTOX_DB	Yes	No	No	Yes	1.08181818181818	5	5835.20788974738	3.76613075336571	Yes
648	04.18.21.Comeg_4	4/18/2021	2021	Comeg	4	1.02	cherry	noncrop	1.734	Pyridaben	0.04	I	0.024	Traynor et al 2016	Yes	No	No	No	1666.66666666667	5	5835.20788974738	3.76613075336571	Yes
649	04.18.21.Comeg_4	4/18/2021	2021	Comeg	4	1.02	cherry	noncrop	1.734	Tebuconazole	0.242	F	7.9	ECOTOX_DB	Yes	No	No	No	30.6329113924051	5	5835.20788974738	3.76613075336571	Yes
650	04.18.21.Comeg_4	4/18/2021	2021	Comeg	4	1.02	cherry	noncrop	1.734	Tolfenpyrad	0.182	I	0.044	ECOTOX_DB	No	No	No	No	4136.36363636364	5	5835.20788974738	3.76613075336571	No
651	04.18.21.Comeg_4	4/18/2021	2021	Comeg	4	1.02	cherry	noncrop	1.734	Trifloxystrobin	0.081	F	175	Traynor et al 2016	Yes	No	Yes	Yes	0.462857142857143	5	5835.20788974738	3.76613075336571	Yes
652	04.18.21.Morgan_6	4/18/2021	2021	Morgan	6	1.25	cherry	noncrop	18.85	Fluopyram	0.251	F	110	ECOTOX_DB	Yes	No	No	Yes	2.28181818181818	4	12025.9348051948	4.08015495678203	Yes
653	04.18.21.Morgan_6	4/18/2021	2021	Morgan	6	1.25	cherry	noncrop	18.85	Pyridaben	0.102	I	0.024	Traynor et al 2016	Yes	No	No	No	4250	4	12025.9348051948	4.08015495678203	Yes
654	04.18.21.Morgan_6	4/18/2021	2021	Morgan	6	1.25	cherry	noncrop	18.85	Tolfenpyrad	0.342	I	0.044	ECOTOX_DB	No	No	No	No	7772.72727272727	4	12025.9348051948	4.08015495678203	No
655	04.18.21.Morgan_6	4/18/2021	2021	Morgan	6	1.25	cherry	noncrop	18.85	Trifloxystrobin	0.162	F	175	Traynor et al 2016	Yes	No	Yes	Yes	0.925714285714286	4	12025.9348051948	4.08015495678203	Yes
656	04.18.21.Morgan_c	4/18/2021	2021	Morgan	composite	150.8	cherry	composite	150.8	Fluopyram	0.078	F	110	ECOTOX_DB	Yes	No	No	Yes	0.709090909090909	4	3220.69748917749	3.50808475863167	Yes
657	04.18.21.Morgan_c	4/18/2021	2021	Morgan	composite	150.8	cherry	composite	150.8	Pyridaben	0.026	I	0.024	Traynor et al 2016	Yes	No	No	No	1083.33333333333	4	3220.69748917749	3.50808475863167	Yes
658	04.18.21.Morgan_c	4/18/2021	2021	Morgan	composite	150.8	cherry	composite	150.8	Tolfenpyrad	0.094	I	0.044	ECOTOX_DB	No	No	No	No	2136.36363636364	4	3220.69748917749	3.50808475863167	No
659	04.18.21.Morgan_c	4/18/2021	2021	Morgan	composite	150.8	cherry	composite	150.8	Trifloxystrobin	0.051	F	175	Traynor et al 2016	Yes	No	Yes	Yes	0.291428571428571	4	3220.69748917749	3.50808475863167	Yes
660	04.18.21.Obailey_3	4/18/2021	2021	Obailey	3	1.16	cherry	crop	8.7412	Fluopyram	0.057	F	110	ECOTOX_DB	Yes	No	No	Yes	0.518181818181818	3	2478.04233766234	3.39428394381345	Yes
661	04.18.21.Obailey_3	4/18/2021	2021	Obailey	3	1.16	cherry	crop	8.7412	Tolfenpyrad	0.109	I	0.044	ECOTOX_DB	No	No	No	No	2477.27272727273	3	2478.04233766234	3.39428394381345	No
662	04.18.21.Obailey_3	4/18/2021	2021	Obailey	3	1.16	cherry	crop	8.7412	Trifloxystrobin	0.044	F	175	Traynor et al 2016	Yes	No	Yes	Yes	0.251428571428571	3	2478.04233766234	3.39428394381345	Yes
663	04.18.21.Obailey_5	4/18/2021	2021	Obailey	5	0.699	cherry	crop	8.16432	Fluopyram	0.706	F	110	ECOTOX_DB	Yes	No	No	Yes	6.41818181818182	4	28315.7963636364	4.45204411765136	Yes
664	04.18.21.Obailey_5	4/18/2021	2021	Obailey	5	0.699	cherry	crop	8.16432	Pyridaben	0.207	I	0.024	Traynor et al 2016	Yes	No	No	No	8625	4	28315.7963636364	4.45204411765136	Yes
665	04.18.21.Obailey_5	4/18/2021	2021	Obailey	5	0.699	cherry	crop	8.16432	Tolfenpyrad	0.866	I	0.044	ECOTOX_DB	No	No	No	No	19681.8181818182	4	28315.7963636364	4.45204411765136	No
666	04.18.21.Obailey_5	4/18/2021	2021	Obailey	5	0.699	cherry	crop	8.16432	Trifloxystrobin	0.448	F	175	Traynor et al 2016	Yes	No	Yes	Yes	2.56	4	28315.7963636364	4.45204411765136	Yes
667	04.18.21.Obailey_OSU_4	4/18/2021	2021	Obailey	4	1.06	cherry	noncrop	17.4264	Fluopyram	0.296	F	110	ECOTOX_DB	Yes	No	No	Yes	2.69090909090909	4	13034.3139393939	4.11512149507509	Yes
668	04.18.21.Obailey_OSU_4	4/18/2021	2021	Obailey	4	1.06	cherry	noncrop	17.4264	Pyridaben	0.088	I	0.024	Traynor et al 2016	Yes	No	No	No	3666.66666666667	4	13034.3139393939	4.11512149507509	Yes
669	04.18.21.Obailey_OSU_4	4/18/2021	2021	Obailey	4	1.06	cherry	noncrop	17.4264	Tolfenpyrad	0.412	I	0.044	ECOTOX_DB	No	No	No	No	9363.63636363636	4	13034.3139393939	4.11512149507509	No
670	04.18.21.Obailey_OSU_4	4/18/2021	2021	Obailey	4	1.06	cherry	noncrop	17.4264	Trifloxystrobin	0.231	F	175	Traynor et al 2016	Yes	No	Yes	Yes	1.32	4	13034.3139393939	4.11512149507509	Yes
671	04.18.21.SkylineCC.OSU_5	4/18/2021	2021	Skyline	5	1.939	cherry	noncrop	10.0828	Fluopyram	0.171	F	110	ECOTOX_DB	Yes	No	No	Yes	1.55454545454545	6	13956.8260519896	4.1448177816721	Yes
672	04.18.21.SkylineCC.OSU_5	4/18/2021	2021	Skyline	5	1.939	cherry	noncrop	10.0828	Pyridaben	0.242	I	0.024	Traynor et al 2016	Yes	No	No	No	10083.3333333333	6	13956.8260519896	4.1448177816721	Yes
673	04.18.21.SkylineCC.OSU_5	4/18/2021	2021	Skyline	5	1.939	cherry	noncrop	10.0828	Pyriproxyfen	0.027	I	87	Traynor et al 2016	Yes	No	Yes	Yes	0.310344827586207	6	13956.8260519896	4.1448177816721	Yes
674	04.18.21.SkylineCC.OSU_5	4/18/2021	2021	Skyline	5	1.939	cherry	noncrop	10.0828	Tebuconazole	0.056	F	7.9	ECOTOX_DB	Yes	No	No	No	7.08860759493671	6	13956.8260519896	4.1448177816721	Yes
675	04.18.21.SkylineCC.OSU_5	4/18/2021	2021	Skyline	5	1.939	cherry	noncrop	10.0828	Tolfenpyrad	0.17	I	0.044	ECOTOX_DB	No	No	No	No	3863.63636363636	6	13956.8260519896	4.1448177816721	No
676	04.18.21.SkylineCC.OSU_5	4/18/2021	2021	Skyline	5	1.939	cherry	noncrop	10.0828	Trifloxystrobin	0.158	F	175	Traynor et al 2016	Yes	No	Yes	Yes	0.902857142857143	6	13956.8260519896	4.1448177816721	Yes
677	04.18.21.SkylineCC.OSU_6	4/18/2021	2021	Skyline	6	5.64	cherry	crop	29.328	Fluopyram	0.058	F	110	ECOTOX_DB	Yes	No	No	Yes	0.527272727272727	5	4251.08865203762	3.62860231057595	Yes
678	04.18.21.SkylineCC.OSU_6	4/18/2021	2021	Skyline	6	5.64	cherry	crop	29.328	Pyridaben	0.066	I	0.024	Traynor et al 2016	Yes	No	No	No	2750	5	4251.08865203762	3.62860231057595	Yes
679	04.18.21.SkylineCC.OSU_6	4/18/2021	2021	Skyline	6	5.64	cherry	crop	29.328	Pyriproxyfen	0.021	I	87	Traynor et al 2016	Yes	No	Yes	Yes	0.241379310344828	5	4251.08865203762	3.62860231057595	Yes
680	04.18.21.SkylineCC.OSU_6	4/18/2021	2021	Skyline	6	5.64	cherry	crop	29.328	Tolfenpyrad	0.066	I	0.044	ECOTOX_DB	No	No	No	No	1500	5	4251.08865203762	3.62860231057595	No
681	04.18.21.SkylineCC.OSU_6	4/18/2021	2021	Skyline	6	5.64	cherry	crop	29.328	Trifloxystrobin	0.056	F	175	Traynor et al 2016	Yes	No	Yes	Yes	0.32	5	4251.08865203762	3.62860231057595	Yes
682	04.18.21.SkylineCC.OSU_c	4/18/2021	2021	Skyline	composite	52	cherry	composite	52	Fluopyram	0.095	F	110	ECOTOX_DB	Yes	No	No	Yes	0.863636363636364	6	6532.15053737474	3.81512266535313	Yes
683	04.18.21.SkylineCC.OSU_c	4/18/2021	2021	Skyline	composite	52	cherry	composite	52	Pyridaben	0.101	I	0.024	Traynor et al 2016	Yes	No	No	No	4208.33333333333	6	6532.15053737474	3.81512266535313	Yes
684	04.18.21.SkylineCC.OSU_c	4/18/2021	2021	Skyline	composite	52	cherry	composite	52	Pyriproxyfen	0.017	I	87	Traynor et al 2016	Yes	No	Yes	Yes	0.195402298850575	6	6532.15053737474	3.81512266535313	Yes
685	04.18.21.SkylineCC.OSU_c	4/18/2021	2021	Skyline	composite	52	cherry	composite	52	Tebuconazole	0.032	F	7.9	ECOTOX_DB	Yes	No	No	No	4.0506329113924	6	6532.15053737474	3.81512266535313	Yes
686	04.18.21.SkylineCC.OSU_c	4/18/2021	2021	Skyline	composite	52	cherry	composite	52	Tolfenpyrad	0.102	I	0.044	ECOTOX_DB	No	No	No	No	2318.18181818182	6	6532.15053737474	3.81512266535313	No
687	04.18.21.SkylineCC.OSU_c	4/18/2021	2021	Skyline	composite	52	cherry	composite	52	Trifloxystrobin	0.092	F	175	Traynor et al 2016	Yes	No	Yes	Yes	0.525714285714286	6	6532.15053737474	3.81512266535313	Yes
688	05.06.21.Ccamp.OSU_5	5/6/2021	2021	Ccamp	5	5.3	cherry	noncrop	53.636	Fluopyram	0.015	F	110	ECOTOX_DB	Yes	No	No	Yes	0.136363636363636	5	482.108353254785	2.68404454678293	Yes
689	05.06.21.Ccamp.OSU_5	5/6/2021	2021	Ccamp	5	5.3	cherry	noncrop	53.636	Flutianil	0.044	F	10.4	ECOTOX_DB	No	No	No	No	4.23076923076923	5	482.108353254785	2.68404454678293	No
690	05.06.21.Ccamp.OSU_5	5/6/2021	2021	Ccamp	5	5.3	cherry	noncrop	53.636	Imidacloprid	0.019	I	0.0398	Traynor et al 2016	Yes	No	No	Yes	477.386934673367	5	482.108353254785	2.68404454678293	Yes
691	05.06.21.Ccamp.OSU_5	5/6/2021	2021	Ccamp	5	5.3	cherry	noncrop	53.636	Methoxyfenozide	0.028	I	100	Traynor et al 2016	Yes	No	Yes	Yes	0.28	5	482.108353254785	2.68404454678293	Yes
692	05.06.21.Ccamp.OSU_5	5/6/2021	2021	Ccamp	5	5.3	cherry	noncrop	53.636	Trifloxystrobin	0.013	F	175	Traynor et al 2016	Yes	No	Yes	Yes	0.0742857142857143	5	482.108353254785	2.68404454678293	Yes
693	Comeg.04.09.20_c	4/9/2020	2020	Comeg	composite	5.5	cherry	composite	5.5	Fluopyram	0.0096	F	110	ECOTOX_DB	Yes	No	No	Yes	0.0872727272727273	2	1.42060606060606	0.383924116320777	Yes
694	Comeg.04.09.20_c	4/9/2020	2020	Comeg	composite	5.5	cherry	composite	5.5	Pyriproxyfen	0.116	I	87	Traynor et al 2016	Yes	No	Yes	Yes	1.33333333333333	2	1.42060606060606	0.383924116320777	Yes
695	05.06.21.Ccamp.OSU_4	5/6/2021	2021	Ccamp	4	0.9	cherry	noncrop	9.108	Flutianil	0.108	F	10.4	ECOTOX_DB	No	No	No	No	10.3846153846154	2	713.902203324314	2.85424663556118	No
696	05.06.21.Ccamp.OSU_4	5/6/2021	2021	Ccamp	4	0.9	cherry	noncrop	9.108	Imidacloprid	0.028	I	0.0398	Traynor et al 2016	Yes	No	No	Yes	703.517587939699	2	713.902203324314	2.85424663556118	Yes
697	Davis.05.13.21_4	5/13/2021	2021	Davis	4	1.34	cherry	noncrop	62.0018	Fluxapyroxad	0.033	F	1000	ECOTOX_DB	Yes	Yes	Yes	Yes	0.033	2	0.586359683794466	0.200401664051455	Yes
698	Davis.05.13.21_4	5/13/2021	2021	Davis	4	1.34	cherry	noncrop	62.0018	Penthiopyrad	0.028	F	50.6	ECOTOX_DB	Yes	Yes	No	Yes	0.553359683794466	2	0.586359683794466	0.200401664051455	Yes
699	Davis.05.13.21_5	5/13/2021	2021	Davis	5	1.89	cherry	noncrop	87.4503	Fluxapyroxad	0.027	F	1000	ECOTOX_DB	Yes	Yes	Yes	Yes	0.027	2	0.343205533596838	0.128142472294392	Yes
700	Davis.05.13.21_5	5/13/2021	2021	Davis	5	1.89	cherry	noncrop	87.4503	Penthiopyrad	0.016	F	50.6	ECOTOX_DB	Yes	Yes	No	Yes	0.316205533596838	2	0.343205533596838	0.128142472294392	Yes
701	Carter.OSU.04.13.21_c	4/13/2021	2021	Carter	composite	2.1	cherry	composite	2.1	Pyriproxyfen	0.091	I	87	Traynor et al 2016	Yes	No	Yes	Yes	1.04597701149425	1	1.04597701149425	0.310900749690275	Yes
702	Bailey.04.13.21_2	4/13/2021	2021	Bailey	2	1.28	cherry	noncrop	4.736	Tebuconazole	0.274	F	7.9	ECOTOX_DB	Yes	No	No	No	34.6835443037975	1	34.6835443037975	1.55246798458116	Yes
703	Bailey.04.13.21_3	4/13/2021	2021	Bailey	3	2.05	cherry	crop	7.585	Tebuconazole	0.51	F	7.9	ECOTOX_DB	Yes	No	No	No	64.5569620253165	1	64.5569620253165	1.81661881972745	Yes
704	Bailey.04.13.21_5	4/13/2021	2021	Bailey	5	3.31	cherry	crop	12.247	Tebuconazole	0.056	F	7.9	ECOTOX_DB	Yes	No	No	No	7.08860759493671	1	7.08860759493671	0.907873766867959	Yes
705	Bailey.04.13.21_c	4/13/2021	2021	Bailey	composite	37	cherry	composite	37	Tebuconazole	0.079	F	7.9	ECOTOX_DB	Yes	No	No	No	10	1	10	1.04139268515823	Yes
706	Davis.04.11.21.OSU_c	4/11/2021	2021	Davis	composite	2	cherry	composite	2	Tebuconazole	0.083	F	7.9	ECOTOX_DB	Yes	No	No	No	10.506329113924	1	10.506329113924	1.06093679193153	Yes
707	04.18.21.Obailey_OSU_5	4/18/2021	2021	Obailey	5	2.4	cherry	crop	39.456	Tolfenpyrad	0.018	I	0.044	ECOTOX_DB	No	No	No	No	409.090909090909	1	409.090909090909	2.61288014193949	No
708	Dayton.04.23.21_c	4/23/2021	2021	Dayton	composite	11	meadowfoam	composite	11	Azoxystrobin	0.012	F	112	Traynor et al 2016	Yes	Yes	Yes	Yes	0.107142857142857	8	66.8046239261143	1.83125931152373	Yes
709	Dayton.04.23.21_c	4/23/2021	2021	Dayton	composite	11	meadowfoam	composite	11	Boscalid	0.656	F	166	ECOTOX_DB	Yes	Yes	No	Yes	3.95180722891566	8	66.8046239261143	1.83125931152373	Yes
710	Dayton.04.23.21_c	4/23/2021	2021	Dayton	composite	11	meadowfoam	composite	11	Buprofezin	0.012	I	14.5	ECOTOX_DB	Yes	No	No	Yes	0.827586206896552	8	66.8046239261143	1.83125931152373	No
711	Dayton.04.23.21_c	4/23/2021	2021	Dayton	composite	11	meadowfoam	composite	11	Clothianidin	0.024	I	2.689	ECOTOX_DB	No	No	No	No	8.92525102268501	8	66.8046239261143	1.83125931152373	No
712	Dayton.04.23.21_c	4/23/2021	2021	Dayton	composite	11	meadowfoam	composite	11	Fenbuconazole	0.052	F	149	Traynor et al 2016	Yes	No	No	No	0.348993288590604	8	66.8046239261143	1.83125931152373	No
713	Dayton.04.23.21_c	4/23/2021	2021	Dayton	composite	11	meadowfoam	composite	11	Pendimethalin	0.213	H	74.9	Traynor et al 2016	No	Yes	Yes	Yes	2.8437917222964	8	66.8046239261143	1.83125931152373	Yes
714	Dayton.04.23.21_c	4/23/2021	2021	Dayton	composite	11	meadowfoam	composite	11	Pyraclostrobin	0.238	F	4.8	ECOTOX_DB	Yes	Yes	Yes	Yes	49.5833333333333	8	66.8046239261143	1.83125931152373	Yes
715	Dayton.04.23.21_c	4/23/2021	2021	Dayton	composite	11	meadowfoam	composite	11	Simazine	0.021	H	96.9	Traynor et al 2016	No	No	No	No	0.21671826625387	8	66.8046239261143	1.83125931152373	No
716	DeArmond.05.27.21_c	5/27/2021	2021	DeArmond	composite	169.7	meadowfoam	composite	169.7	Azoxystrobin	0.013	F	112	Traynor et al 2016	Yes	Yes	Yes	Yes	0.116071428571429	1	0.116071428571429	0.0476919903378748	Yes
717	Farmhouse.06.18.21_c	6/18/2021	2021	Farmhouse	composite	12	clover	composite	12	Azoxystrobin	0.06	F	112	Traynor et al 2016	Yes	Yes	Yes	Yes	0.535714285714286	3	1529.78843390204	3.1849151721888	Yes
718	Farmhouse.06.18.21_c	6/18/2021	2021	Farmhouse	composite	12	clover	composite	12	Bifenthrin	0.063	I	0.0412	Traynor et al 2016	No	No	Yes	Yes	1529.12621359223	3	1529.78843390204	3.1849151721888	Yes
719	Farmhouse.06.18.21_c	6/18/2021	2021	Farmhouse	composite	12	clover	composite	12	Boscalid	0.021	F	166	ECOTOX_DB	Yes	Yes	No	Yes	0.126506024096386	3	1529.78843390204	3.1849151721888	No
720	Farmhouse.06.25.21_2	6/25/2021	2021	Farmhouse	2	1.97	clover	crop	5.8509	Azoxystrobin	0.027	F	112	Traynor et al 2016	Yes	Yes	Yes	Yes	0.241071428571429	2	2937.13427531207	3.46807163954632	Yes
721	Farmhouse.06.25.21_2	6/25/2021	2021	Farmhouse	2	1.97	clover	crop	5.8509	Bifenthrin	0.121	I	0.0412	Traynor et al 2016	No	No	Yes	Yes	2936.8932038835	2	2937.13427531207	3.46807163954632	Yes
722	Farmhouse.06.25.21_3	6/25/2021	2021	Farmhouse	3	1.65	clover	crop	4.9005	Azoxystrobin	0.04	F	112	Traynor et al 2016	Yes	Yes	Yes	Yes	0.357142857142857	2	728.512482662968	2.86303272749097	Yes
723	Farmhouse.06.25.21_3	6/25/2021	2021	Farmhouse	3	1.65	clover	crop	4.9005	Bifenthrin	0.03	I	0.0412	Traynor et al 2016	No	No	Yes	Yes	728.155339805825	2	728.512482662968	2.86303272749097	Yes
724	Farmhouse.06.25.21_4	6/25/2021	2021	Farmhouse	4	1.2	clover	crop	3.564	Azoxystrobin	0.023	F	112	Traynor et al 2016	Yes	Yes	Yes	Yes	0.205357142857143	2	1286.61312413315	3.10978539462864	Yes
725	Farmhouse.06.25.21_4	6/25/2021	2021	Farmhouse	4	1.2	clover	crop	3.564	Bifenthrin	0.053	I	0.0412	Traynor et al 2016	No	No	Yes	Yes	1286.40776699029	2	1286.61312413315	3.10978539462864	Yes
726	Farmhouse.06.25.21_5	6/25/2021	2021	Farmhouse	5	1.5	clover	noncrop	4.455	Azoxystrobin	0.1	F	112	Traynor et al 2016	Yes	Yes	Yes	Yes	0.892857142857143	2	1797.00936199723	3.25479194871709	Yes
727	Farmhouse.06.25.21_5	6/25/2021	2021	Farmhouse	5	1.5	clover	noncrop	4.455	Bifenthrin	0.074	I	0.0412	Traynor et al 2016	No	No	Yes	Yes	1796.11650485437	2	1797.00936199723	3.25479194871709	Yes
728	Farmhouse.06.25.21_c	6/25/2021	2021	Farmhouse	composite	29.7	clover	composite	29.7	Azoxystrobin	0.177	F	112	Traynor et al 2016	Yes	Yes	Yes	Yes	1.58035714285714	2	1554.97841539528	3.19200356814227	Yes
729	Farmhouse.06.25.21_c	6/25/2021	2021	Farmhouse	composite	29.7	clover	composite	29.7	Bifenthrin	0.064	I	0.0412	Traynor et al 2016	No	No	Yes	Yes	1553.39805825243	2	1554.97841539528	3.19200356814227	Yes
730	Independence.04.23.21_5	4/23/2021	2021	Independence	5	1.8	cherry	noncrop	36.9	Azoxystrobin	0.018	F	112	Traynor et al 2016	Yes	Yes	Yes	Yes	0.160714285714286	2	0.280714285714286	0.107452253883945	Yes
731	Independence.04.23.21_5	4/23/2021	2021	Independence	5	1.8	cherry	noncrop	36.9	Trifloxystrobin	0.021	F	175	Traynor et al 2016	Yes	No	Yes	Yes	0.12	2	0.280714285714286	0.107452253883945	Yes
732	Independence.04.23.21_7	4/23/2021	2021	Independence	7	2.05	cherry	crop	42.025	Azoxystrobin	0.018	F	112	Traynor et al 2016	Yes	Yes	Yes	Yes	0.160714285714286	3	0.656836945304438	0.219279770194278	Yes
733	Independence.04.23.21_7	4/23/2021	2021	Independence	7	2.05	cherry	crop	42.025	Simazine	0.037	H	96.9	Traynor et al 2016	No	No	No	No	0.381836945304438	3	0.656836945304438	0.219279770194278	No
734	Independence.04.23.21_7	4/23/2021	2021	Independence	7	2.05	cherry	crop	42.025	Trifloxystrobin	0.02	F	175	Traynor et al 2016	Yes	No	Yes	Yes	0.114285714285714	3	0.656836945304438	0.219279770194278	Yes
735	Independence.04.23.21_c	4/23/2021	2021	Independence	composite	205	cherry	composite	205	Azoxystrobin	0.012	F	112	Traynor et al 2016	Yes	Yes	Yes	Yes	0.107142857142857	4	1.06536247034699	0.31499628120175	Yes
736	Independence.04.23.21_c	4/23/2021	2021	Independence	composite	205	cherry	composite	205	Fluopyram	0.012	F	110	ECOTOX_DB	Yes	No	No	Yes	0.109090909090909	4	1.06536247034699	0.31499628120175	Yes
737	Independence.04.23.21_c	4/23/2021	2021	Independence	composite	205	cherry	composite	205	Simazine	0.033	H	96.9	Traynor et al 2016	No	No	No	No	0.340557275541796	4	1.06536247034699	0.31499628120175	No
738	Independence.04.23.21_c	4/23/2021	2021	Independence	composite	205	cherry	composite	205	Trifloxystrobin	0.089	F	175	Traynor et al 2016	Yes	No	Yes	Yes	0.508571428571429	4	1.06536247034699	0.31499628120175	Yes
739	LinnRd.06.09.21_c	6/9/2021	2021	LinnRd	composite	13	clover	composite	13	Azoxystrobin	0.595	F	112	Traynor et al 2016	Yes	Yes	Yes	Yes	5.3125	2	951.914441747573	2.97905390888075	Yes
740	LinnRd.06.09.21_c	6/9/2021	2021	LinnRd	composite	13	clover	composite	13	Bifenthrin	0.039	I	0.0412	Traynor et al 2016	No	No	Yes	Yes	946.601941747573	2	951.914441747573	2.97905390888075	Yes
741	LinnRd.06.22.21_2,3,6	6/22/2021	2021	LinnRd	2	0.53	clover	noncrop	6.8794	Azoxystrobin	0.052	F	112	Traynor et al 2016	Yes	Yes	Yes	Yes	0.464285714285714	2	3786.87205270458	3.57839530091655	Yes
742	LinnRd.06.22.21_2,3,6	6/22/2021	2021	LinnRd	2	0.53	clover	noncrop	6.8794	Bifenthrin	0.156	I	0.0412	Traynor et al 2016	No	No	Yes	Yes	3786.40776699029	2	3786.87205270458	3.57839530091655	Yes
743	LinnRd.06.22.21_4	6/22/2021	2021	LinnRd	4	1.69	clover	noncrop	21.9362	Azoxystrobin	0.027	F	112	Traynor et al 2016	Yes	Yes	Yes	Yes	0.241071428571429	2	1068.20223647712	3.0290598585101	Yes
744	LinnRd.06.22.21_4	6/22/2021	2021	LinnRd	4	1.69	clover	noncrop	21.9362	Bifenthrin	0.044	I	0.0412	Traynor et al 2016	No	No	Yes	Yes	1067.96116504854	2	1068.20223647712	3.0290598585101	Yes
745	LinnRd.06.22.21_5	6/22/2021	2021	LinnRd	5	1.52	clover	crop	19.7296	Azoxystrobin	0.235	F	112	Traynor et al 2016	Yes	Yes	Yes	Yes	2.09821428571429	2	1482.68073855756	3.17134045862526	Yes
746	LinnRd.06.22.21_5	6/22/2021	2021	LinnRd	5	1.52	clover	crop	19.7296	Bifenthrin	0.061	I	0.0412	Traynor et al 2016	No	No	Yes	Yes	1480.58252427184	2	1482.68073855756	3.17134045862526	Yes
747	LinnRd.06.22.21_8	6/22/2021	2021	LinnRd	8	2.4	clover	crop	31.152	Azoxystrobin	0.071	F	112	Traynor et al 2016	Yes	Yes	Yes	Yes	0.633928571428571	2	2524.90577323162	3.4024171455349	Yes
748	LinnRd.06.22.21_8	6/22/2021	2021	LinnRd	8	2.4	clover	crop	31.152	Bifenthrin	0.104	I	0.0412	Traynor et al 2016	No	No	Yes	Yes	2524.27184466019	2	2524.90577323162	3.4024171455349	Yes
749	LinnRd.06.22.21_c	6/22/2021	2021	LinnRd	composite	129.8	clover	composite	129.8	Azoxystrobin	0.089	F	112	Traynor et al 2016	Yes	Yes	Yes	Yes	0.794642857142857	2	3131.86260402219	3.49594134872038	Yes
750	LinnRd.06.22.21_c	6/22/2021	2021	LinnRd	composite	129.8	clover	composite	129.8	Bifenthrin	0.129	I	0.0412	Traynor et al 2016	No	No	Yes	Yes	3131.06796116505	2	3131.86260402219	3.49594134872038	Yes
751	Maxf.05.30.21_2	5/30/2021	2021	Maxfield	2	5.05	meadowfoam	crop	159.3275	Azoxystrobin	1.27	F	112	Traynor et al 2016	Yes	Yes	Yes	Yes	11.3392857142857	2	4161.82472260749	3.61938812512965	Yes
752	Maxf.05.30.21_2	5/30/2021	2021	Maxfield	2	5.05	meadowfoam	crop	159.3275	Bifenthrin	0.171	I	0.0412	Traynor et al 2016	No	No	Yes	Yes	4150.4854368932	2	4161.82472260749	3.61938812512965	No
753	Maxf.05.30.21_3	5/30/2021	2021	Maxfield	3	1.41	meadowfoam	noncrop	44.4855	Azoxystrobin	0.04	F	112	Traynor et al 2016	Yes	Yes	Yes	Yes	0.357142857142857	1	0.357142857142857	0.132625565274591	Yes
754	Maxf.05.30.21_5	5/30/2021	2021	Maxfield	5	2.13	meadowfoam	crop	67.2015	Azoxystrobin	0.573	F	112	Traynor et al 2016	Yes	Yes	Yes	Yes	5.11607142857143	2	2432.30053744799	3.38619575204407	Yes
755	Maxf.05.30.21_5	5/30/2021	2021	Maxfield	5	2.13	meadowfoam	crop	67.2015	Bifenthrin	0.1	I	0.0412	Traynor et al 2016	No	No	Yes	Yes	2427.18446601942	2	2432.30053744799	3.38619575204407	No
756	Maxf.05.30.21_c	5/30/2021	2021	Maxfield	composite	315.5	meadowfoam	composite	315.5	Azoxystrobin	0.641	F	112	Traynor et al 2016	Yes	Yes	Yes	Yes	5.72321428571429	2	1729.0241851595	3.23805217446284	Yes
757	Maxf.05.30.21_c	5/30/2021	2021	Maxfield	composite	315.5	meadowfoam	composite	315.5	Bifenthrin	0.071	I	0.0412	Traynor et al 2016	No	No	Yes	Yes	1723.30097087379	2	1729.0241851595	3.23805217446284	No
758	LinnRd.06.22.21_7	6/22/2021	2021	LinnRd	7	1.81	clover	crop	23.4938	Bifenthrin	0.03	I	0.0412	Traynor et al 2016	No	No	Yes	Yes	728.155339805825	1	728.155339805825	2.86282006060024	Yes
759	Davis.OSU.04.19.21_c	4/19/2021	2021	Davis	composite	25	cherry	composite	25	Buprofezin	0.016	I	14.5	ECOTOX_DB	Yes	No	No	Yes	1.10344827586207	2	5.78699257965954	0.831677374369796	Yes
760	Davis.OSU.04.19.21_c	4/19/2021	2021	Davis	composite	25	cherry	composite	25	Tebuconazole	0.037	F	7.9	ECOTOX_DB	Yes	No	No	No	4.68354430379747	2	5.78699257965954	0.831677374369796	Yes
761	Davis.05.13.21_c	5/13/2021	2021	Davis	composite	462.7	cherry	composite	465.7	Carbendazim	0.008	F	50	Traynor et al 2016	No	No	No	No	0.16	6	257.605463225217	2.41263769542258	No
762	Davis.05.13.21_c	5/13/2021	2021	Davis	composite	462.7	cherry	composite	465.7	Fluopyram	0.0081	F	110	ECOTOX_DB	Yes	No	No	Yes	0.0736363636363636	6	257.605463225217	2.41263769542258	Yes
763	Davis.05.13.21_c	5/13/2021	2021	Davis	composite	462.7	cherry	composite	465.7	Fluxapyroxad	0.036	F	1000	ECOTOX_DB	Yes	Yes	Yes	Yes	0.036	6	257.605463225217	2.41263769542258	Yes
764	Davis.05.13.21_c	5/13/2021	2021	Davis	composite	462.7	cherry	composite	465.7	Imidacloprid	0.01	I	0.0398	Traynor et al 2016	Yes	No	No	Yes	251.256281407035	6	257.605463225217	2.41263769542258	Yes
765	Davis.05.13.21_c	5/13/2021	2021	Davis	composite	462.7	cherry	composite	465.7	Penthiopyrad	0.023	F	50.6	ECOTOX_DB	Yes	Yes	No	Yes	0.454545454545455	6	257.605463225217	2.41263769542258	Yes
766	Davis.05.13.21_c	5/13/2021	2021	Davis	composite	462.7	cherry	composite	465.7	Pyraclostrobin	0.027	F	4.8	ECOTOX_DB	Yes	Yes	Yes	Yes	5.625	6	257.605463225217	2.41263769542258	Yes
767	Davis.OSU.04.29.21_2	4/29/2021	2021	Davis	2	0.93	cherry	noncrop	13.9314	Carbendazim	0.036	F	50	Traynor et al 2016	No	No	No	No	0.72	4	1458.86484386404	3.16431265011245	No
768	Davis.OSU.04.29.21_2	4/29/2021	2021	Davis	2	0.93	cherry	noncrop	13.9314	Fluopyram	0.035	F	110	ECOTOX_DB	Yes	No	No	Yes	0.318181818181818	4	1458.86484386404	3.16431265011245	Yes
769	Davis.OSU.04.29.21_2	4/29/2021	2021	Davis	2	0.93	cherry	noncrop	13.9314	Imidacloprid	0.058	I	0.0398	Traynor et al 2016	Yes	No	No	Yes	1457.2864321608	4	1458.86484386404	3.16431265011245	Yes
770	Davis.OSU.04.29.21_2	4/29/2021	2021	Davis	2	0.93	cherry	noncrop	13.9314	Pyriproxyfen	0.047	I	87	Traynor et al 2016	Yes	No	Yes	Yes	0.540229885057471	4	1458.86484386404	3.16431265011245	Yes
771	Grossmiller.05.13.21_3	5/13/2021	2021	Grossmiller	3	1.04	cherry	noncrop	73.7568	Carbendazim	0.032	F	50	Traynor et al 2016	No	No	No	No	0.64	2	2.00363636363636	0.47764735349012	No
772	Grossmiller.05.13.21_3	5/13/2021	2021	Grossmiller	3	1.04	cherry	noncrop	73.7568	Penthiopyrad	0.069	F	50.6	ECOTOX_DB	Yes	Yes	No	Yes	1.36363636363636	2	2.00363636363636	0.47764735349012	Yes
773	Grossmiller.05.13.21_c	5/13/2021	2021	Grossmiller	composite	709.2	cherry	composite	709.2	Carbendazim	0.018	F	50	Traynor et al 2016	No	No	No	No	0.36	6	263.577459007077	2.42255284118995	No
774	Grossmiller.05.13.21_c	5/13/2021	2021	Grossmiller	composite	709.2	cherry	composite	709.2	Chlorantraniliprole	0.022	I	0.706	ECOTOX_DB	Yes	Yes	Yes	Yes	31.1614730878187	6	263.577459007077	2.42255284118995	Yes
775	Grossmiller.05.13.21_c	5/13/2021	2021	Grossmiller	composite	709.2	cherry	composite	709.2	Flutianil	0.029	F	10.4	ECOTOX_DB	No	No	No	No	2.78846153846154	6	263.577459007077	2.42255284118995	No
776	Grossmiller.05.13.21_c	5/13/2021	2021	Grossmiller	composite	709.2	cherry	composite	709.2	Imidacloprid	0.0091	I	0.0398	Traynor et al 2016	Yes	No	No	Yes	228.643216080402	6	263.577459007077	2.42255284118995	Yes
777	Grossmiller.05.13.21_c	5/13/2021	2021	Grossmiller	composite	709.2	cherry	composite	709.2	Methoxyfenozide	0.015	I	100	Traynor et al 2016	Yes	No	Yes	Yes	0.15	6	263.577459007077	2.42255284118995	Yes
778	Grossmiller.05.13.21_c	5/13/2021	2021	Grossmiller	composite	709.2	cherry	composite	709.2	Penthiopyrad	0.024	F	50.6	ECOTOX_DB	Yes	Yes	No	Yes	0.474308300395257	6	263.577459007077	2.42255284118995	Yes
779	Grossmiller.OSU.04.22.21_1	4/22/2021	2021	Grossmiller	1	1.98	cherry	noncrop	5.7519	Carbendazim	0.026	F	50	Traynor et al 2016	No	No	No	No	0.52	2	50.646582278481	1.71304158729403	No
780	Grossmiller.OSU.04.22.21_1	4/22/2021	2021	Grossmiller	1	1.98	cherry	noncrop	5.7519	Tebuconazole	0.396	F	7.9	ECOTOX_DB	Yes	No	No	No	50.126582278481	2	50.646582278481	1.71304158729403	Yes
781	Grossmiller.OSU.04.22.21_c	4/22/2021	2021	Grossmiller	composite	29.05	cherry	composite	29.05	Carbendazim	0.012	F	50	Traynor et al 2016	No	No	No	No	0.24	2	18.8475949367089	1.2977078879758	No
782	Grossmiller.OSU.04.22.21_c	4/22/2021	2021	Grossmiller	composite	29.05	cherry	composite	29.05	Tebuconazole	0.147	F	7.9	ECOTOX_DB	Yes	No	No	No	18.6075949367089	2	18.8475949367089	1.2977078879758	Yes
783	Homeplace.OSU.04.22.21_c	4/22/2021	2021	Homeplace	composite	5.6	cherry	composite	5.6	Carbendazim	0.302	F	50	Traynor et al 2016	No	No	No	No	6.04	6	157.42418986048	2.19982149493553	No
784	Homeplace.OSU.04.22.21_c	4/22/2021	2021	Homeplace	composite	5.6	cherry	composite	5.6	Chlorantraniliprole	0.043	I	0.706	ECOTOX_DB	Yes	Yes	Yes	Yes	60.9065155807365	6	157.42418986048	2.19982149493553	Yes
785	Homeplace.OSU.04.22.21_c	4/22/2021	2021	Homeplace	composite	5.6	cherry	composite	5.6	Fluopyram	0.021	F	110	ECOTOX_DB	Yes	No	No	Yes	0.190909090909091	6	157.42418986048	2.19982149493553	Yes
786	Homeplace.OSU.04.22.21_c	4/22/2021	2021	Homeplace	composite	5.6	cherry	composite	5.6	Pyriproxyfen	0.016	I	87	Traynor et al 2016	Yes	No	Yes	Yes	0.183908045977011	6	157.42418986048	2.19982149493553	Yes
787	Homeplace.OSU.04.22.21_c	4/22/2021	2021	Homeplace	composite	5.6	cherry	composite	5.6	Tebuconazole	0.711	F	7.9	ECOTOX_DB	Yes	No	No	No	90	6	157.42418986048	2.19982149493553	Yes
788	Homeplace.OSU.04.22.21_c	4/22/2021	2021	Homeplace	composite	5.6	cherry	composite	5.6	Trifloxystrobin	0.018	F	175	Traynor et al 2016	Yes	No	Yes	Yes	0.102857142857143	6	157.42418986048	2.19982149493553	Yes
789	Johnson.OSU.04.29.21_2,3	4/29/2021	2021	Johnson	2	0.255	cherry	noncrop	3.4629	Carbendazim	0.061	F	50	Traynor et al 2016	No	No	No	No	1.22	1	1.22	0.346352974450639	No
790	Johnson.OSU.04.29.21_4	4/29/2021	2021	Johnson	4	0.904	cherry	noncrop	12.27632	Carbendazim	0.03	F	50	Traynor et al 2016	No	No	No	No	0.6	1	0.6	0.204119982655925	No
791	Johnson.OSU.04.29.21_5	4/29/2021	2021	Johnson	5	3.636	cherry	noncrop	49.37688	Carbendazim	0.021	F	50	Traynor et al 2016	No	No	No	No	0.42	3	0.759090909090909	0.245288284196705	No
792	Johnson.OSU.04.29.21_5	4/29/2021	2021	Johnson	5	3.636	cherry	noncrop	49.37688	Fluopyram	0.012	F	110	ECOTOX_DB	Yes	No	No	Yes	0.109090909090909	3	0.759090909090909	0.245288284196705	Yes
793	Johnson.OSU.04.29.21_5	4/29/2021	2021	Johnson	5	3.636	cherry	noncrop	49.37688	Methoxyfenozide	0.023	I	100	Traynor et al 2016	Yes	No	Yes	Yes	0.23	3	0.759090909090909	0.245288284196705	Yes
794	Johnson.OSU.04.29.21_6	4/29/2021	2021	Johnson	6	2.471	cherry	noncrop	33.55618	Carbendazim	0.029	F	50	Traynor et al 2016	No	No	No	No	0.58	6	1.33983786060845	0.369185763955978	No
795	Johnson.OSU.04.29.21_6	4/29/2021	2021	Johnson	6	2.471	cherry	noncrop	33.55618	Fluopyram	0.013	F	110	ECOTOX_DB	Yes	No	No	Yes	0.118181818181818	6	1.33983786060845	0.369185763955978	Yes
796	Johnson.OSU.04.29.21_6	4/29/2021	2021	Johnson	6	2.471	cherry	noncrop	33.55618	Methoxyfenozide	0.037	I	100	Traynor et al 2016	Yes	No	Yes	Yes	0.37	6	1.33983786060845	0.369185763955978	Yes
797	Johnson.OSU.04.29.21_6	4/29/2021	2021	Johnson	6	2.471	cherry	noncrop	33.55618	Simazine	0.0099	H	96.9	Traynor et al 2016	No	No	No	No	0.102167182662539	6	1.33983786060845	0.369185763955978	No
798	Johnson.OSU.04.29.21_6	4/29/2021	2021	Johnson	6	2.471	cherry	noncrop	33.55618	Spirotetramat	0.011	I	109	ECOTOX_DB	No	No	No	Yes	0.100917431192661	6	1.33983786060845	0.369185763955978	No
799	Johnson.OSU.04.29.21_6	4/29/2021	2021	Johnson	6	2.471	cherry	noncrop	33.55618	Trifloxystrobin	0.012	F	175	Traynor et al 2016	Yes	No	Yes	Yes	0.0685714285714286	6	1.33983786060845	0.369185763955978	Yes
800	Johnson.OSU.04.29.21_c	4/29/2021	2021	Johnson	composite	135.8	cherry	composite	135.8	Carbendazim	0.025	F	50	Traynor et al 2016	No	No	No	No	0.5	2	0.78	0.250420002308894	No
801	Johnson.OSU.04.29.21_c	4/29/2021	2021	Johnson	composite	135.8	cherry	composite	135.8	Methoxyfenozide	0.028	I	100	Traynor et al 2016	Yes	No	Yes	Yes	0.28	2	0.78	0.250420002308894	Yes
802	Independence.04.23.21_3	4/23/2021	2021	Independence	3	1.12	cherry	crop	22.96	Fenbuconazole	0.095	F	149	Traynor et al 2016	Yes	No	No	No	0.63758389261745	4	3.12997449479133	0.61594736962115	Yes
803	Independence.04.23.21_3	4/23/2021	2021	Independence	3	1.12	cherry	crop	22.96	Fluopyram	0.051	F	110	ECOTOX_DB	Yes	No	No	Yes	0.463636363636364	4	3.12997449479133	0.61594736962115	Yes
804	Independence.04.23.21_3	4/23/2021	2021	Independence	3	1.12	cherry	crop	22.96	Simazine	0.139	H	96.9	Traynor et al 2016	No	No	No	No	1.43446852425181	4	3.12997449479133	0.61594736962115	No
805	Independence.04.23.21_3	4/23/2021	2021	Independence	3	1.12	cherry	crop	22.96	Trifloxystrobin	0.104	F	175	Traynor et al 2016	Yes	No	Yes	Yes	0.594285714285714	4	3.12997449479133	0.61594736962115	Yes
806	Davis.OSU.04.29.21_3	4/29/2021	2021	Davis	3	2.57	cherry	noncrop	38.4986	Fluopyram	0.032	F	110	ECOTOX_DB	Yes	No	No	Yes	0.290909090909091	4	578.633570612804	2.76315353054256	Yes
807	Davis.OSU.04.29.21_3	4/29/2021	2021	Davis	3	2.57	cherry	noncrop	38.4986	Imidacloprid	0.023	I	0.0398	Traynor et al 2016	Yes	No	No	Yes	577.889447236181	4	578.633570612804	2.76315353054256	Yes
808	Davis.OSU.04.29.21_3	4/29/2021	2021	Davis	3	2.57	cherry	noncrop	38.4986	Trifloxystrobin	0.029	F	175	Traynor et al 2016	Yes	No	Yes	Yes	0.165714285714286	4	578.633570612804	2.76315353054256	Yes
809	Davis.OSU.04.29.21_3	4/29/2021	2021	Davis	3	2.57	cherry	noncrop	38.4986	Triflumizole	0.046	F	160	ECOTOX_DB	Yes	No	No	No	0.2875	4	578.633570612804	2.76315353054256	Yes
810	Davis.OSU.04.29.21_4	4/29/2021	2021	Davis	4	4.96	cherry	noncrop	74.3008	Fluopyram	0.02	F	110	ECOTOX_DB	Yes	No	No	Yes	0.181818181818182	3	326.906412582392	2.51574990987435	Yes
811	Davis.OSU.04.29.21_4	4/29/2021	2021	Davis	4	4.96	cherry	noncrop	74.3008	Imidacloprid	0.013	I	0.0398	Traynor et al 2016	Yes	No	No	Yes	326.633165829146	3	326.906412582392	2.51574990987435	Yes
812	Davis.OSU.04.29.21_4	4/29/2021	2021	Davis	4	4.96	cherry	noncrop	74.3008	Trifloxystrobin	0.016	F	175	Traynor et al 2016	Yes	No	Yes	Yes	0.0914285714285714	3	326.906412582392	2.51574990987435	Yes
813	Davis.OSU.04.29.21_c	4/29/2021	2021	Davis	composite	149.8	cherry	composite	149	Fluopyram	0.035	F	110	ECOTOX_DB	Yes	No	No	Yes	0.318181818181818	5	654.181656333616	2.81636172961834	Yes
814	Davis.OSU.04.29.21_c	4/29/2021	2021	Davis	composite	149.8	cherry	composite	149	Imidacloprid	0.026	I	0.0398	Traynor et al 2016	Yes	No	No	Yes	653.266331658291	5	654.181656333616	2.81636172961834	Yes
815	Davis.OSU.04.29.21_c	4/29/2021	2021	Davis	composite	149.8	cherry	composite	149	Methoxyfenozide	0.017	I	100	Traynor et al 2016	Yes	No	Yes	Yes	0.17	5	654.181656333616	2.81636172961834	Yes
816	Davis.OSU.04.29.21_c	4/29/2021	2021	Davis	composite	149.8	cherry	composite	149	Trifloxystrobin	0.031	F	175	Traynor et al 2016	Yes	No	Yes	Yes	0.177142857142857	5	654.181656333616	2.81636172961834	Yes
817	Davis.OSU.04.29.21_c	4/29/2021	2021	Davis	composite	149.8	cherry	composite	149	Triflumizole	0.04	F	160	ECOTOX_DB	Yes	No	No	No	0.25	5	654.181656333616	2.81636172961834	Yes
818	Grossmiller.OSU.04.22.21_8	4/22/2021	2021	Grossmiller	8	3.99	cherry	noncrop	11.59095	Fluopyram	0.013	F	110	ECOTOX_DB	Yes	No	No	Yes	0.118181818181818	2	2.01691599539701	0.479563217618326	Yes
819	Grossmiller.OSU.04.22.21_8	4/22/2021	2021	Grossmiller	8	3.99	cherry	noncrop	11.59095	Tebuconazole	0.015	F	7.9	ECOTOX_DB	Yes	No	No	No	1.89873417721519	2	2.01691599539701	0.479563217618326	Yes
820	HR3.04.15.20_c	4/15/2020	2020	HoodRiver3	composite	12	cherry	composite	12	Fluopyram	0.032	F	110	ECOTOX_DB	Yes	No	No	Yes	0.290909090909091	6	8884.12887821511	3.94866373160015	Yes
821	HR3.04.15.20_c	4/15/2020	2020	HoodRiver3	composite	12	cherry	composite	12	Penthiopyrad	0.348	F	50.6	ECOTOX_DB	Yes	Yes	No	Yes	6.87747035573122	6	8884.12887821511	3.94866373160015	Yes
822	HR3.04.15.20_c	4/15/2020	2020	HoodRiver3	composite	12	cherry	composite	12	Pyridaben	0.213	I	0.024	Traynor et al 2016	Yes	No	No	No	8875	6	8884.12887821511	3.94866373160015	Yes
823	HR3.04.15.20_c	4/15/2020	2020	HoodRiver3	composite	12	cherry	composite	12	Pyriproxyfen	0.081	I	87	Traynor et al 2016	Yes	No	Yes	Yes	0.931034482758621	6	8884.12887821511	3.94866373160015	Yes
824	HR3.04.15.20_c	4/15/2020	2020	HoodRiver3	composite	12	cherry	composite	12	Trifloxystrobin	0.015	F	175	Traynor et al 2016	Yes	No	Yes	Yes	0.0857142857142857	6	8884.12887821511	3.94866373160015	Yes
825	HR3.04.15.20_c	4/15/2020	2020	HoodRiver3	composite	12	cherry	composite	12	Triflumizole	0.151	F	160	ECOTOX_DB	Yes	No	No	No	0.94375	6	8884.12887821511	3.94866373160015	Yes
826	Johnson.OSU.05.13.21_5	5/13/2021	2021	Johnson	5	2.44	cherry	noncrop	86.254	Fluopyram	0.017	F	110	ECOTOX_DB	Yes	No	No	Yes	0.154545454545455	2	1281.56158063042	3.10807822640446	Yes
827	Johnson.OSU.05.13.21_5	5/13/2021	2021	Johnson	5	2.44	cherry	noncrop	86.254	Imidacloprid	0.051	I	0.0398	Traynor et al 2016	Yes	No	No	Yes	1281.40703517588	2	1281.56158063042	3.10807822640446	Yes
828	Johnson.OSU.05.13.21_c	5/13/2021	2021	Johnson	composite	535.5	cherry	composite	535.5	Fluopyram	0.011	F	110	ECOTOX_DB	Yes	No	No	Yes	0.1	4	603.465035851193	2.78137118497173	Yes
829	Johnson.OSU.05.13.21_c	5/13/2021	2021	Johnson	composite	535.5	cherry	composite	535.5	Imidacloprid	0.024	I	0.0398	Traynor et al 2016	Yes	No	No	Yes	603.015075376884	4	603.465035851193	2.78137118497173	Yes
830	Johnson.OSU.05.13.21_c	5/13/2021	2021	Johnson	composite	535.5	cherry	composite	535.5	Methoxyfenozide	0.018	I	100	Traynor et al 2016	Yes	No	Yes	Yes	0.18	4	603.465035851193	2.78137118497173	Yes
831	Johnson.OSU.05.13.21_c	5/13/2021	2021	Johnson	composite	535.5	cherry	composite	535.5	Penthiopyrad	0.0086	F	50.6	ECOTOX_DB	Yes	Yes	No	Yes	0.1699604743083	4	603.465035851193	2.78137118497173	Yes
832	Mix.04.19.21.OSU_c	4/19/2021	2021	Mix	composite	6.71	cherry	composite	6.71	Fluopyram	0.06	F	110	ECOTOX_DB	Yes	No	No	Yes	0.545454545454545	4	1970.43670995671	3.29478283925466	Yes
833	Mix.04.19.21.OSU_c	4/19/2021	2021	Mix	composite	6.71	cherry	composite	6.71	Pyridaben	0.014	I	0.024	Traynor et al 2016	Yes	No	No	No	583.333333333333	4	1970.43670995671	3.29478283925466	Yes
834	Mix.04.19.21.OSU_c	4/19/2021	2021	Mix	composite	6.71	cherry	composite	6.71	Tolfenpyrad	0.061	I	0.044	ECOTOX_DB	No	No	No	No	1386.36363636364	4	1970.43670995671	3.29478283925466	No
835	Mix.04.19.21.OSU_c	4/19/2021	2021	Mix	composite	6.71	cherry	composite	6.71	Trifloxystrobin	0.034	F	175	Traynor et al 2016	Yes	No	Yes	Yes	0.194285714285714	4	1970.43670995671	3.29478283925466	Yes
836	Mix.OSU.04.11.21_c	4/11/2021	2021	Mix	composite	2	cherry	composite	0.972	Flupyradifurone	0.014	I	3.4	ECOTOX_DB	No	No	Yes	Yes	4.11764705882353	4	1102.73106187041	3.04286326490205	No
837	Mix.OSU.04.11.21_c	4/11/2021	2021	Mix	composite	2	cherry	composite	0.972	Pyridaben	0.016	I	0.024	Traynor et al 2016	Yes	No	No	No	666.666666666667	4	1102.73106187041	3.04286326490205	Yes
838	Mix.OSU.04.11.21_c	4/11/2021	2021	Mix	composite	2	cherry	composite	0.972	Pyriproxyfen	3.33	I	87	Traynor et al 2016	Yes	No	Yes	Yes	38.2758620689655	4	1102.73106187041	3.04286326490205	Yes
839	Mix.OSU.04.11.21_c	4/11/2021	2021	Mix	composite	2	cherry	composite	0.972	Tebuconazole	3.11	F	7.9	ECOTOX_DB	Yes	No	No	No	393.670886075949	4	1102.73106187041	3.04286326490205	Yes
840	Fleck.04.13.21_c	4/13/2021	2021	Fleck	composite	19	cherry	composite	19	Hexazinone	0.111	H	100	ECOTOX_DB	No	No	No	No	1.11	3	1668.01804597701	3.2224610324407	No
841	Fleck.04.13.21_c	4/13/2021	2021	Fleck	composite	19	cherry	composite	19	Pyridaben	0.04	I	0.024	Traynor et al 2016	Yes	No	No	No	1666.66666666667	3	1668.01804597701	3.2224610324407	Yes
842	Fleck.04.13.21_c	4/13/2021	2021	Fleck	composite	19	cherry	composite	19	Pyriproxyfen	0.021	I	87	Traynor et al 2016	Yes	No	Yes	Yes	0.241379310344828	3	1668.01804597701	3.2224610324407	Yes
843	Johnson.OSU.05.13.21_2,3	5/13/2021	2021	Johnson	2	0.46	cherry	noncrop	16.261	Imidacloprid	0.038	I	0.0398	Traynor et al 2016	Yes	No	No	Yes	954.773869346734	1	954.773869346734	2.98035515282879	Yes
844	Johnson.OSU.05.13.21_4	5/13/2021	2021	Johnson	4	2.29	cherry	noncrop	80.9515	Imidacloprid	0.026	I	0.0398	Traynor et al 2016	Yes	No	No	Yes	653.266331658291	3	654.093831658291	2.81630351014881	Yes
845	Johnson.OSU.05.13.21_4	5/13/2021	2021	Johnson	4	2.29	cherry	noncrop	80.9515	Methoxyfenozide	0.024	I	100	Traynor et al 2016	Yes	No	Yes	Yes	0.24	3	654.093831658291	2.81630351014881	Yes
846	Johnson.OSU.05.13.21_4	5/13/2021	2021	Johnson	4	2.29	cherry	noncrop	80.9515	Triflumizole	0.094	F	160	ECOTOX_DB	Yes	No	No	No	0.5875	3	654.093831658291	2.81630351014881	Yes
847	Grossmiller.05.13.21_2,4,6	5/13/2021	2021	Grossmiller	2	0.87	cherry	noncrop	61.7004	Penthiopyrad	0.043	F	50.6	ECOTOX_DB	Yes	Yes	No	Yes	0.849802371541502	1	0.849802371541502	0.267125331898306	Yes
848	Grossmiller.05.13.21_8	5/13/2021	2021	Grossmiller	8	5.95	cherry	crop	421.974	Penthiopyrad	0.013	F	50.6	ECOTOX_DB	Yes	Yes	No	Yes	0.256916996047431	1	0.256916996047431	0.0993065988086148	Yes
849	Homeplace.OSU.04.11.21_c	4/11/2021	2021	Homeplace	composite	3.9	cherry	composite	3.9	Pyridaben	0.02	I	0.024	Traynor et al 2016	Yes	No	No	No	833.333333333333	3	6391.43328968427	3.80566620450077	Yes
850	Homeplace.OSU.04.11.21_c	4/11/2021	2021	Homeplace	composite	3.9	cherry	composite	3.9	Pyriproxyfen	0.099	I	87	Traynor et al 2016	Yes	No	Yes	Yes	1.13793103448276	3	6391.43328968427	3.80566620450077	Yes
851	Homeplace.OSU.04.11.21_c	4/11/2021	2021	Homeplace	composite	3.9	cherry	composite	3.9	Tebuconazole	43.9	F	7.9	ECOTOX_DB	Yes	No	No	No	5556.96202531646	3	6391.43328968427	3.80566620450077	Yes
852	Johnson.A.04.18.21_7	4/18/2021	2021	Johnson	7	4.123	cherry	crop	75.16229	Pyriproxyfen	0.036	I	87	Traynor et al 2016	Yes	No	Yes	Yes	0.413793103448276	2	299.147970318638	2.47733541088564	Yes
853	Johnson.A.04.18.21_7	4/18/2021	2021	Johnson	7	4.123	cherry	crop	75.16229	Tebuconazole	2.36	F	7.9	ECOTOX_DB	Yes	No	No	No	298.73417721519	2	299.147970318638	2.47733541088564	Yes
854	Johnson.A.04.18.21_c	4/18/2021	2021	Johnson	composite	182.3	cherry	composite	182.3	Pyriproxyfen	0.024	I	87	Traynor et al 2016	Yes	No	Yes	Yes	0.275862068965517	2	38.2505456132693	1.59384569815605	Yes
855	Johnson.A.04.18.21_c	4/18/2021	2021	Johnson	composite	182.3	cherry	composite	182.3	Tebuconazole	0.3	F	7.9	ECOTOX_DB	Yes	No	No	No	37.9746835443038	2	38.2505456132693	1.59384569815605	Yes
856	Morgan.OSU.04.11.21_c	4/11/2021	2021	Morgan	composite	7.3	cherry	composite	7.3	Pyriproxyfen	0.031	I	87	Traynor et al 2016	Yes	No	Yes	Yes	0.35632183908046	1	0.35632183908046	0.132362754687507	Yes
857	Independence.04.23.21_4	4/23/2021	2021	Independence	4	1.25	cherry	noncrop	25.625	Simazine	0.037	H	96.9	Traynor et al 2016	No	No	No	No	0.381836945304438	1	0.381836945304438	0.140456799961244	No
858	Grossmiller.04.18.2021_2,3,4,5	4/18/2021	2021	Grossmiller	2	0.296	cherry	noncrop	1.3024	Tebuconazole	1.25	F	7.9	ECOTOX_DB	Yes	No	No	No	158.227848101266	1	158.227848101266	2.20201902583279	Yes
859	Grossmiller.04.18.2021_6	4/18/2021	2021	Grossmiller	6	3.064	cherry	crop	13.4816	Tebuconazole	2.39	F	7.9	ECOTOX_DB	Yes	No	No	No	302.53164556962	1	302.53164556962	2.4822039763991	Yes
860	Grossmiller.04.18.2021_7	4/18/2021	2021	Grossmiller	7	4.792	cherry	crop	21.0848	Tebuconazole	0.233	F	7.9	ECOTOX_DB	Yes	No	No	No	29.4936708860759	1	29.4936708860759	1.4842097087079	Yes
861	Grossmiller.04.18.2021_c	4/18/2021	2021	Grossmiller	composite	44	cherry	composite	44	Tebuconazole	0.902	F	7.9	ECOTOX_DB	Yes	No	No	No	114.177215189873	1	114.177215189873	2.06136657373988	Yes
862	Grossmiller.OSU.04.22.21_2	4/22/2021	2021	Grossmiller	2	1.03	cherry	noncrop	2.99215	Tebuconazole	0.847	F	7.9	ECOTOX_DB	Yes	No	No	No	107.215189873418	1	107.215189873418	2.0342882257908	Yes
863	Johnson.A.04.18.21_6	4/18/2021	2021	Johnson	6	2.978	cherry	crop	54.28894	Tebuconazole	0.328	F	7.9	ECOTOX_DB	Yes	No	No	No	41.5189873417722	1	41.5189873417722	1.62858291255122	Yes
864	Independence.04.23.21_6	4/23/2021	2021	Independence	6	2.01	cherry	crop	41.205	Trifloxystrobin	0.024	F	175	Traynor et al 2016	Yes	No	Yes	Yes	0.137142857142857	1	0.137142857142857	0.0558150277234122	Yes
865	Nixon.06.09.21_c	6/9/2021	2021	Nixon	composite	13	clover	composite	13	Azoxystrobin	0.373	F	112	Traynor et al 2016	Yes	Yes	Yes	Yes	3.33035714285714	3	1283.41907491989	3.10870674665384	Yes
866	Nixon.06.09.21_c	6/9/2021	2021	Nixon	composite	13	clover	composite	13	Bifenthrin	0.038	I	0.0412	Traynor et al 2016	No	No	Yes	Yes	922.330097087379	3	1283.41907491989	3.10870674665384	Yes
867	Nixon.06.09.21_c	6/9/2021	2021	Nixon	composite	13	clover	composite	13	Malathion	0.083	I	0.232	Traynor et al 2016	Yes	No	Yes	Yes	357.758620689655	3	1283.41907491989	3.10870674665384	Yes
868	Nixon.06.25.21_5	6/25/2021	2021	Nixon	5	2.11	clover	crop	138.416	Azoxystrobin	0.04	F	112	Traynor et al 2016	Yes	Yes	Yes	Yes	0.357142857142857	2	1238.22122052705	3.09314884170958	Yes
869	Nixon.06.25.21_5	6/25/2021	2021	Nixon	5	2.11	clover	crop	138.416	Bifenthrin	0.051	I	0.0412	Traynor et al 2016	No	No	Yes	Yes	1237.8640776699	2	1238.22122052705	3.09314884170958	Yes
870	Powerline.05.27.21_4	5/27/2021	2021	Powerline	4	1.36	meadowfoam	crop	160.3984	Azoxystrobin	0.033	F	112	Traynor et al 2016	Yes	Yes	Yes	Yes	0.294642857142857	1	0.294642857142857	0.112149979564793	Yes
871	Powerline.05.27.21_7	5/27/2021	2021	Powerline	7	3.293	meadowfoam	crop	388.37642	Azoxystrobin	0.023	F	112	Traynor et al 2016	Yes	Yes	Yes	Yes	0.205357142857143	1	0.205357142857143	0.0811157458248245	Yes
872	Powerline.05.27.21_c	5/27/2021	2021	Powerline	composite	1179.4	meadowfoam	composite	1179.4	Azoxystrobin	0.022	F	112	Traynor et al 2016	Yes	Yes	Yes	Yes	0.196428571428571	1	0.196428571428571	0.077886775694626	Yes
873	Powerline_05.16.21_4	5/16/2021	2021	Powerline	4	2.73	meadowfoam	crop	243.8436	Azoxystrobin	0.048	F	112	Traynor et al 2016	Yes	Yes	Yes	Yes	0.428571428571429	2	1481.01109570042	3.17085145518408	Yes
874	Powerline_05.16.21_4	5/16/2021	2021	Powerline	4	2.73	meadowfoam	crop	243.8436	Bifenthrin	0.061	I	0.0412	Traynor et al 2016	No	No	Yes	Yes	1480.58252427184	2	1481.01109570042	3.17085145518408	No
875	Powerline_05.16.21_c	5/16/2021	2021	Powerline	composite	893.2	meadowfoam	composite	893.2	Azoxystrobin	0.021	F	112	Traynor et al 2016	Yes	Yes	Yes	Yes	0.1875	2	364.265169902913	2.56260826175436	Yes
876	Powerline_05.16.21_c	5/16/2021	2021	Powerline	composite	893.2	meadowfoam	composite	893.2	Bifenthrin	0.015	I	0.0412	Traynor et al 2016	No	No	Yes	Yes	364.077669902913	2	364.265169902913	2.56260826175436	No
877	Powerline_05.30.21_2,3,4,5	5/30/2021	2021	Powerline	2,3,4,5	0.467	meadowfoam	noncrop	15.878	Azoxystrobin	0.019	F	112	Traynor et al 2016	Yes	Yes	Yes	Yes	0.169642857142857	1	0.169642857142857	0.0680532729855827	Yes
878	Powerline_05.30.21_6	5/30/2021	2021	Powerline	6	7.38	meadowfoam	crop	250.92	Azoxystrobin	0.0094	F	112	Traynor et al 2016	Yes	Yes	Yes	Yes	0.0839285714285714	1	0.0839285714285714	0.0350006640690571	Yes
879	Powerline_05.30.21_c	5/30/2021	2021	Powerline	composite	340	meadowfoam	composite	340	Azoxystrobin	0.0087	F	112	Traynor et al 2016	Yes	Yes	Yes	Yes	0.0776785714285714	1	0.0776785714285714	0.0324892474271676	Yes
880	Tarter.05.30.21_3	5/30/2021	2021	TarterRd	3	8.87	meadowfoam	crop	99.8762	Azoxystrobin	1.29	F	112	Traynor et al 2016	Yes	Yes	Yes	Yes	11.5178571428571	2	3749.38193481276	3.57407549805711	Yes
881	Tarter.05.30.21_3	5/30/2021	2021	TarterRd	3	8.87	meadowfoam	crop	99.8762	Bifenthrin	0.154	I	0.0412	Traynor et al 2016	No	No	Yes	Yes	3737.8640776699	2	3749.38193481276	3.57407549805711	No
882	Tarter.05.30.21_c	5/30/2021	2021	TarterRd	composite	112.6	meadowfoam	composite	112.6	Azoxystrobin	1.09	F	112	Traynor et al 2016	Yes	Yes	Yes	Yes	9.73214285714286	2	2364.10107489598	3.37384970546774	Yes
883	Tarter.05.30.21_c	5/30/2021	2021	TarterRd	composite	112.6	meadowfoam	composite	112.6	Bifenthrin	0.097	I	0.0412	Traynor et al 2016	No	No	Yes	Yes	2354.36893203883	2	2364.10107489598	3.37384970546774	No
884	TC2.07.29.20_c	7/29/2021	2021	TC2	composite	5.3	clover	composite	5.3	Azoxystrobin	0.017	F	112	Traynor et al 2016	Yes	Yes	Yes	Yes	0.151785714285714	2	534.132368238558	2.72846122068505	Yes
885	TC2.07.29.20_c	7/29/2021	2021	TC2	composite	5.3	clover	composite	5.3	Bifenthrin	0.022	I	0.0412	Traynor et al 2016	No	No	Yes	Yes	533.980582524272	2	534.132368238558	2.72846122068505	Yes
886	UpperIsland.04.23.21_c	4/23/2021	2021	UpperIsland	composite	7.83	cherry	composite	7.83	Azoxystrobin	0.019	F	112	Traynor et al 2016	Yes	Yes	Yes	Yes	0.169642857142857	7	757.351701187889	2.87987066534328	Yes
887	UpperIsland.04.23.21_c	4/23/2021	2021	UpperIsland	composite	7.83	cherry	composite	7.83	Boscalid	7.63	F	166	ECOTOX_DB	Yes	Yes	No	Yes	45.9638554216867	7	757.351701187889	2.87987066534328	Yes
888	UpperIsland.04.23.21_c	4/23/2021	2021	UpperIsland	composite	7.83	cherry	composite	7.83	Clothianidin	0.016	I	2.689	ECOTOX_DB	No	No	No	No	5.95016734845668	7	757.351701187889	2.87987066534328	No
889	UpperIsland.04.23.21_c	4/23/2021	2021	UpperIsland	composite	7.83	cherry	composite	7.83	Fenbuconazole	0.515	F	149	Traynor et al 2016	Yes	No	No	No	3.45637583892617	7	757.351701187889	2.87987066534328	Yes
890	UpperIsland.04.23.21_c	4/23/2021	2021	UpperIsland	composite	7.83	cherry	composite	7.83	Myclobutanil	2.08	F	161	Traynor et al 2016	Yes	No	No	No	12.9192546583851	7	757.351701187889	2.87987066534328	Yes
891	UpperIsland.04.23.21_c	4/23/2021	2021	UpperIsland	composite	7.83	cherry	composite	7.83	Pyraclostrobin	3.3	F	4.8	ECOTOX_DB	Yes	Yes	Yes	Yes	687.5	7	757.351701187889	2.87987066534328	Yes
892	UpperIsland.04.23.21_c	4/23/2021	2021	UpperIsland	composite	7.83	cherry	composite	7.83	Tebuconazole	0.011	F	7.9	ECOTOX_DB	Yes	No	No	No	1.39240506329114	7	757.351701187889	2.87987066534328	Yes
893	LinnRd_06.18.21_4	6/18/2021	2021	LinnRd	4	0.8	clover	noncrop	7.6	Azoxystrobin	0.132	F	112	Traynor et al 2016	Yes	Yes	Yes	Yes	1.17857142857143	3	2550.37208024354	3.40677379871684	Yes
894	LinnRd_06.18.21_4	6/18/2021	2021	LinnRd	4	0.8	clover	noncrop	7.6	Bifenthrin	0.105	I	0.0412	Traynor et al 2016	No	No	Yes	Yes	2548.54368932039	3	2550.37208024354	3.40677379871684	Yes
895	LinnRd_06.18.21_4	6/18/2021	2021	LinnRd	4	0.8	clover	noncrop	7.6	Metrafenone	0.018	F	27.7	ECOTOX_DB	No	No	No	No	0.649819494584838	3	2550.37208024354	3.40677379871684	No
896	LinnRd_06.18.21_6	6/18/2021	2021	LinnRd	6	5.75	clover	crop	54.625	Azoxystrobin	0.11	F	112	Traynor et al 2016	Yes	Yes	Yes	Yes	0.982142857142857	2	1384.47728848821	3.14159941098069	Yes
897	LinnRd_06.18.21_6	6/18/2021	2021	LinnRd	6	5.75	clover	crop	54.625	Bifenthrin	0.057	I	0.0412	Traynor et al 2016	No	No	Yes	Yes	1383.49514563107	2	1384.47728848821	3.14159941098069	Yes
898	LinnRd_06.18.21_c	6/18/2021	2021	LinnRd	composite	95	clover	composite	95	Azoxystrobin	0.088	F	112	Traynor et al 2016	Yes	Yes	Yes	Yes	0.785714285714286	2	1093.01872399445	3.03902475495709	Yes
899	LinnRd_06.18.21_c	6/18/2021	2021	LinnRd	composite	95	clover	composite	95	Bifenthrin	0.045	I	0.0412	Traynor et al 2016	No	No	Yes	Yes	1092.23300970874	2	1093.01872399445	3.03902475495709	Yes
900	Davidson.05.30.21_c	5/30/2021	2021	Davidson	composite	998.8	meadowfoam	composite	998.8	Azoxystrobin	0.123	F	112	Traynor et al 2016	Yes	Yes	Yes	Yes	1.09821428571429	2	583.622486130375	2.76687551545955	Yes
901	Davidson.05.30.21_c	5/30/2021	2021	Davidson	composite	998.8	meadowfoam	composite	998.8	Bifenthrin	0.024	I	0.0412	Traynor et al 2016	No	No	Yes	Yes	582.52427184466	2	583.622486130375	2.76687551545955	No
902	Powerline_05.16.21_6	5/13/2021	2021	Powerline	6	3.16	meadowfoam	crop	282.2512	Azoxystrobin	0.026	F	112	Traynor et al 2016	Yes	Yes	Yes	Yes	0.232142857142857	2	0.355981866430783	0.132253881742176	Yes
903	Powerline_05.16.21_6	5/13/2021	2021	Powerline	6	3.16	meadowfoam	crop	282.2512	Simazine	0.012	H	96.9	Traynor et al 2016	No	No	No	No	0.123839009287926	2	0.355981866430783	0.132253881742176	No
904	Nixon.06.18.21_2	6/18/2021	2021	Nixon	2	1.42	clover	noncrop	20.661	Bifenthrin	0.078	I	0.0412	Traynor et al 2016	No	No	Yes	Yes	1893.20388349515	1	1893.20388349515	3.27742672266694	Yes
905	Nixon.06.22.21_4	6/22/2021	2021	Nixon	4	0.91	clover	noncrop	9.0727	Bifenthrin	0.046	I	0.0412	Traynor et al 2016	No	No	Yes	Yes	1116.50485436893	1	1116.50485436893	3.04824941835526	Yes
906	Nixon.06.22.21_5	6/22/2021	2021	Nixon	5	2.98	clover	crop	29.7106	Bifenthrin	0.031	I	0.0412	Traynor et al 2016	No	No	Yes	Yes	752.427184466019	1	752.427184466019	2.87704128596361	Yes
907	Nixon.06.22.21_c	6/22/2021	2021	Nixon	composite	99.7	clover	composite	99.7	Bifenthrin	0.022	I	0.0412	Traynor et al 2016	No	No	Yes	Yes	533.980582524272	1	533.980582524272	2.72833801930048	Yes
908	Nixon.06.25.21_3	6/25/2021	2021	Nixon	3	3.83	clover	crop	251.248	Bifenthrin	0.031	I	0.0412	Traynor et al 2016	No	No	Yes	Yes	752.427184466019	1	752.427184466019	2.87704128596361	Yes
909	PacHwy_05.16.21_3	5/16/2021	2021	PacificHwy	3	3.31	meadowfoam	crop	177.7139	Bifenthrin	0.052	I	0.0412	Traynor et al 2016	No	No	Yes	Yes	1262.1359223301	2	1379.6359223301	3.14007916897028	No
910	PacHwy_05.16.21_3	5/16/2021	2021	PacificHwy	3	3.31	meadowfoam	crop	177.7139	Pyraclostrobin	0.564	F	4.8	ECOTOX_DB	Yes	Yes	Yes	Yes	117.5	2	1379.6359223301	3.14007916897028	Yes
911	PacHwy_05.16.21_c	5/16/2021	2021	PacificHwy	composite	536.9	meadowfoam	composite	536.9	Bifenthrin	0.016	I	0.0412	Traynor et al 2016	No	No	Yes	Yes	388.349514563107	2	403.766181229773	2.60720421944723	No
912	PacHwy_05.16.21_c	5/16/2021	2021	PacificHwy	composite	536.9	meadowfoam	composite	536.9	Pyraclostrobin	0.074	F	4.8	ECOTOX_DB	Yes	Yes	Yes	Yes	15.4166666666667	2	403.766181229773	2.60720421944723	Yes
913	04.09.20_Bailey_c	4/9/2020	2020	Bailey	composite	2.64	cherry	composite	2.64	Boscalid	0.036	F	166	ECOTOX_DB	Yes	Yes	No	Yes	0.216867469879518	8	2224.39142408261	3.34740641008919	Yes
914	04.09.20_Bailey_c	4/9/2020	2020	Bailey	composite	2.64	cherry	composite	2.64	Fenpyroximate	0.054	I	39.9	ECOTOX_DB	No	No	No	No	1.35338345864662	8	2224.39142408261	3.34740641008919	No
915	04.09.20_Bailey_c	4/9/2020	2020	Bailey	composite	2.64	cherry	composite	2.64	Fluopyram	0.034	F	110	ECOTOX_DB	Yes	No	No	Yes	0.309090909090909	8	2224.39142408261	3.34740641008919	Yes
916	04.09.20_Bailey_c	4/9/2020	2020	Bailey	composite	2.64	cherry	composite	2.64	Pronamide	0.057	H	158	Traynor et al 2016	No	No	Yes	No	0.360759493670886	8	2224.39142408261	3.34740641008919	No
917	04.09.20_Bailey_c	4/9/2020	2020	Bailey	composite	2.64	cherry	composite	2.64	Propiconazole	0.025	F	67.5	Traynor et al 2016	Yes	Yes	No	Yes	0.37037037037037	8	2224.39142408261	3.34740641008919	Yes
918	04.09.20_Bailey_c	4/9/2020	2020	Bailey	composite	2.64	cherry	composite	2.64	Pyridaben	0.053	I	0.024	Traynor et al 2016	Yes	No	No	No	2208.33333333333	8	2224.39142408261	3.34740641008919	Yes
919	04.09.20_Bailey_c	4/9/2020	2020	Bailey	composite	2.64	cherry	composite	2.64	Pyriproxyfen	1.16	I	87	Traynor et al 2016	Yes	No	Yes	Yes	13.3333333333333	8	2224.39142408261	3.34740641008919	Yes
920	04.09.20_Bailey_c	4/9/2020	2020	Bailey	composite	2.64	cherry	composite	2.64	Trifloxystrobin	0.02	F	175	Traynor et al 2016	Yes	No	Yes	Yes	0.114285714285714	8	2224.39142408261	3.34740641008919	Yes
921	Obailey.OSU.04.22.21_c	4/22/2021	2021	Obailey	composite	7.7	cherry	composite	7.7	Buprofezin	0.0087	I	14.5	ECOTOX_DB	Yes	No	No	Yes	0.6	8	2191.20969379349	3.34088209383683	Yes
922	Obailey.OSU.04.22.21_c	4/22/2021	2021	Obailey	composite	7.7	cherry	composite	7.7	Carbaryl	0.018	I	0.142	ECOTOX_DB	Yes	No	Yes	Yes	126.760563380282	8	2191.20969379349	3.34088209383683	Yes
923	Obailey.OSU.04.22.21_c	4/22/2021	2021	Obailey	composite	7.7	cherry	composite	7.7	Carbendazim	0.112	F	50	Traynor et al 2016	No	No	No	No	2.24	8	2191.20969379349	3.34088209383683	No
924	Obailey.OSU.04.22.21_c	4/22/2021	2021	Obailey	composite	7.7	cherry	composite	7.7	Chlorantraniliprole	0.026	I	0.706	ECOTOX_DB	Yes	Yes	Yes	Yes	36.8271954674221	8	2191.20969379349	3.34088209383683	Yes
925	Obailey.OSU.04.22.21_c	4/22/2021	2021	Obailey	composite	7.7	cherry	composite	7.7	Fluopyram	0.119	F	110	ECOTOX_DB	Yes	No	No	Yes	1.08181818181818	8	2191.20969379349	3.34088209383683	Yes
926	Obailey.OSU.04.22.21_c	4/22/2021	2021	Obailey	composite	7.7	cherry	composite	7.7	Spirotetramat	0.045	I	109	ECOTOX_DB	No	No	No	Yes	0.412844036697248	8	2191.20969379349	3.34088209383683	No
927	Obailey.OSU.04.22.21_c	4/22/2021	2021	Obailey	composite	7.7	cherry	composite	7.7	Tolfenpyrad	0.089	I	0.044	ECOTOX_DB	No	No	No	No	2022.72727272727	8	2191.20969379349	3.34088209383683	No
928	Obailey.OSU.04.22.21_c	4/22/2021	2021	Obailey	composite	7.7	cherry	composite	7.7	Trifloxystrobin	0.098	F	175	Traynor et al 2016	Yes	No	Yes	Yes	0.56	8	2191.20969379349	3.34088209383683	Yes
929	Skyline.OSU_05.13.21_3	5/13/2021	2021	Skyline	3	1.81	cherry	noncrop	46.6256	Carbendazim	0.013	F	50	Traynor et al 2016	No	No	No	No	0.26	8	1168.01082522871	3.06781853281738	No
930	Skyline.OSU_05.13.21_3	5/13/2021	2021	Skyline	3	1.81	cherry	noncrop	46.6256	Fluopyram	0.076	F	110	ECOTOX_DB	Yes	No	No	Yes	0.690909090909091	8	1168.01082522871	3.06781853281738	Yes
931	Skyline.OSU_05.13.21_3	5/13/2021	2021	Skyline	3	1.81	cherry	noncrop	46.6256	Imidacloprid	0.046	I	0.0398	Traynor et al 2016	Yes	No	No	Yes	1155.77889447236	8	1168.01082522871	3.06781853281738	Yes
932	Skyline.OSU_05.13.21_3	5/13/2021	2021	Skyline	3	1.81	cherry	noncrop	46.6256	Metrafenone	0.065	F	27.7	ECOTOX_DB	No	No	No	No	2.34657039711191	8	1168.01082522871	3.06781853281738	No
933	Skyline.OSU_05.13.21_3	5/13/2021	2021	Skyline	3	1.81	cherry	noncrop	46.6256	Penthiopyrad	0.027	F	50.6	ECOTOX_DB	Yes	Yes	No	Yes	0.533596837944664	8	1168.01082522871	3.06781853281738	Yes
934	Skyline.OSU_05.13.21_3	5/13/2021	2021	Skyline	3	1.81	cherry	noncrop	46.6256	Tebuconazole	0.059	F	7.9	ECOTOX_DB	Yes	No	No	No	7.46835443037975	8	1168.01082522871	3.06781853281738	Yes
935	Skyline.OSU_05.13.21_3	5/13/2021	2021	Skyline	3	1.81	cherry	noncrop	46.6256	Trifloxystrobin	0.056	F	175	Traynor et al 2016	Yes	No	Yes	Yes	0.32	8	1168.01082522871	3.06781853281738	Yes
936	Skyline.OSU_05.13.21_3	5/13/2021	2021	Skyline	3	1.81	cherry	noncrop	46.6256	Triflumizole	0.098	F	160	ECOTOX_DB	Yes	No	No	No	0.6125	8	1168.01082522871	3.06781853281738	Yes
937	04.29.21.Gross_OSU_2	4/29/2021	2021	Grossmiller	2	0.63	cherry	noncrop	6.8481	Carbendazim	0.025	F	50	Traynor et al 2016	No	No	No	No	0.5	1	0.5	0.176091259055681	No
938	Grossmiller_05.09.21_3	5/9/2021	2021	Grossmiller	3	1.38	cherry	noncrop	6.072	Carbendazim	0.046	F	50	Traynor et al 2016	No	No	No	No	0.92	1	0.92	0.28330122870355	No
939	Grossmiller_05.09.21_5	5/9/2021	2021	Grossmiller	5	4.97	cherry	noncrop	21.868	Carbendazim	0.015	F	50	Traynor et al 2016	No	No	No	No	0.3	5	427.815045275077	2.63227001447696	No
940	Grossmiller_05.09.21_5	5/9/2021	2021	Grossmiller	5	4.97	cherry	noncrop	21.868	Fluopyram	0.017	F	110	ECOTOX_DB	Yes	No	No	Yes	0.154545454545455	5	427.815045275077	2.63227001447696	Yes
941	Grossmiller_05.09.21_5	5/9/2021	2021	Grossmiller	5	4.97	cherry	noncrop	21.868	Imidacloprid	0.017	I	0.0398	Traynor et al 2016	Yes	No	No	Yes	427.13567839196	5	427.815045275077	2.63227001447696	Yes
942	Grossmiller_05.09.21_5	5/9/2021	2021	Grossmiller	5	4.97	cherry	noncrop	21.868	Trifloxystrobin	0.012	F	175	Traynor et al 2016	Yes	No	Yes	Yes	0.0685714285714286	5	427.815045275077	2.63227001447696	Yes
943	Grossmiller_05.09.21_5	5/9/2021	2021	Grossmiller	5	4.97	cherry	noncrop	21.868	Triflumizole	0.025	F	160	ECOTOX_DB	Yes	No	No	No	0.15625	5	427.815045275077	2.63227001447696	Yes
944	Grossmiller_05.09.21_c	5/9/2021	2021	Grossmiller	composite	44	cherry	composite	44	Carbendazim	0.013	F	50	Traynor et al 2016	No	No	No	No	0.26	6	553.632276887685	2.74400513979346	No
945	Grossmiller_05.09.21_c	5/9/2021	2021	Grossmiller	composite	44	cherry	composite	44	Fluopyram	0.018	F	110	ECOTOX_DB	Yes	No	No	Yes	0.163636363636364	6	553.632276887685	2.74400513979346	Yes
946	Grossmiller_05.09.21_c	5/9/2021	2021	Grossmiller	composite	44	cherry	composite	44	Imidacloprid	0.022	I	0.0398	Traynor et al 2016	Yes	No	No	Yes	552.763819095477	6	553.632276887685	2.74400513979346	Yes
947	Grossmiller_05.09.21_c	5/9/2021	2021	Grossmiller	composite	44	cherry	composite	44	Methoxyfenozide	0.012	I	100	Traynor et al 2016	Yes	No	Yes	Yes	0.12	6	553.632276887685	2.74400513979346	Yes
948	Grossmiller_05.09.21_c	5/9/2021	2021	Grossmiller	composite	44	cherry	composite	44	Trifloxystrobin	0.012	F	175	Traynor et al 2016	Yes	No	Yes	Yes	0.0685714285714286	6	553.632276887685	2.74400513979346	Yes
949	Grossmiller_05.09.21_c	5/9/2021	2021	Grossmiller	composite	44	cherry	composite	44	Triflumizole	0.041	F	160	ECOTOX_DB	Yes	No	No	No	0.25625	6	553.632276887685	2.74400513979346	Yes
950	Comeg.OSU.05.13.21_c	5/13/2021	2021	Comeg	composite	765.2	cherry	composite	765.2	Carbendazim	0.04	F	50	Traynor et al 2016	No	No	No	No	0.8	3	38.4967606848134	1.59656147855307	No
951	Comeg.OSU.05.13.21_c	5/13/2021	2021	Comeg	composite	765.2	cherry	composite	765.2	Chlorantraniliprole	0.026	I	0.706	ECOTOX_DB	Yes	Yes	Yes	Yes	36.8271954674221	3	38.4967606848134	1.59656147855307	Yes
952	Comeg.OSU.05.13.21_c	5/13/2021	2021	Comeg	composite	765.2	cherry	composite	765.2	Penthiopyrad	0.044	F	50.6	ECOTOX_DB	Yes	Yes	No	Yes	0.869565217391304	3	38.4967606848134	1.59656147855307	Yes
953	Morgan.OSU.05.13.21_c	5/13/2021	2021	Morgan	composite	342.8	cherry	composite	342.8	Carbendazim	0.021	F	50	Traynor et al 2016	No	No	No	No	0.42	3	0.893913043478261	0.277360035066144	No
954	Morgan.OSU.05.13.21_c	5/13/2021	2021	Morgan	composite	342.8	cherry	composite	342.8	Fluopyram	0.013	F	110	ECOTOX_DB	Yes	No	No	Yes	0.118181818181818	3	0.893913043478261	0.277360035066144	Yes
955	Morgan.OSU.05.13.21_c	5/13/2021	2021	Morgan	composite	342.8	cherry	composite	342.8	Penthiopyrad	0.018	F	50.6	ECOTOX_DB	Yes	Yes	No	Yes	0.355731225296443	3	0.893913043478261	0.277360035066144	Yes
956	Morgan.OSU.05.13.21_4	5/13/2021	2021	Morgan	composite	1.02	cherry	composite	1.02	Carbendazim	0.045	F	50	Traynor et al 2016	No	No	No	No	0.9	2	1.63122529644269	0.420158035775853	No
957	Morgan.OSU.05.13.21_4	5/13/2021	2021	Morgan	composite	1.02	cherry	composite	1.02	Penthiopyrad	0.037	F	50.6	ECOTOX_DB	Yes	Yes	No	Yes	0.731225296442688	2	1.63122529644269	0.420158035775853	Yes
958	Sanders.04.18.21_c	5/18/2021	2021	Sanders	composite	6	cherry	composite	6	Coumaphos	0.022	I	3.1	ECOTOX_DB	No	No	No	No	7.09677419354839	9	1132.60364219262	3.05446123260074	No
959	Sanders.04.18.21_c	5/18/2021	2021	Sanders	composite	6	cherry	composite	6	Fenpyroximate	0.017	I	39.9	ECOTOX_DB	No	No	No	No	0.426065162907268	9	1132.60364219262	3.05446123260074	No
960	Sanders.04.18.21_c	5/18/2021	2021	Sanders	composite	6	cherry	composite	6	Fluopyram	0.018	F	110	ECOTOX_DB	Yes	No	No	Yes	0.163636363636364	9	1132.60364219262	3.05446123260074	Yes
961	Sanders.04.18.21_c	5/18/2021	2021	Sanders	composite	6	cherry	composite	6	Pendimethalin	0.019	H	74.9	Traynor et al 2016	No	Yes	Yes	Yes	0.253671562082777	9	1132.60364219262	3.05446123260074	No
962	Sanders.04.18.21_c	5/18/2021	2021	Sanders	composite	6	cherry	composite	6	Pyridaben	0.01	I	0.024	Traynor et al 2016	Yes	No	No	No	416.666666666667	9	1132.60364219262	3.05446123260074	Yes
963	Sanders.04.18.21_c	5/18/2021	2021	Sanders	composite	6	cherry	composite	6	Pyriproxyfen	0.03	I	87	Traynor et al 2016	Yes	No	Yes	Yes	0.344827586206897	9	1132.60364219262	3.05446123260074	Yes
964	Sanders.04.18.21_c	5/18/2021	2021	Sanders	composite	6	cherry	composite	6	Tebuconazole	0.024	F	7.9	ECOTOX_DB	Yes	No	No	No	3.0379746835443	9	1132.60364219262	3.05446123260074	Yes
965	Sanders.04.18.21_c	5/18/2021	2021	Sanders	composite	6	cherry	composite	6	Tolfenpyrad	0.031	I	0.044	ECOTOX_DB	No	No	No	No	704.545454545455	9	1132.60364219262	3.05446123260074	No
966	Sanders.04.18.21_c	5/18/2021	2021	Sanders	composite	6	cherry	composite	6	Trifloxystrobin	0.012	F	175	Traynor et al 2016	Yes	No	Yes	Yes	0.0685714285714286	9	1132.60364219262	3.05446123260074	Yes
967	54_07.23.21_c	7/23/2021	2021	54	composite	71.7	carrot	composite	71.7	Etoxazole	0.017	I	200	ECOTOX_DB	Yes	No	No	Yes	0.085	2	0.338671562082777	0.126674037600803	Yes
968	54_07.23.21_c	7/23/2021	2021	54	composite	71.7	carrot	composite	71.7	Pendimethalin	0.019	H	74.9	Traynor et al 2016	No	Yes	Yes	Yes	0.253671562082777	2	0.338671562082777	0.126674037600803	Yes
969	Pac Hwy_05.16.21_1,2,5,6,7	5/16/2021	2021	PacificHwy	1,2,5,6,7	3.2	meadowfoam	noncrop	171.808	Fenhexamid	0.111	F	79	ECOTOX_DB	Yes	No	No	No	1.40506329113924	1	1.40506329113924	0.381126509662388	No
970	Sanders.04.18.21_5	5/18/2021	2021	Sanders	5	6.8	cherry	noncrop	4.08	Fenpyroximate	0.016	I	39.9	ECOTOX_DB	No	No	No	No	0.401002506265664	5	3.0480721040824	0.60724823953486	No
971	Sanders.04.18.21_5	5/18/2021	2021	Sanders	5	6.8	cherry	noncrop	4.08	Fluopyram	0.011	F	110	ECOTOX_DB	Yes	No	No	Yes	0.1	5	3.0480721040824	0.60724823953486	Yes
972	Sanders.04.18.21_5	5/18/2021	2021	Sanders	5	6.8	cherry	noncrop	4.08	Pendimethalin	0.021	H	74.9	Traynor et al 2016	No	Yes	Yes	Yes	0.280373831775701	5	3.0480721040824	0.60724823953486	No
973	Sanders.04.18.21_5	5/18/2021	2021	Sanders	5	6.8	cherry	noncrop	4.08	Pyriproxyfen	0.021	I	87	Traynor et al 2016	Yes	No	Yes	Yes	0.241379310344828	5	3.0480721040824	0.60724823953486	Yes
974	Sanders.04.18.21_5	5/18/2021	2021	Sanders	5	6.8	cherry	noncrop	4.08	Tebuconazole	0.016	F	7.9	ECOTOX_DB	Yes	No	No	No	2.0253164556962	5	3.0480721040824	0.60724823953486	Yes
975	Sanders.04.18.21_4	5/18/2021	2021	Sanders	4	1.96	cherry	noncrop	1.176	Fluopyram	0.017	F	110	ECOTOX_DB	Yes	No	No	Yes	0.154545454545455	3	1682.36353187043	3.22617791445269	Yes
976	Sanders.04.18.21_4	5/18/2021	2021	Sanders	4	1.96	cherry	noncrop	1.176	Pyriproxyfen	0.034	I	87	Traynor et al 2016	Yes	No	Yes	Yes	0.390804597701149	3	1682.36353187043	3.22617791445269	Yes
977	Sanders.04.18.21_4	5/18/2021	2021	Sanders	4	1.96	cherry	noncrop	1.176	Tolfenpyrad	0.074	I	0.044	ECOTOX_DB	No	No	No	No	1681.81818181818	3	1682.36353187043	3.22617791445269	No
978	Skyline.OSU_05.13.21_4,6,7	5/13/2021	2021	Skyline	4,6,7	0.51	cherry	noncrop	13.1376	Fluopyram	0.038	F	110	ECOTOX_DB	Yes	No	No	Yes	0.345454545454545	6	1337.75467720343	3.12670100113597	Yes
979	Skyline.OSU_05.13.21_4,6,7	5/13/2021	2021	Skyline	4,6,7	0.51	cherry	noncrop	13.1376	Imidacloprid	0.053	I	0.0398	Traynor et al 2016	Yes	No	No	Yes	1331.65829145729	6	1337.75467720343	3.12670100113597	Yes
980	Skyline.OSU_05.13.21_4,6,7	5/13/2021	2021	Skyline	4,6,7	0.51	cherry	noncrop	13.1376	Metrafenone	0.083	F	27.7	ECOTOX_DB	No	No	No	No	2.99638989169675	6	1337.75467720343	3.12670100113597	No
981	Skyline.OSU_05.13.21_4,6,7	5/13/2021	2021	Skyline	4,6,7	0.51	cherry	noncrop	13.1376	Penthiopyrad	0.025	F	50.6	ECOTOX_DB	Yes	Yes	No	Yes	0.494071146245059	6	1337.75467720343	3.12670100113597	Yes
982	Skyline.OSU_05.13.21_4,6,7	5/13/2021	2021	Skyline	4,6,7	0.51	cherry	noncrop	13.1376	Tebuconazole	0.017	F	7.9	ECOTOX_DB	Yes	No	No	No	2.15189873417722	6	1337.75467720343	3.12670100113597	Yes
983	Skyline.OSU_05.13.21_4,6,7	5/13/2021	2021	Skyline	4,6,7	0.51	cherry	noncrop	13.1376	Trifloxystrobin	0.019	F	175	Traynor et al 2016	Yes	No	Yes	Yes	0.108571428571429	6	1337.75467720343	3.12670100113597	Yes
984	Skyline.OSU_05.13.21_5	5/13/2021	2021	Skyline	5	1.5	cherry	noncrop	38.64	Fluopyram	0.019	F	110	ECOTOX_DB	Yes	No	No	Yes	0.172727272727273	4	356.462064471126	2.55322995924189	Yes
985	Skyline.OSU_05.13.21_5	5/13/2021	2021	Skyline	5	1.5	cherry	noncrop	38.64	Imidacloprid	0.014	I	0.0398	Traynor et al 2016	Yes	No	No	Yes	351.758793969849	4	356.462064471126	2.55322995924189	Yes
986	Skyline.OSU_05.13.21_5	5/13/2021	2021	Skyline	5	1.5	cherry	noncrop	38.64	Metrafenone	0.114	F	27.7	ECOTOX_DB	No	No	No	No	4.11552346570397	4	356.462064471126	2.55322995924189	No
987	Skyline.OSU_05.13.21_5	5/13/2021	2021	Skyline	5	1.5	cherry	noncrop	38.64	Penthiopyrad	0.021	F	50.6	ECOTOX_DB	Yes	Yes	No	Yes	0.41501976284585	4	356.462064471126	2.55322995924189	Yes
988	Skyline.OSU_05.13.21_c	5/13/2021	2021	Skyline	composite	257.6	cherry	composite	257.6	Fluopyram	0.041	F	110	ECOTOX_DB	Yes	No	No	Yes	0.372727272727273	6	1134.20622143769	3.05507476258389	Yes
989	Skyline.OSU_05.13.21_c	5/13/2021	2021	Skyline	composite	257.6	cherry	composite	257.6	Imidacloprid	0.045	I	0.0398	Traynor et al 2016	Yes	No	No	Yes	1130.65326633166	6	1134.20622143769	3.05507476258389	Yes
990	Skyline.OSU_05.13.21_c	5/13/2021	2021	Skyline	composite	257.6	cherry	composite	257.6	Metrafenone	0.055	F	27.7	ECOTOX_DB	No	No	No	No	1.985559566787	6	1134.20622143769	3.05507476258389	No
991	Skyline.OSU_05.13.21_c	5/13/2021	2021	Skyline	composite	257.6	cherry	composite	257.6	Penthiopyrad	0.027	F	50.6	ECOTOX_DB	Yes	Yes	No	Yes	0.533596837944664	6	1134.20622143769	3.05507476258389	Yes
992	Skyline.OSU_05.13.21_c	5/13/2021	2021	Skyline	composite	257.6	cherry	composite	257.6	Trifloxystrobin	0.026	F	175	Traynor et al 2016	Yes	No	Yes	Yes	0.148571428571429	6	1134.20622143769	3.05507476258389	Yes
993	Skyline.OSU_05.13.21_c	5/13/2021	2021	Skyline	composite	257.6	cherry	composite	257.6	Triflumizole	0.082	F	160	ECOTOX_DB	Yes	No	No	No	0.5125	6	1134.20622143769	3.05507476258389	Yes
994	Carter.04.13.21_c	4/13/2021	2021	Carter	composite	18.4	cherry	composite	18.4	Fluopyram	0.01	F	110	ECOTOX_DB	Yes	No	No	Yes	0.0909090909090909	2	3.81504702194357	0.682600532638312	Yes
995	Carter.04.13.21_c	4/13/2021	2021	Carter	composite	18.4	cherry	composite	18.4	Pyriproxyfen	0.324	I	87	Traynor et al 2016	Yes	No	Yes	Yes	3.72413793103448	2	3.81504702194357	0.682600532638312	Yes
996	OldDutch.OSU.05.13.21_c	5/13/2021	2021	OldDutchRd	composite	199.7	cherry	composite	199.7	Fluxapyroxad	0.029	F	1000	ECOTOX_DB	Yes	Yes	Yes	Yes	0.029	5	677.571246607395	2.83159545315126	Yes
997	OldDutch.OSU.05.13.21_c	5/13/2021	2021	OldDutchRd	composite	199.7	cherry	composite	199.7	Imidacloprid	0.015	I	0.0398	Traynor et al 2016	Yes	No	No	Yes	376.884422110553	5	677.571246607395	2.83159545315126	Yes
998	OldDutch.OSU.05.13.21_c	5/13/2021	2021	OldDutchRd	composite	199.7	cherry	composite	199.7	Malathion	0.066	I	0.232	Traynor et al 2016	Yes	No	Yes	Yes	284.48275862069	5	677.571246607395	2.83159545315126	Yes
999	OldDutch.OSU.05.13.21_c	5/13/2021	2021	OldDutchRd	composite	199.7	cherry	composite	199.7	Penthiopyrad	0.576	F	50.6	ECOTOX_DB	Yes	Yes	No	Yes	11.3833992094862	5	677.571246607395	2.83159545315126	Yes
1000	OldDutch.OSU.05.13.21_c	5/13/2021	2021	OldDutchRd	composite	199.7	cherry	composite	199.7	Pyraclostrobin	0.023	F	4.8	ECOTOX_DB	Yes	Yes	Yes	Yes	4.79166666666667	5	677.571246607395	2.83159545315126	Yes
1001	OldDutch.OSU.0513.21_2	5/13/2021	2021	OldDutchRd	2	4.02	cherry	noncrop	80.2794	Fluxapyroxad	0.015	F	1000	ECOTOX_DB	Yes	Yes	Yes	Yes	0.015	3	409.317540369833	2.61312008270663	Yes
1002	OldDutch.OSU.0513.21_2	5/13/2021	2021	OldDutchRd	2	4.02	cherry	noncrop	80.2794	Imidacloprid	0.016	I	0.0398	Traynor et al 2016	Yes	No	No	Yes	402.010050251256	3	409.317540369833	2.61312008270663	Yes
1003	OldDutch.OSU.0513.21_2	5/13/2021	2021	OldDutchRd	2	4.02	cherry	noncrop	80.2794	Penthiopyrad	0.369	F	50.6	ECOTOX_DB	Yes	Yes	No	Yes	7.29249011857708	3	409.317540369833	2.61312008270663	Yes
1004	OldDutch.OSU.0513.21_5	5/13/2021	2021	OldDutchRd	5	1.12	cherry	noncrop	22.3664	Fluxapyroxad	0.032	F	1000	ECOTOX_DB	Yes	Yes	Yes	Yes	0.032	2	7.20591304347826	0.914126910518092	Yes
1005	OldDutch.OSU.0513.21_5	5/13/2021	2021	OldDutchRd	5	1.12	cherry	noncrop	22.3664	Penthiopyrad	0.363	F	50.6	ECOTOX_DB	Yes	Yes	No	Yes	7.17391304347826	2	7.20591304347826	0.914126910518092	Yes
1006	OBailey.OSU.04.11.21_c	4/11/2021	2021	Obailey	composite	10.3	cherry	composite	10.3	Forchlorfenuron	0.015	H	15	ECOTOX_DB	No	No	No	No	1	3	9.72966681216354	1.03058623604932	No
1007	OBailey.OSU.04.11.21_c	4/11/2021	2021	Obailey	composite	10.3	cherry	composite	10.3	Pyriproxyfen	0.341	I	87	Traynor et al 2016	Yes	No	Yes	Yes	3.91954022988506	3	9.72966681216354	1.03058623604932	Yes
1008	OBailey.OSU.04.11.21_c	4/11/2021	2021	Obailey	composite	10.3	cherry	composite	10.3	Tebuconazole	0.038	F	7.9	ECOTOX_DB	Yes	No	No	No	4.81012658227848	3	9.72966681216354	1.03058623604932	Yes
1009	Mix.04.13.21_5	4/13/2021	2021	Mix	5	2.75	cherry	crop	4.104	Forchlorfenuron	0.016	H	15	ECOTOX_DB	No	No	No	No	1.06666666666667	4	132.032275571075	2.12395701992877	No
1010	Mix.04.13.21_5	4/13/2021	2021	Mix	5	2.75	cherry	crop	4.104	Hexazinone	0.031	H	100	ECOTOX_DB	No	No	No	No	0.31	4	132.032275571075	2.12395701992877	No
1011	Mix.04.13.21_5	4/13/2021	2021	Mix	5	2.75	cherry	crop	4.104	Pyriproxyfen	0.024	I	87	Traynor et al 2016	Yes	No	Yes	Yes	0.275862068965517	4	132.032275571075	2.12395701992877	Yes
1012	Mix.04.13.21_5	4/13/2021	2021	Mix	5	2.75	cherry	crop	4.104	Tebuconazole	1.03	F	7.9	ECOTOX_DB	Yes	No	No	No	130.379746835443	4	132.032275571075	2.12395701992877	Yes
1013	Mix.04.13.21_6	4/13/2021	2021	Mix	6	4.56	cherry	crop	8.1	Forchlorfenuron	0.026	H	15	ECOTOX_DB	No	No	No	No	1.73333333333333	5	76.4690141638042	1.8891280293636	No
1014	Mix.04.13.21_6	4/13/2021	2021	Mix	6	4.56	cherry	crop	8.1	Hexazinone	0.011	H	100	ECOTOX_DB	No	No	No	No	0.11	5	76.4690141638042	1.8891280293636	No
1015	Mix.04.13.21_6	4/13/2021	2021	Mix	6	4.56	cherry	crop	8.1	Penthiopyrad	0.0088	F	50.6	ECOTOX_DB	Yes	Yes	No	Yes	0.173913043478261	5	76.4690141638042	1.8891280293636	Yes
1016	Mix.04.13.21_6	4/13/2021	2021	Mix	6	4.56	cherry	crop	8.1	Pyriproxyfen	0.123	I	87	Traynor et al 2016	Yes	No	Yes	Yes	1.41379310344828	5	76.4690141638042	1.8891280293636	Yes
1017	Mix.04.13.21_6	4/13/2021	2021	Mix	6	4.56	cherry	crop	8.1	Tebuconazole	0.577	F	7.9	ECOTOX_DB	Yes	No	No	No	73.0379746835443	5	76.4690141638042	1.8891280293636	Yes
1018	Mix.04.13.21_c	4/13/2021	2021	Mix	composite	9	cherry	composite	9	Forchlorfenuron	0.021	H	15	ECOTOX_DB	No	No	No	No	1.4	4	149.258585770406	2.17683929695549	No
1019	Mix.04.13.21_c	4/13/2021	2021	Mix	composite	9	cherry	composite	9	Hexazinone	0.022	H	100	ECOTOX_DB	No	No	No	No	0.22	4	149.258585770406	2.17683929695549	No
1020	Mix.04.13.21_c	4/13/2021	2021	Mix	composite	9	cherry	composite	9	Pyriproxyfen	0.18	I	87	Traynor et al 2016	Yes	No	Yes	Yes	2.06896551724138	4	149.258585770406	2.17683929695549	Yes
1021	Mix.04.13.21_c	4/13/2021	2021	Mix	composite	9	cherry	composite	9	Tebuconazole	1.15	F	7.9	ECOTOX_DB	Yes	No	No	No	145.569620253165	4	149.258585770406	2.17683929695549	Yes
1022	Mix.04.13.21_4	4/13/2021	2021	Mix	4	1.08	cherry	noncrop	2.475	Hexazinone	0.02	H	100	ECOTOX_DB	No	No	No	No	0.2	3	105.021184344537	2.02539265134696	No
1023	Mix.04.13.21_4	4/13/2021	2021	Mix	4	1.08	cherry	noncrop	2.475	Pyriproxyfen	0.034	I	87	Traynor et al 2016	Yes	No	Yes	Yes	0.390804597701149	3	105.021184344537	2.02539265134696	Yes
1024	Mix.04.13.21_4	4/13/2021	2021	Mix	4	1.08	cherry	noncrop	2.475	Tebuconazole	0.825	F	7.9	ECOTOX_DB	Yes	No	No	No	104.430379746835	3	105.021184344537	2.02539265134696	Yes
1025	Mix.OSU.04.13.21_c	4/13/2021	2021	Mix	composite	6	cherry	composite	6	Hexazinone	0.021	H	100	ECOTOX_DB	No	No	No	No	0.21	2	1.07206896551724	0.316404206114282	No
1026	Mix.OSU.04.13.21_c	4/13/2021	2021	Mix	composite	6	cherry	composite	6	Pyriproxyfen	0.075	I	87	Traynor et al 2016	Yes	No	Yes	Yes	0.862068965517241	2	1.07206896551724	0.316404206114282	Yes
1027	Skyline.OSU_05.13.21_2	5/13/2021	2021	Skyline	2	3.52	cherry	noncrop	90.6752	Imidacloprid	0.013	I	0.0398	Traynor et al 2016	Yes	No	No	Yes	326.633165829146	2	327.107474129541	2.51601612351694	Yes
1028	Skyline.OSU_05.13.21_2	5/13/2021	2021	Skyline	2	3.52	cherry	noncrop	90.6752	Penthiopyrad	0.024	F	50.6	ECOTOX_DB	Yes	Yes	No	Yes	0.474308300395257	2	327.107474129541	2.51601612351694	Yes
1029	Grossmiller_05.09.21_2	5/9/2021	2021	Grossmiller	2	0.85	cherry	noncrop	3.74	Imidacloprid	0.02	I	0.0398	Traynor et al 2016	Yes	No	No	Yes	502.51256281407	2	502.85631281407	2.70230670420555	Yes
1030	Grossmiller_05.09.21_2	5/9/2021	2021	Grossmiller	2	0.85	cherry	noncrop	3.74	Triflumizole	0.055	F	160	ECOTOX_DB	Yes	No	No	No	0.34375	2	502.85631281407	2.70230670420555	Yes
1031	Grossmiller_05.09.21_4	5/9/2021	2021	Grossmiller	4	1.97	cherry	noncrop	8.668	Imidacloprid	0.029	I	0.0398	Traynor et al 2016	Yes	No	No	Yes	728.643216080402	2	729.043216080402	2.86334856964062	Yes
1032	Grossmiller_05.09.21_4	5/9/2021	2021	Grossmiller	4	1.97	cherry	noncrop	8.668	Triflumizole	0.064	F	160	ECOTOX_DB	Yes	No	No	No	0.4	2	729.043216080402	2.86334856964062	Yes
1033	OldDutch.OSU.0513.21_3	5/13/2021	2021	OldDutchRd	3	1.13	cherry	noncrop	22.5661	Penthiopyrad	0.483	F	50.6	ECOTOX_DB	Yes	Yes	No	Yes	9.54545454545454	1	9.54545454545454	1.02306530406869	Yes
1034	Morgan.OSU.04.13.21_c	4/13/2021	2021	Morgan	composite	11	cherry	composite	11	Pyriproxyfen	0.016	I	87	Traynor et al 2016	Yes	No	Yes	Yes	0.183908045977011	1	0.183908045977011	0.0733179720865537	Yes
1035	Obailey.OSU.04.13.21_c	4/13/2021	2021	Obailey	composite	37	cherry	composite	37	Tebuconazole	0.035	F	7.9	ECOTOX_DB	Yes	No	No	No	4.43037974683544	1	4.43037974683544	0.734830200894283	Yes
1036	Sanders.OSU.04.19.21_c	4/19/2021	2021	Sanders	composite	53.6	cherry	composite	53.6	Tebuconazole	0.322	F	7.9	ECOTOX_DB	Yes	No	No	No	40.7594936708861	1	40.7594936708861	1.6207552242549	Yes
