# Supplementary material for: The power to (detect) change: Can honey bee collected pollen be used to monitor pesticide residues in the landscape?
Source: PLoS One. 2024 Sep 26;19(9):e0309236. doi: 10.1371/journal.pone.0309236 (PMC11426543; doi:10.1371/journal.pone.0309236)
Supplement: S3 File — (CSV) [file pone.0309236.s003.csv]

	SampleID	Date	Year	Site	SampleType	Mass_perc	Crop	Crop_or_NonCrop	Mass_abs	Pest_Count	SumHQ	Transf_HQ	bloom_rank
1	04.11.20.Comeg_c	4/11/2020	2020	Comeg	composite	164.8	cherry	composite	164.8	4	875.7626593	2.942882045	1
2	04.11.20.Obai_c	4/11/2020	2020	Obailey	composite	71.1	cherry	composite	71.1	5	816.5325206	2.912505037	1
3	04.12.20.Mix_c	4/12/2020	2020	Mix	composite	34.2	cherry	composite	34.2	5	870.5117291	2.940273236	1
4	04.12.20.Fleck_c	4/12/2020	2020	Fleck	composite	113	cherry	composite	113	2	1055	3.023663918	1
5	04.13.2020.Ind_c	4/13/2020	2020	Independence	composite	106.9	cherry	composite	106.9	4	76.51406191	1.889380495	2
6	04.09.2020.John_c	4/9/2020	2020	Johnson	composite	289.9	cherry	composite	289.9	4	952.4066716	2.979278187	2
7	04.09.2020.PR_c	4/9/2020	2020	PleasantRidge	composite	124.8	cherry	composite	124.8	2	21.79648411	1.357867871	2
8	04.09.2020.Gross_c	4/9/2020	2020	Grossmiller	composite	218.1	cherry	composite	218.1	5	707.0524419	2.850065425	3
9	04.09.2020.Fleck_c	4/9/2020	2020	Fleck	composite	167.3	cherry	composite	167	2	1351.470588	3.131127829	2
10	04.09.2020.Home_c	4/9/2020	2020	Homeplace	composite	46.9	cherry	composite	46.9	6	1194.023143	3.077376316	2
11	04.09.2020.OBai_c	4/9/2020	2020	Obailey	composite	24.8	cherry	composite	24.8	5	2712.087241	3.433463759	2
12	04.09.20.Sand_c	4/9/2020	2020	Sanders	composite	67.4	cherry	composite	67.4	6	1528.557658	3.184565853	2
13	04.09.20.Bai_c	4/9/2020	2020	Bailey	composite	4.5	cherry	composite	4.5	4	1383.527083	3.141301456	2
14	04.11.20.PR_c	4/11/2020	2020	PleasantRidge	composite	118.2	cherry	composite	118.2	4	564.5616475	2.752479951	1
15	04.11.20.Gross_c	4/11/2020	2020	Grossmiller	composite	412.7	cherry	composite	412.7	3	437.209263	2.641681554	1
16	04.11.20.Sand_c	4/11/2020	2020	Sanders	composite	110.9	cherry	composite	110.9	4	538.7479244	2.732190981	1
17	04.11.20.John_c	4/11/2020	2020	Johnson	composite	315.9	cherry	composite	315.9	4	421.6930959	2.626025154	1
18	04.11.20.Bai_c	4/11/2020	2020	Bailey	composite	18.1	cherry	composite	18.1	6	426.4128418	2.630847567	1
19	07.29.20.JH_c	7/29/2020	2020	JH	composite	26.4	clover	composite	26.4	2	0.590740741	0.201599404	3
20	07.29.20_TC2_c	7/29/2020	2020	TC2	composite	7.3	clover	composite	7.3	1	0.098214286	0.040687089	3
21	06.23.20.JH_c	6/23/2020	2020	JH	composite	406.1	clover	composite	406.1	1	0.214285714	0.084320886	1
22	06.23.20.TC2_c	6/23/2020	2020	TC2	composite	258.9	clover	composite	258.5	4	2136.030804	3.329810782	1
23	06.23.20.HVP_c	6/23/2020	2020	HVP	composite	744.9	meadowfoam	composite	744.9	2	6870.030253	3.837021861	1
24	07.17.20.TC1_c	7/17/2020	2020	TC1	composite	81.2	clover	composite	81.2	2	1.683491131	0.428700164	2
25	07.29.20.TC1_c	7/29/2020	2020	TC1	composite	46.3	clover	composite	46.3	4	1939.636373	3.287944167	3
26	05.25.20MJ5_c	5/25/2020	2020	MJ5	composite	91.3	meadowfoam	composite	91.3	1	1.276785714	0.357322158	2
27	05.25.20.MJ3_c	5/25/2020	2020	MJ3	composite	560.7	meadowfoam	composite	560.7	1	1.133928571	0.329179878	2
28	05.25.20.MJ1_c	5/25/2020	2020	MJ1	composite	305.3	meadowfoam	composite	305.3	1	0.964285714	0.293204658	2
29	05.25.20.MJ2_c	5/25/2020	2020	MJ2	composite	212.9	meadowfoam	composite	212.9	1	2.607142857	0.557163342	2
30	05.26.20.MJ6_c	5/26/2020	2020	MJ6	composite	425	meadowfoam	composite	425	1	1.1875	0.339948062	3
31	06.23.20.TC1_c	6/23/2020	2020	TC1	composite	128.8	clover	composite	128.8	2	3557.792099	3.551302618	1
32	07.05.20.TC1_c	7/5/2020	2020	TC1	composite	125.6	clover	composite	125.6	2	1305.699699	3.116175791	4
33	04.13.20.Sal_c	4/13/2020	2020	Salem_HVP	composite	272.9	cherry	composite	272.9	3	2.563274307	0.551849256	1
34	04.12.20.Home_c	4/12/2020	2020	Homeplace	composite	156.1	cherry	composite	156.1	3	3.662411459	0.668610597	1
35	07.10.20.59b_c	7/10/2020	2020	59b	composite	26.8	carrot	composite	26.8	8	7.859062048	0.947387743	1
36	07.10.20.52_c	7/10/2020	2020	52	composite	69.1	carrot	composite	69.1	5	81.11192303	1.914406223	1
37	04.15.20HR1_c	4/15/2020	2020	HoodRiver1	composite	169.7	cherry	composite	169.7	10	19431.52172	4.288529162	1
38	07.26.20.003_c	7/26/2020	2020	3	composite	253.7	carrot	composite	253.7	2	1.387983979	0.378031409	3
39	07.22.20.59b_c	7/22/2020	2020	59b	composite	95.1	carrot	composite	95.1	3	5860.727236	3.768025606	2
40	07.26.20.49_c	7/26/2020	2020	49	composite	84	carrot	composite	84	3	0.659786672	0.220052273	3
41	07.22.20.49_c	7/22/2020	2020	49	composite	100.9	carrot	composite	100.9	3	1.966795147	0.47228756	2
42	07.22.20.003_c	7/22/2020	2020	3	composite	240.3	carrot	composite	240.3	3	2.011423637	0.478771855	2
43	07.22.20.52_c	7/22/2020	2020	52	composite	455.6	carrot	composite	455.6	3	3760.897397	3.575406946	2
44	07.10.20.049_c	7/10/2020	2020	49	composite	13.6	carrot	composite	13.6	4	104.2730513	2.022317211	1
45	07.10.20.003_c	7/10/2020	2020	3	composite	11.7	carrot	composite	11.7	2	1.718571429	0.434340748	1
46	04.15.20HR3_c	4/15/2020	2020	HoodRiver3	composite	15.4	cherry	composite	15.4	7	8051.762681	3.9059449	1
47	04.15.20HR2_c	4/15/2020	2020	HoodRiver2	composite	35.1	cherry	composite	35.1	7	5348.854738	3.72834199	1
48	07.31.20.59b_c	7/31/2020	2020	59b	composite	80.3	carrot	composite	80.3	2	0.782975016	0.251145258	3
49	07.17.20.JH_c	7/17/2020	2020	JH	composite	268	clover	composite	268	1	0.560747664	0.193332693	2
50	07.31.20.52_c	7/31/2020	2020	52	composite	199.1	carrot	composite	199.1	1	0.707610147	0.232388727	3
51	04.09.2020.Cart_c	4/9/2020	2020	Carter	composite	68.6	cherry	composite	68.6	2	876.7011494	2.943346667	2
52	04.09.20.Comeg_c	4/9/2020	2020	Comeg	composite	7.5	cherry	composite	7.5	2	667.3218391	2.824985653	2
53	04.11.20.Cart_c	4/11/2020	2020	Carter	composite	98.8	cherry	composite	98.8	2	458.908046	2.662671008	1
54	04.12.20.Morg_c	4/12/2020	2020	Morgan	composite	45.6	cherry	composite	45.6	1	1.022988506	0.305993415	1
55	04.09.2020.Morg_c	4/9/2020	2020	Morgan	composite	4.5	cherry	composite	4.5	1	3.735632184	0.675377963	3
56	04.09.20.Bai_7	4/9/2020	2020	Bailey	7	5.7244	cherry	crop	2.57598	5	1139.064658	3.056929483	2
57	4.11.20.Gross_3	4/11/2020	2020	Grossmiller	3	1.06	cherry	crop	43.7462	1	34.11764706	1.54552541	1
58	4.11.20.Gross_4	4/11/2020	2020	Grossmiller	4	3.04	cherry	crop	125.4608	2	28.33529412	1.467390447	1
59	4.11.20.Gross_5	4/11/2020	2020	Grossmiller	5	4.28	cherry	crop	176.6356	4	378.0231735	2.578665764	1
60	04.09.20.PR_3	4/9/2020	2020	Pleasant Ridge	3	2.7	cherry	crop	33.696	3	893.5990534	2.951628434	2
61	04.09.20.Gross_4	4/9/2020	2020	Grossmiller	4	6.8	cherry	crop	148.308	5	964.1698148	2.984603731	3
62	04.09.20.Sand_6	4/9/2020	2020	Sanders	6	1.6	cherry	crop	10.784	3	937.9357674	2.972635883	2
63	04.09.20.Sand_7	4/9/2020	2020	Sanders	7	2.3	cherry	crop	15.502	4	1031.808433	3.014019775	2
64	04.09.20.Sand_8	4/9/2020	2020	Sanders	8	2.6	cherry	noncrop	17.524	6	1595.222537	3.203093438	2
65	04.12.20.Home_3	4/12/2020	2020	Homeplace	3	5.69	cherry	crop	88.8209	5	676.4266817	2.830862298	1
66	04.11.20.PR_2	4/11/2020	2020	Pleasant Ridge	2	1.8	cherry	crop	21.276	2	42.47532116	1.638242799	1
67	04.11.20.PR_4	4/11/2020	2020	Pleasant Ridge	4	6.5	cherry	crop	76.83	4	607.2551556	2.784085799	1
68	04.11.20.Sand_3	4/11/2020	2020	Sanders	3	1.56	cherry	noncrop	17.3004	3	593.4374577	2.774106168	1
69	04.11.20.Sand_4	4/11/2020	2020	Sanders	4	7.13	cherry	crop	79.0717	4	524.9221753	2.720921483	1
70	04.11.20.Sand_5	4/11/2020	2020	Sanders	5	0.74	cherry	crop	8.2066	6	1745.498987	3.242168338	1
71	05.25.20.MJ1_2	5/25/2020	2020	MJ1	2	1.82	meadowfoam	crop	55.5646	1	1.116071429	0.325530323	2
72	05.25.20.MJ1_3	5/25/2020	2020	MJ1	3	1.08	meadowfoam	crop	32.9724	1	0.160714286	0.06472533	2
73	05.25.20.MJ1_4	5/25/2020	2020	MJ1	4	0.71	meadowfoam	crop	21.6763	1	0.178571429	0.071355909	2
74	05.25.20.MJ1_5	5/25/2020	2020	MJ1	5	1.17	meadowfoam	noncrop	35.7201	2	442.7298985	2.647118692	2
75	05.25.20.MJ1_6	5/25/2020	2020	MJ1	6	4.51	meadowfoam	crop	137.6903	1	0.142857143	0.057991947	2
76	05.25.20.MJ3_2	5/25/2020	2020	MJ3	2	0.59	meadowfoam	crop	33.0813	2	2172.112607	3.337082231	2
77	06.23.20.JH_45	6/23/2020	2020	JH	4, 5	0.67	cherry	noncrop	27.2087	2	0.58778445	0.200791544	1
78	06.23.20.JH_6	6/23/2020	2020	JH	6	3.919	clover	crop	159.15059	2	2.534138655	0.548283584	1
79	05.25.20.MJ2_2	5/25/2020	2020	MJ2	2	0.5803	meadowfoam	noncrop	12.354587	1	0.258928571	0.10000109	2
80	05.25.20.MJ2_3	5/25/2020	2020	MJ2	3	1.0596	meadowfoam	crop	22.558884	1	0.276785714	0.106118015	2
81	05.25.20.MJ2_4	5/25/2020	2020	MJ2	4	1.6418	meadowfoam	crop	34.953922	2	2174.255464	3.337510268	2
82	05.25.20.MJ2_5	5/25/2020	2020	MJ2	5	5.8887	meadowfoam	crop	125.370423	2	186.9441354	2.274028779	2
83	07.05.20.TC2_5	7/5/2020	2020	TC2	5	0.8	clover	noncrop	6.088	2	2452.009882	3.389699298	4
84	0.7.22.20.049_2	7/22/2020	2020	49	2	5.5	carrot	noncrop	16.5	3	0.431427236	0.155769276	2
85	06.23.20.HVP_2	6/23/2020	2020	HVP	2	9	meadowfoam	crop	670.41	2	1063.510749	3.027150051	1
86	06.23.20.HVP_5	6/23/2020	2020	HVP	5	1.5	meadowfoam	noncrop	111.735	2	1140.863306	3.057614117	1
87	06.23.20.HVP_6	6/23/2020	2020	HVP	6	6	meadowfoam	crop	446.94	2	10970.95414	4.040283984	1
88	07.05.20.TC1_3	7/5/2020	2020	TC1	3	3.5938	clover	crop	45.138128	2	2614.370606	3.417533238	4
89	07.05.20.TC2_2	7/5/2020	2020	TC2	2	2.4	clover	noncrop	18.264	1	1480.582524	3.170725847	4
90	07.05.20.TC2_3	7/5/2020	2020	TC2	3	2.9	clover	noncrop	22.069	1	825.2427184	2.917107645	4
91	06.23.20.HVP_3	6/23/2020	2020	HVP	3	8.5	meadowfoam	crop	633.165	1	7839.805825	3.894360699	1
92	04.15.20.HR1_123	4/15/2020	2020	Hood River1	1 ,2, 3	0.5535	cherry	noncrop	9.392895	9	17933.90835	4.253699162	1
93	04.15.20.HR1_4	4/15/2020	2020	Hood River1	4	2.6146	cherry	crop	44.369762	11	36307.5572	4.560008992	1
94	04.15.20.HR1_5	4/15/2020	2020	Hood River1	5	5.0979	cherry	crop	86.511363	11	10132.38224	4.005754425	1
95	07.17.20.JH_2	7/17/2020	2020	JH	2	6	clover	crop	160.8	1	0.060240964	0.02540458	2
96	07.17.20.JH_5	7/17/2020	2020	JH	5	2	clover	noncrop	53.6	1	0.174698795	0.069926523	2
97	07.17.20.JH_6	7/17/2020	2020	JH	6	1.5	clover	noncrop	40.2	1	0.144578313	0.058645513	2
98	04.13.20.Sal_3	4/13/2020	2020	Salem_HVP	3	1.2	cherry	noncrop	32.748	2	12.72240397	1.1374302	1
99	04.13.20.Sal_4	4/13/2020	2020	Salem_HVP	4	2.1	cherry	crop	57.309	2	5.925917848	0.840477336	1
100	04.13.20.Sal_5	4/13/2020	2020	Salem_HVP	5	4.8	cherry	crop	130.992	5	8.669653664	0.985410919	1
101	04.12.20.Home_2	4/12/2020	2020	Homeplace	2	3.31	cherry	noncrop	51.6691	4	587.5077427	2.769752181	1
102	04.09.20.Bai_4	4/9/2020	2020	Bailey	4	1.12	cherry	crop	0.504	3	5.6212211	0.82093809	2
103	04.09.20.Bai_5	4/9/2020	2020	Bailey	5	0.619	cherry	noncrop	0.27855	3	5.407124787	0.806663183	2
104	07.10.20.52_8	7/10/2020	2020	52	8	5.7434	carrot	noncrop	39.686894	6	170.5486595	2.234387329	1
105	07.31.20.52_3	7/31/2020	2020	52	3	4	carrot	noncrop	79.64	2	0.323373832	0.121682543	3
106	07.10.20.52_6	7/10/2020	2020	52	6	0.7265	carrot	noncrop	5.020115	2	1.114312417	0.32516916	1
107	07.10.20.52_7	7/10/2020	2020	52	7	1.2859	carrot	noncrop	8.885569	2	1.873037383	0.458341277	1
108	07.31.20.59b_4	7/31/2020	2020	59b	4	3.848	carrot	crop	30.89944	3	1.129695315	0.328317475	3
109	0.7.22.20.049_4	7/22/2020	2020	49	4	1.8	carrot	noncrop	1.5462	4	7.301568706	0.919160167	2
110	0.7.22.20.049_5	7/22/2020	2020	49	5	0.8	carrot	crop	0.6872	1	0.1	0.041392685	2
111	07.22.20.52_3	7/22/2020	2020	52	3	5.69	carrot	noncrop	259.2364	1	0.035	0.01494035	2
112	07.22.20.52_6	7/22/2020	2020	52	6	1.36	carrot	crop	61.9616	3	3.844987229	0.685292637	2
113	07.22.20.003_12	7/22/2020	2020	3	1,2	0.4744	carrot	noncrop	0.555048	3	1.371405933	0.375005902	2
114	07.22.20.003_3	7/22/2020	2020	3	3	8.7924	carrot	noncrop	10.287108	4	2.015746795	0.479394875	2
115	07.10.20.52_2345	7/10/2020	2020	52	2,3,5	1	carrot	noncrop	6.91	1	0.09	0.037426498	1
116	07.31.20.52_4	7/31/2020	2020	52	4	4.5	carrot	noncrop	89.595	3	2.537715795	0.548722941	3
117	04.09.20.Sand_2345	4/9/2020	2020	Sanders	2, 3, 4, 5	0.55	cherry	noncrop	3.707	4	2336.755564	3.368799099	2
118	04.09.20.PR_4	4/9/2020	2020	Pleasant Ridge	4	1.6	cherry	noncrop	19.968	2	1001.885057	3.001251161	2
119	04.09.20.PR_5	4/9/2020	2020	Pleasant Ridge	5	1.3	cherry	noncrop	16.224	2	841.5172414	2.925578797	2
120	04.09.20.Gross_2	4/9/2020	2020	Grossmiller	2	0.9	cherry	noncrop	19.629	1	1000	3.000434077	3
121	04.11.20.PR_1	4/11/2020	2020	Pleasant Ridge	1	0.9	cherry	noncrop	10.638	2	835.0114943	2.922212249	1
122	04.09.20.Bai_3	4/9/2020	2020	Bailey	3	0.7961	cherry	noncrop	0.358245	3	1333.957542	3.125467453	2
123	04.09.20.Bai_6	4/9/2020	2020	Bailey	6	0.9828	cherry	noncrop	0.44226	2	1250.655172	3.097484698	2
124	04.09.20.PR_2	4/9/2020	2020	Pleasant Ridge	2	3.3	cherry	crop	41.184	1	4.436781609	0.735341888	2
125	04.09.20.Gross_3	4/9/2020	2020	Grossmiller	3	2	cherry	noncrop	43.62	1	0.448275862	0.160851292	3
126	04.11.20.PR_3	4/11/2020	2020	Pleasant Ridge	3	0.9	cherry	noncrop	10.638	1	1.091954023	0.320552135	1
127	04.11.2020.Bailey1_5	4/11/2020	2020	Bailey	5	1.962	cherry	noncrop	3.55122	6	879.9429028	2.944947761	1
128	04.11.2020.Comeg_4	4/11/2020	2020	Comeg	4	2.75	cherry	crop	45.32	5	1168.333779	3.067938496	1
129	04.11.2020.Comeg_5	4/11/2020	2020	Comeg	5	5.4	cherry	crop	88.992	4	500.6843342	2.70043054	1
130	04.09.2020.Johnson_5	4/9/2020	2020	Johnson	5	1.781	cherry	noncrop	51.63119	3	14.78722227	1.198305723	2
131	04.11.2020.Johnson_3	4/11/2020	2020	Johnson	3	4.78	cherry	crop	151.0002	4	511.2991467	2.709523632	1
132	04.12.2020.Mix_6	4/12/2020	2020	Mix	6	2.2	cherry	noncrop	7.524	3	675.4374577	2.830227649	1
133	04.11.2020.SCInd_3	4/11/2020	2020	Independence	3	7	cherry	crop	74.83	5	9.972601472	1.040309606	1
134	07.17.2020.TC1_5	7/17/2020	2020	TC1	5	3.69	clover	crop	29.9628	1	0.116071429	0.04769199	2
135	05.26.2020.MJ6_1	5/23/2020	2020	MJ6	1	1.7	meadowfoam	noncrop	72.25	1	0.473214286	0.168265922	2
136	05.26.2020.MJ6_7	5/23/2020	2020	MJ6	7	1	meadowfoam	crop	42.5	1	0.232142857	0.090661064	2
137	06.23.20.TC2_5	6/23/2020	2020	TC2	5	0.64	clover	noncrop	16.544	1	3786.407767	3.578342065	1
138	06.23.20.TC2_6	6/23/2020	2020	TC2	6	3.35	clover	crop	86.5975	1	1456.31068	3.163552148	1
139	06.23.2020.TC1_2	6/23/2020	2020	TC1	2	2	clover	noncrop	25.76	2	4191.789421	3.622503051	1
140	06.23.2020.TC1_3	6/23/2020	2020	TC1	3	2.6	clover	noncrop	33.488	2	530.5908939	2.725577533	1
141	06.23.2020.TC1_4	6/23/2020	2020	TC1	4	3.9	clover	noncrop	50.232	2	7874.330432	3.896268785	1
142	05.09.21_OBailey_c	5/9/2021	2021	Obailey	composite	124.6	cherry	composite	124.6	8	220.9775512	2.346309056	6
143	05.09.21_OBailey_1	5/9/2021	2021	Obailey	1	2.9	cherry	noncrop	36.134	8	282.572363	2.452663902	6
144	05.09.21_OBailey_3	5/9/2021	2021	Obailey	3	1.1	cherry	noncrop	13.706	2	0.9275	0.284994387	6
145	05.09.21_OBailey_8	5/9/2021	2021	Obailey	8	2.5	cherry	noncrop	31.15	1	0.26	0.100370545	6
146	05.09.2021_Comeg_c	5/9/2021	2021	Comeg	composite	162.8	cherry	composite	162.8	3	38.9974112	1.602031883	3
147	05.09.2021_Comeg_1	5/9/2021	2021	Comeg	1	1.54	cherry	noncrop	25.0712	2	4.117721519	0.70907665	3
148	05.09.2021_Comeg_2	5/9/2021	2021	Comeg	2	3.32	cherry	noncrop	54.0496	4	26.53198357	1.439837502	3
149	05.09.2021_Comeg_3	5/9/2021	2021	Comeg	3	1.44	cherry	noncrop	23.4432	2	4.57	0.745855195	3
150	04.13.2020_SCInd_2	4/13/2020	2020	Independence	2	1.2	cherry	noncrop	12.828	1	0.333333333	0.124938737	2
151	07.17.2020.TC1_6	7/17/2020	2020	TC1	6	1.75	clover	noncrop	14.21	2	543.1065258	2.735683935	2
152	07.10.2020.59b_1	7/10/2020	2020	59b	1	2.7	carrot	noncrop	7.236	5	4.518705769	0.74183724	1
153	07.10.2020.59b_2	7/10/2020	2020	59b	2	1.1	carrot	noncrop	2.948	4	3.088580466	0.611572549	1
154	07.22.2020.59b_4	7/22/2020	2020	59b	4	1.28	carrot	noncrop	12.1728	2	1.019312417	0.305203516	2
155	07.10.2020.59b_5	7/10/2020	2020	59b	5	3.6	carrot	noncrop	9.648	4	5.477657902	0.811418008	1
156	04.15.2020.HR2_3	4/15/2020	2020	HoodRiver2	3	1.64	cherry	noncrop	5.7564	4	5137.050409	3.710798361	1
157	04.09.2020.home_1	4/9/2020	2020	Homplace	1	1.6	cherry	noncrop	27.152	4	1750.958375	3.243523784	1
158	04.09.2020.home_6	4/9/2020	2020	Homeplace	6	0.8	cherry	noncrop	3.752	3	1459.108037	3.164384991	2
159	04.12.2020.Mix_1	4/12/2020	2020	Mix	1	1.3	cherry	noncrop	4.446	3	1167.303971	3.067555853	1
160	04.15.2020.HR2_4	4/15/2020	2020	HoodRiver2	4	3.37	cherry	crop	11.8287	5	4969.170945	3.696371326	1
161	05.09.21_OBailey_7	5/9/2021	2021	Obailey	7	1.6	cherry	noncrop	19.936	2	0.412207792	0.149898603	6
162	04.09.2020.Carter_5	4/9/2020	2020	Carter	5	6.159	cherry	noncrop	42.25074	3	797.3103448	2.902171757	2
163	04.11.2020.Comeg_3	4/11/2020	2020	Comeg	3	1.1	cherry	noncrop	18.128	2	1518.425461	3.181679399	1
164	04.09.2020.Johnson_4	4/9/2020	2020	Johnson	4	1.201	cherry	noncrop	34.81699	3	1126.65571	3.052176523	2
165	04.09.2020.Johnson_6	4/9/2020	2020	Johnson	6	2.787	cherry	crop	80.79513	2	4.205576784	0.716468857	2
166	04.09.2020.Johnson_7	4/9/2020	2020	Johnson	7	2.592	cherry	crop	75.14208	2	2.250049875	0.511890026	2
167	04.09.2020.home_2	4/9/2020	2020	Homeplace	2	4	cherry	crop	18.76	2	542.1606587	2.734928306	2
168	04.11.2020.Johnson_2	4/11/2020	2020	Johnson	2	4.22	cherry	crop	133.3098	1	0.974632844	0.295486356	1
169	07.22.2020.59b_3	7/22/2020	2020	59b	3	0.66	carrot	noncrop	6.2766	1	0.801068091	0.255530132	2
170	04.09.2020.home_3,4	4/9/2020	2020	Homeplace	4	1.1	cherry	noncrop	5.159	2	792.0421607	2.899296276	2
171	04.09.2020.home_5	4/9/2020	2020	Homeplace	5	1.5	cherry	noncrop	7.035	2	1125.355731	3.051675573	2
172	04.15.2020.HR2_5	4/15/2020	2020	HoodRiver2	5	4.1	cherry	crop	14.391	2	2339.301713	3.36927185	1
173	04.12.2020.Mix_8	4/12/2020	2020	Mix	8	3.2	cherry	crop	10.944	4	542.1048431	2.734883676	1
174	04.11.2020.Bailey1_6	4/11/2020	2020	Bailey	6	6.372	cherry	crop	11.53332	3	1.786455132	0.445052054	1
175	04.09.2020.Carter_4	4/9/2020	2020	Carter	4	1.835	cherry	crop	12.5881	2	1334.068966	3.125503701	2
176	04.12.2020.Mix_7	4/12/2020	2020	Mix	7	1.7	cherry	noncrop	5.814	2	792.5057471	2.899550077	1
177	04.09.2020.Johnson_3	4/9/2020	2020	Johnson	3	0.516	cherry	noncrop	14.95884	1	5.931034483	0.84079806	2
178	04.12.2020_morgan_2	4/12/2020	2020	Morgan	2	1.8	cherry	noncrop	8.208	1	1.505747126	0.398937241	1
179	04.12.2020_morgan_3	4/12/2020	2020	morgan	3	1.17	cherry	noncrop	5.3352	1	1.24137931	0.350515359	1
180	04.12.2020_morgan_4	4/12/2020	2020	Morgan	4	6	cherry	crop	27.36	1	0.24137931	0.093904503	1
181	04.13.2020_SCInd_3	4/13/2020	2020	Independence	3	1.9	cherry	noncrop	20.311	1	0.194285714	0.077108237	2
182	04.13.2020_SCInd_5	4/13/2020	2020	Independence	5	3.6	cherry	crop	38.484	1	0.091428571	0.037995319	2
183	Carter.OSU.04.29.21_1	4/29/2021	2021	Carter	1	1.6	cherry	noncrop	16.192	5	28.40657635	1.468444465	3
184	04.18.21.Comeg_5	4/18/2021	2021	Comeg	5	2.72	cherry	crop	4.624	1	11.76470588	1.106010812	1
185	04.18.21.Comeg_6	4/18/2021	2021	Comeg	6	3.13	cherry	crop	5.321	2	61.58103748	1.796442759	1
186	04.18.21.Obailey_OSU_c	4/18/2021	2021	Obailey	composite	164.4	cherry	composite	164.4	5	2541.285709	3.405224356	3
187	Bailey.04.11.20_c	4/11/2020	2020	Bailey	composite	68.4	cherry	composite	68.4	2	28.49478779	1.469745276	1
188	05.30.21.PacHwy_c	5/30/2021	2021	PacificHwy	composite	40	meadowfoam	composite	40	1	0.169642857	0.068053273	2
189	7mi_05.16.21_1	5/16/2021	2021	7mileLn	1	2.25	clover	noncrop	34.11	1	0.5	0.176091259	1
190	7mi_05.16.21_4	5/16/2021	2021	7mileLn	4	1.83	clover	crop	27.7428	1	1.035714286	0.308716824	1
191	7mi_05.16.21_5	5/16/2021	2021	7mileLn	5	2.46	clover	crop	37.2936	1	1.75	0.439332694	1
192	7mi_05.16.21_c	5/16/2021	2021	7mileLn	composite	151.6	clover	composite	151.6	1	0.839285714	0.264649198	1
193	Davidson.05.16.21_1	5/16/2021	2021	Davidson	1	1.13	meadowfoam	noncrop	8.9044	2	1969.322989	3.294537425	1
194	Davidson.05.16.21_2	5/16/2021	2021	Davidson	2	6.55	meadowfoam	crop	51.614	1	0.084821429	0.035358255	1
195	Davidson.05.16.21_3	5/16/2021	2021	Davidson	3	1.77	meadowfoam	crop	13.9476	3	5159.003555	3.712650001	1
196	Davidson.05.16.21_c	5/16/2021	2021	Davidson	composite	78.8	meadowfoam	noncrop	78.8	3	1120.030053	3.049617255	1
197	Davidson.05.30.21_4	5/30/2021	2021	Davidson	4	2.96	meadowfoam	crop	295.6448	1	0.589285714	0.20120198	2
198	Davidson.05.30.21_5	5/30/2021	2021	Davidson	5	2.85	meadowfoam	crop	284.658	1	0.651785714	0.217953706	2
199	Davidson.05.30.21_6	5/30/2021	2021	Davidson	6	1.8	meadowfoam	noncrop	179.784	1	1	0.301029996	2
200	04.29.21.Ccamp.OSU_2	4/29/2021	2021	Ccamp	2	3.2	cherry	noncrop	97.696	2	0.96	0.292256071	2
201	04.29.21.Ccamp.OSU_3	4/29/2021	2021	Ccamp	3	4.27	cherry	noncrop	130.3631	3	1.660909091	0.425030037	2
202	04.29.21.Ccamp.OSU_4	4/29/2021	2021	Ccamp	4	1.29	cherry	noncrop	39.3837	1	2.26	0.5132176	2
203	04.29.21.Ccamp.OSU_5	4/29/2021	2021	Ccamp	5	0.6	cherry	noncrop	18.318	1	1.66	0.424881637	2
204	04.29.21.Ccamp.OSU_c	4/29/2021	2021	Ccamp	composite	305.3	cherry	composite	305.3	2	1.2	0.342422681	2
205	04.29.21.Gross_OSU_3	4/29/2021	2021	Grossmiller	3	0.97	cherry	noncrop	10.5439	1	2.1	0.491361694	4
206	04.29.21.Gross_OSU_4	4/29/2021	2021	Grossmiller	4	1.76	cherry	noncrop	19.1312	2	1.48	0.394451681	4
207	04.29.21.Gross_OSU_5	4/29/2021	2021	Grossmiller	5	4.87	cherry	noncrop	52.9369	2	1.18	0.338456494	4
208	04.29.21.Gross_OSU_c	4/29/2021	2021	Grossmiller	composite	108.7	cherry	composite	108.7	2	1.61	0.416640507	4
209	04.29.21.Obailey.OSU_1	4/29/2021	2021	Obailey	1	1.97	cherry	noncrop	8.19323	5	8.617571429	0.98306542	5
210	04.29.21.Obailey.OSU_3	4/29/2021	2021	Obailey	3	0.8	cherry	noncrop	3.3272	4	5.932636364	0.840898421	5
211	04.29.21.Obailey.OSU_4	4/29/2021	2021	Obailey	4	0.99	cherry	noncrop	4.11741	3	1.428831169	0.385397327	5
212	04.29.21.Obailey.OSU_6	4/29/2021	2021	Obailey	6	2.26	cherry	noncrop	9.39934	3	0.646493506	0.216560022	5
213	04.29.21.Obailey.OSU_7	4/29/2021	2021	Obailey	7	2.91	cherry	noncrop	12.10269	5	2.277438341	0.51553453	5
214	04.29.21.Obailey.OSU_c	4/29/2021	2021	Obailey	composite	207.3	cherry	noncrop	41.59	6	2.659633147	0.563437553	5
215	05.06.21.Ccamp.OSU_c	5/6/2021	2021	Ccamp	composite	101.2	cherry	composite	101.2	6	407.493277	2.611184913	3
216	Carter.OSU.04.29.21_2	4/29/2021	2021	Carter	2	1.1	cherry	noncrop	11.132	1	1.06	0.31386722	3
217	Carter.OSU.04.29.21_5	4/29/2021	2021	Carter	5	5.3	cherry	noncrop	53.636	1	2.02	0.480006943	3
218	Carter.OSU.04.29.21_c	4/29/2021	2021	Carter	composite	101.2	cherry	composite	101.2	4	33.41937309	1.536802956	3
219	C-camp.OSU.04.22.21_c	4/22/2021	2021	Ccamp	composite	44	cherry	composite	44	5	1.318046302	0.365122106	1
220	Comeg.OSU.05.13.21_2	5/13/2021	2021	Comeg	2	2.26	cherry	noncrop	172.9352	2	1.073359684	0.316674649	2
221	Comeg.OSU.05.13.21_4	5/13/2021	2021	Comeg	4	4.95	cherry	noncrop	378.774	4	54.58751824	1.744977285	2
222	Davis.05.13.21_6	5/13/2021	2021	Davis	6	5.09	cherry	noncrop	235.5143	6	433.6868497	2.638176502	5
223	Carter.OSU.04.22.21_c	4/22/2021	2021	Carter	composite	46	cherry	composite	46	5	913.8427789	2.961346464	2
224	#003.07.10.20_c	7/10/2020	2020	3	composite	8.59	carrot	composite	8.95	2	1.795433912	0.446449229	1
225	17_07.23.21_c	7/23/2021	2021	17	composite	15	carrot	composite	15	5	77.69781615	1.895962681	1
226	44_07.23.21_c	7/23/2021	2021	44	composite	147.6	carrot	composite	147.6	1	0.075	0.031408464	1
227	04.18.21.Obailey_c	4/18/2021	2021	Obailey	composite	116.8	cherry	composite	116.8	5	1921.246252	3.283809023	3
228	04.18.21.Comeg_4	4/18/2021	2021	Comeg	4	1.02	cherry	noncrop	1.734	5	5835.20789	3.766130753	1
229	04.18.21.Morgan_6	4/18/2021	2021	Morgan	6	1.25	cherry	noncrop	18.85	4	12025.93481	4.080154957	3
230	04.18.21.Morgan_c	4/18/2021	2021	Morgan	composite	150.8	cherry	composite	150.8	4	3220.697489	3.508084759	3
231	04.18.21.Obailey_3	4/18/2021	2021	Obailey	3	1.16	cherry	crop	8.7412	3	2478.042338	3.394283944	3
232	04.18.21.Obailey_5	4/18/2021	2021	Obailey	5	0.699	cherry	crop	8.16432	4	28315.79636	4.452044118	3
233	04.18.21.Obailey_OSU_4	4/18/2021	2021	Obailey	4	1.06	cherry	noncrop	17.4264	4	13034.31394	4.115121495	3
234	04.18.21.SkylineCC.OSU_5	4/18/2021	2021	Skyline	5	1.939	cherry	noncrop	10.0828	6	13956.82605	4.144817782	1
235	04.18.21.SkylineCC.OSU_6	4/18/2021	2021	Skyline	6	5.64	cherry	crop	29.328	5	4251.088652	3.628602311	1
236	04.18.21.SkylineCC.OSU_c	4/18/2021	2021	Skyline	composite	52	cherry	composite	52	6	6532.150537	3.815122665	1
237	05.06.21.Ccamp.OSU_5	5/6/2021	2021	Ccamp	5	5.3	cherry	noncrop	53.636	5	482.1083533	2.684044547	3
238	Comeg.04.09.20_c	4/9/2020	2020	Comeg	composite	5.5	cherry	composite	5.5	2	1.420606061	0.383924116	2
239	05.06.21.Ccamp.OSU_4	5/6/2021	2021	Ccamp	4	0.9	cherry	noncrop	9.108	2	713.9022033	2.854246636	3
240	Davis.05.13.21_4	5/13/2021	2021	Davis	4	1.34	cherry	noncrop	62.0018	2	0.586359684	0.200401664	5
241	Davis.05.13.21_5	5/13/2021	2021	Davis	5	1.89	cherry	noncrop	87.4503	2	0.343205534	0.128142472	5
242	Carter.OSU.04.13.21_c	4/13/2021	2021	Carter	composite	2.1	cherry	composite	2.1	1	1.045977011	0.31090075	1
243	Bailey.04.13.21_2	4/13/2021	2021	Bailey	2	1.28	cherry	noncrop	4.736	1	34.6835443	1.552467985	1
244	Bailey.04.13.21_3	4/13/2021	2021	Bailey	3	2.05	cherry	crop	7.585	1	64.55696203	1.81661882	1
245	Bailey.04.13.21_5	4/13/2021	2021	Bailey	5	3.31	cherry	crop	12.247	1	7.088607595	0.907873767	1
246	Bailey.04.13.21_c	4/13/2021	2021	Bailey	composite	37	cherry	composite	37	1	10	1.041392685	1
247	Davis.04.11.21.OSU_c	4/11/2021	2021	Davis	composite	2	cherry	composite	2	1	10.50632911	1.060936792	1
248	04.18.21.Obailey_OSU_5	4/18/2021	2021	Obailey	5	2.4	cherry	crop	39.456	1	409.0909091	2.612880142	3
249	Dayton.04.23.21_c	4/23/2021	2021	Dayton	composite	11	meadowfoam	composite	11	8	66.80462393	1.831259312	1
250	DeArmond.05.27.21_c	5/27/2021	2021	DeArmond	composite	169.7	meadowfoam	composite	169.7	1	0.116071429	0.04769199	2
251	Farmhouse.06.18.21_c	6/18/2021	2021	Farmhouse	composite	12	clover	composite	12	3	1529.788434	3.184915172	1
252	Farmhouse.06.25.21_2	6/25/2021	2021	Farmhouse	2	1.97	clover	crop	5.8509	2	2937.134275	3.46807164	2
253	Farmhouse.06.25.21_3	6/25/2021	2021	Farmhouse	3	1.65	clover	crop	4.9005	2	728.5124827	2.863032727	2
254	Farmhouse.06.25.21_4	6/25/2021	2021	Farmhouse	4	1.2	clover	crop	3.564	2	1286.613124	3.109785395	2
255	Farmhouse.06.25.21_5	6/25/2021	2021	Farmhouse	5	1.5	clover	noncrop	4.455	2	1797.009362	3.254791949	2
256	Farmhouse.06.25.21_c	6/25/2021	2021	Farmhouse	composite	29.7	clover	composite	29.7	2	1554.978415	3.192003568	2
257	Independence.04.23.21_5	4/23/2021	2021	Independence	5	1.8	cherry	noncrop	36.9	2	0.280714286	0.107452254	1
258	Independence.04.23.21_7	4/23/2021	2021	Independence	7	2.05	cherry	crop	42.025	3	0.656836945	0.21927977	1
259	Independence.04.23.21_c	4/23/2021	2021	Independence	composite	205	cherry	composite	205	4	1.06536247	0.314996281	1
260	LinnRd.06.09.21_c	6/9/2021	2021	LinnRd	composite	13	clover	composite	13	2	951.9144417	2.979053909	3
261	LinnRd.06.22.21_2,3,6	6/22/2021	2021	LinnRd	2	0.53	clover	noncrop	6.8794	2	3786.872053	3.578395301	2
262	LinnRd.06.22.21_4	6/22/2021	2021	LinnRd	4	1.69	clover	noncrop	21.9362	2	1068.202236	3.029059859	2
263	LinnRd.06.22.21_5	6/22/2021	2021	LinnRd	5	1.52	clover	crop	19.7296	2	1482.680739	3.171340459	2
264	LinnRd.06.22.21_8	6/22/2021	2021	LinnRd	8	2.4	clover	crop	31.152	2	2524.905773	3.402417146	2
265	LinnRd.06.22.21_c	6/22/2021	2021	LinnRd	composite	129.8	clover	composite	129.8	2	3131.862604	3.495941349	2
266	Maxf.05.30.21_2	5/30/2021	2021	Maxfield	2	5.05	meadowfoam	crop	159.3275	2	4161.824723	3.619388125	2
267	Maxf.05.30.21_3	5/30/2021	2021	Maxfield	3	1.41	meadowfoam	noncrop	44.4855	1	0.357142857	0.132625565	2
268	Maxf.05.30.21_5	5/30/2021	2021	Maxfield	5	2.13	meadowfoam	crop	67.2015	2	2432.300537	3.386195752	2
269	Maxf.05.30.21_c	5/30/2021	2021	Maxfield	composite	315.5	meadowfoam	composite	315.5	2	1729.024185	3.238052174	2
270	LinnRd.06.22.21_7	6/22/2021	2021	LinnRd	7	1.81	clover	crop	23.4938	1	728.1553398	2.862820061	2
271	Davis.OSU.04.19.21_c	4/19/2021	2021	Davis	composite	25	cherry	composite	25	2	5.78699258	0.831677374	3
272	Davis.05.13.21_c	5/13/2021	2021	Davis	composite	462.7	cherry	composite	465.7	6	257.6054632	2.412637695	5
273	Davis.OSU.04.29.21_2	4/29/2021	2021	Davis	2	0.93	cherry	noncrop	13.9314	4	1458.864844	3.16431265	4
274	Grossmiller.05.13.21_3	5/13/2021	2021	Grossmiller	3	1.04	cherry	noncrop	73.7568	2	2.003636364	0.477647353	5
275	Grossmiller.05.13.21_c	5/13/2021	2021	Grossmiller	composite	709.2	cherry	composite	709.2	6	263.577459	2.422552841	5
276	Grossmiller.OSU.04.22.21_1	4/22/2021	2021	Grossmiller	1	1.98	cherry	noncrop	5.7519	2	50.64658228	1.713041587	3
277	Grossmiller.OSU.04.22.21_c	4/22/2021	2021	Grossmiller	composite	29.05	cherry	composite	29.05	2	18.84759494	1.297707888	3
278	Homeplace.OSU.04.22.21_c	4/22/2021	2021	Homeplace	composite	5.6	cherry	composite	5.6	6	157.4241899	2.199821495	2
279	Johnson.OSU.04.29.21_2,3	4/29/2021	2021	Johnson	2	0.255	cherry	noncrop	3.4629	1	1.22	0.346352974	2
280	Johnson.OSU.04.29.21_4	4/29/2021	2021	Johnson	4	0.904	cherry	noncrop	12.27632	1	0.6	0.204119983	2
281	Johnson.OSU.04.29.21_5	4/29/2021	2021	Johnson	5	3.636	cherry	noncrop	49.37688	3	0.759090909	0.245288284	2
282	Johnson.OSU.04.29.21_6	4/29/2021	2021	Johnson	6	2.471	cherry	noncrop	33.55618	6	1.339837861	0.369185764	2
283	Johnson.OSU.04.29.21_c	4/29/2021	2021	Johnson	composite	135.8	cherry	composite	135.8	2	0.78	0.250420002	2
284	Independence.04.23.21_3	4/23/2021	2021	Independence	3	1.12	cherry	crop	22.96	4	3.129974495	0.61594737	1
285	Davis.OSU.04.29.21_3	4/29/2021	2021	Davis	3	2.57	cherry	noncrop	38.4986	4	578.6335706	2.763153531	4
286	Davis.OSU.04.29.21_4	4/29/2021	2021	Davis	4	4.96	cherry	noncrop	74.3008	3	326.9064126	2.51574991	4
287	Davis.OSU.04.29.21_c	4/29/2021	2021	Davis	composite	149.8	cherry	composite	149	5	654.1816563	2.81636173	4
288	Grossmiller.OSU.04.22.21_8	4/22/2021	2021	Grossmiller	8	3.99	cherry	noncrop	11.59095	2	2.016915995	0.479563218	3
289	HR3.04.15.20_c	4/15/2020	2020	HoodRiver3	composite	12	cherry	composite	12	6	8884.128878	3.948663732	1
290	Johnson.OSU.05.13.21_5	5/13/2021	2021	Johnson	5	2.44	cherry	noncrop	86.254	2	1281.561581	3.108078226	3
291	Johnson.OSU.05.13.21_c	5/13/2021	2021	Johnson	composite	535.5	cherry	composite	535.5	4	603.4650359	2.781371185	3
292	Mix.04.19.21.OSU_c	4/19/2021	2021	Mix	composite	6.71	cherry	composite	6.71	4	1970.43671	3.294782839	3
293	Mix.OSU.04.11.21_c	4/11/2021	2021	Mix	composite	2	cherry	composite	0.972	4	1102.731062	3.042863265	1
294	Fleck.04.13.21_c	4/13/2021	2021	Fleck	composite	19	cherry	composite	19	3	1668.018046	3.222461032	1
295	Johnson.OSU.05.13.21_2,3	5/13/2021	2021	Johnson	2	0.46	cherry	noncrop	16.261	1	954.7738693	2.980355153	3
296	Johnson.OSU.05.13.21_4	5/13/2021	2021	Johnson	4	2.29	cherry	noncrop	80.9515	3	654.0938317	2.81630351	3
297	Grossmiller.05.13.21_2,4,6	5/13/2021	2021	Grossmiller	2	0.87	cherry	noncrop	61.7004	1	0.849802372	0.267125332	5
298	Grossmiller.05.13.21_8	5/13/2021	2021	Grossmiller	8	5.95	cherry	crop	421.974	1	0.256916996	0.099306599	5
299	Homeplace.OSU.04.11.21_c	4/11/2021	2021	Homeplace	composite	3.9	cherry	composite	3.9	3	6391.43329	3.805666205	1
300	Johnson.A.04.18.21_7	4/18/2021	2021	Johnson	7	4.123	cherry	crop	75.16229	2	299.1479703	2.477335411	1
301	Johnson.A.04.18.21_c	4/18/2021	2021	Johnson	composite	182.3	cherry	composite	182.3	2	38.25054561	1.593845698	1
302	Morgan.OSU.04.11.21_c	4/11/2021	2021	Morgan	composite	7.3	cherry	composite	7.3	1	0.356321839	0.132362755	1
303	Independence.04.23.21_4	4/23/2021	2021	Independence	4	1.25	cherry	noncrop	25.625	1	0.381836945	0.1404568	1
304	Grossmiller.04.18.2021_2,3,4,5	4/18/2021	2021	Grossmiller	2	0.296	cherry	noncrop	1.3024	1	158.2278481	2.202019026	1
305	Grossmiller.04.18.2021_6	4/18/2021	2021	Grossmiller	6	3.064	cherry	crop	13.4816	1	302.5316456	2.482203976	1
306	Grossmiller.04.18.2021_7	4/18/2021	2021	Grossmiller	7	4.792	cherry	crop	21.0848	1	29.49367089	1.484209709	1
307	Grossmiller.04.18.2021_c	4/18/2021	2021	Grossmiller	composite	44	cherry	composite	44	1	114.1772152	2.061366574	1
308	Grossmiller.OSU.04.22.21_2	4/22/2021	2021	Grossmiller	2	1.03	cherry	noncrop	2.99215	1	107.2151899	2.034288226	3
309	Johnson.A.04.18.21_6	4/18/2021	2021	Johnson	6	2.978	cherry	crop	54.28894	1	41.51898734	1.628582913	1
310	Independence.04.23.21_6	4/23/2021	2021	Independence	6	2.01	cherry	crop	41.205	1	0.137142857	0.055815028	1
311	Nixon.06.09.21_c	6/9/2021	2021	Nixon	composite	13	clover	composite	13	3	1283.419075	3.108706747	4
312	Nixon.06.25.21_5	6/25/2021	2021	Nixon	5	2.11	clover	crop	138.416	2	1238.221221	3.093148842	3
313	Powerline.05.27.21_4	5/27/2021	2021	Powerline	4	1.36	meadowfoam	crop	160.3984	1	0.294642857	0.11214998	3
314	Powerline.05.27.21_7	5/27/2021	2021	Powerline	7	3.293	meadowfoam	crop	388.37642	1	0.205357143	0.081115746	3
315	Powerline.05.27.21_c	5/27/2021	2021	Powerline	composite	1179.4	meadowfoam	composite	1179.4	1	0.196428571	0.077886776	3
316	Powerline_05.16.21_4	5/16/2021	2021	Powerline	4	2.73	meadowfoam	crop	243.8436	2	1481.011096	3.170851455	2
317	Powerline_05.16.21_c	5/16/2021	2021	Powerline	composite	893.2	meadowfoam	composite	893.2	2	364.2651699	2.562608262	2
318	Powerline_05.30.21_2,3,4,5	5/30/2021	2021	Powerline	2,3,4,5	0.467	meadowfoam	noncrop	15.878	1	0.169642857	0.068053273	4
319	Powerline_05.30.21_6	5/30/2021	2021	Powerline	6	7.38	meadowfoam	crop	250.92	1	0.083928571	0.035000664	4
320	Powerline_05.30.21_c	5/30/2021	2021	Powerline	composite	340	meadowfoam	composite	340	1	0.077678571	0.032489247	4
321	Tarter.05.30.21_3	5/30/2021	2021	TarterRd	3	8.87	meadowfoam	crop	99.8762	2	3749.381935	3.574075498	2
322	Tarter.05.30.21_c	5/30/2021	2021	TarterRd	composite	112.6	meadowfoam	composite	112.6	2	2364.101075	3.373849705	2
323	TC2.07.29.20_c	7/29/2021	2021	TC2	composite	5.3	clover	composite	5.3	2	534.1323682	2.728461221	1
324	UpperIsland.04.23.21_c	4/23/2021	2021	UpperIsland	composite	7.83	cherry	composite	7.83	7	757.3517012	2.879870665	1
325	LinnRd_06.18.21_4	6/18/2021	2021	LinnRd	4	0.8	clover	noncrop	7.6	3	2550.37208	3.406773799	1
326	LinnRd_06.18.21_6	6/18/2021	2021	LinnRd	6	5.75	clover	crop	54.625	2	1384.477288	3.141599411	1
327	LinnRd_06.18.21_c	6/18/2021	2021	LinnRd	composite	95	clover	composite	95	2	1093.018724	3.039024755	1
328	Davidson.05.30.21_c	5/30/2021	2021	Davidson	composite	998.8	meadowfoam	composite	998.8	2	583.6224861	2.766875515	2
329	Powerline_05.16.21_6	5/13/2021	2021	Powerline	6	3.16	meadowfoam	crop	282.2512	2	0.355981866	0.132253882	1
330	Nixon.06.18.21_2	6/18/2021	2021	Nixon	2	1.42	clover	noncrop	20.661	1	1893.203883	3.277426723	1
331	Nixon.06.22.21_4	6/22/2021	2021	Nixon	4	0.91	clover	noncrop	9.0727	1	1116.504854	3.048249418	2
332	Nixon.06.22.21_5	6/22/2021	2021	Nixon	5	2.98	clover	crop	29.7106	1	752.4271845	2.877041286	2
333	Nixon.06.22.21_c	6/22/2021	2021	Nixon	composite	99.7	clover	composite	99.7	1	533.9805825	2.728338019	2
334	Nixon.06.25.21_3	6/25/2021	2021	Nixon	3	3.83	clover	crop	251.248	1	752.4271845	2.877041286	3
335	PacHwy_05.16.21_3	5/16/2021	2021	PacificHwy	3	3.31	meadowfoam	crop	177.7139	2	1379.635922	3.140079169	1
336	PacHwy_05.16.21_c	5/16/2021	2021	PacificHwy	composite	536.9	meadowfoam	composite	536.9	2	403.7661812	2.607204219	1
337	04.09.20_Bailey_c	4/9/2020	2020	Bailey	composite	2.64	cherry	composite	2.64	8	2224.391424	3.34740641	2
338	Obailey.OSU.04.22.21_c	4/22/2021	2021	Obailey	composite	7.7	cherry	composite	7.7	8	2191.209694	3.340882094	4
339	Skyline.OSU_05.13.21_3	5/13/2021	2021	Skyline	3	1.81	cherry	noncrop	46.6256	8	1168.010825	3.067818533	2
340	04.29.21.Gross_OSU_2	4/29/2021	2021	Grossmiller	2	0.63	cherry	noncrop	6.8481	1	0.5	0.176091259	4
341	Grossmiller_05.09.21_3	5/9/2021	2021	Grossmiller	3	1.38	cherry	noncrop	6.072	1	0.92	0.283301229	6
342	Grossmiller_05.09.21_5	5/9/2021	2021	Grossmiller	5	4.97	cherry	noncrop	21.868	5	427.8150453	2.632270014	6
343	Grossmiller_05.09.21_c	5/9/2021	2021	Grossmiller	composite	44	cherry	composite	44	6	553.6322769	2.74400514	6
344	Comeg.OSU.05.13.21_c	5/13/2021	2021	Comeg	composite	765.2	cherry	composite	765.2	3	38.49676068	1.596561479	2
345	Morgan.OSU.05.13.21_c	5/13/2021	2021	Morgan	composite	342.8	cherry	composite	342.8	3	0.893913043	0.277360035	5
346	Morgan.OSU.05.13.21_4	5/13/2021	2021	Morgan	composite	1.02	cherry	composite	1.02	2	1.631225296	0.420158036	5
347	Sanders.04.18.21_c	5/18/2021	2021	Sanders	composite	6	cherry	composite	6	9	1132.603642	3.054461233	2
348	54_07.23.21_c	7/23/2021	2021	54	composite	71.7	carrot	composite	71.7	2	0.338671562	0.126674038	1
349	Pac Hwy_05.16.21_1,2,5,6,7	5/16/2021	2021	PacificHwy	1,2,5,6,7	3.2	meadowfoam	noncrop	171.808	1	1.405063291	0.38112651	1
350	Sanders.04.18.21_5	5/18/2021	2021	Sanders	5	6.8	cherry	noncrop	4.08	5	3.048072104	0.60724824	2
351	Sanders.04.18.21_4	5/18/2021	2021	Sanders	4	1.96	cherry	noncrop	1.176	3	1682.363532	3.226177914	2
352	Skyline.OSU_05.13.21_4,6,7	5/13/2021	2021	Skyline	4,6,7	0.51	cherry	noncrop	13.1376	6	1337.754677	3.126701001	2
353	Skyline.OSU_05.13.21_5	5/13/2021	2021	Skyline	5	1.5	cherry	noncrop	38.64	4	356.4620645	2.553229959	2
354	Skyline.OSU_05.13.21_c	5/13/2021	2021	Skyline	composite	257.6	cherry	composite	257.6	6	1134.206221	3.055074763	2
355	Carter.04.13.21_c	4/13/2021	2021	Carter	composite	18.4	cherry	composite	18.4	2	3.815047022	0.682600533	1
356	OldDutch.OSU.05.13.21_c	5/13/2021	2021	OldDutchRd	composite	199.7	cherry	composite	199.7	5	677.5712466	2.831595453	2
357	OldDutch.OSU.0513.21_2	5/13/2021	2021	OldDutchRd	2	4.02	cherry	noncrop	80.2794	3	409.3175404	2.613120083	2
358	OldDutch.OSU.0513.21_5	5/13/2021	2021	OldDutchRd	5	1.12	cherry	noncrop	22.3664	2	7.205913043	0.914126911	2
359	OBailey.OSU.04.11.21_c	4/11/2021	2021	Obailey	composite	10.3	cherry	composite	10.3	3	9.729666812	1.030586236	1
360	Mix.04.13.21_5	4/13/2021	2021	Mix	5	2.75	cherry	crop	4.104	4	132.0322756	2.12395702	2
361	Mix.04.13.21_6	4/13/2021	2021	Mix	6	4.56	cherry	crop	8.1	5	76.46901416	1.889128029	2
362	Mix.04.13.21_c	4/13/2021	2021	Mix	composite	9	cherry	composite	9	4	149.2585858	2.176839297	2
363	Mix.04.13.21_4	4/13/2021	2021	Mix	4	1.08	cherry	noncrop	2.475	3	105.0211843	2.025392651	2
364	Mix.OSU.04.13.21_c	4/13/2021	2021	Mix	composite	6	cherry	composite	6	2	1.072068966	0.316404206	2
365	Skyline.OSU_05.13.21_2	5/13/2021	2021	Skyline	2	3.52	cherry	noncrop	90.6752	2	327.1074741	2.516016124	2
366	Grossmiller_05.09.21_2	5/9/2021	2021	Grossmiller	2	0.85	cherry	noncrop	3.74	2	502.8563128	2.702306704	6
367	Grossmiller_05.09.21_4	5/9/2021	2021	Grossmiller	4	1.97	cherry	noncrop	8.668	2	729.0432161	2.86334857	6
368	OldDutch.OSU.0513.21_3	5/13/2021	2021	OldDutchRd	3	1.13	cherry	noncrop	22.5661	1	9.545454545	1.023065304	2
369	Morgan.OSU.04.13.21_c	4/13/2021	2021	Morgan	composite	11	cherry	composite	11	1	0.183908046	0.073317972	2
370	Obailey.OSU.04.13.21_c	4/13/2021	2021	Obailey	composite	37	cherry	composite	37	1	4.430379747	0.734830201	2
371	Sanders.OSU.04.19.21_c	4/19/2021	2021	Sanders	composite	53.6	cherry	composite	53.6	1	40.75949367	1.620755224	1
372	07.31.20.52_1	7/31/2020	2020	52	1	0.65	carrot	noncrop	12.9415	0	0	0	3
373	07.31.20.52_2	7/31/2020	2020	52	2	1.92	carrot	crop	38.2272	0	0	0	3
374	07.31.2020.52_3	7/31/2020	2020	52	3	4	carrot	crop	79.64	0	0	0	3
375	54_07.23.21_2	7/23/2021	2021	54	2	7.29	carrot	noncrop	52.2693	0	0	0	1
376	54_07.23.21_3,4	7/23/2021	2021	54	3	0.77	carrot	crop	5.5209	0	0	0	1
377	07.22.2020.59b_5	7/22/2020	2020	59b	5	1.85	carrot	noncrop	17.5935	0	0	0	2
378	07.31.20.59b_2	7/31/2020	2020	59b	2	1.029	carrot	noncrop	8.26287	0	0	0	3
379	07.31.20.59b_3	7/31/2020	2020	59b	3	4.702	carrot	noncrop	37.75706	0	0	0	3
380	7mi_05.16.21_2	5/16/2021	2021	7mileLn	2	1.19	clover	noncrop	18.0404	0	0	0	1
381	7mi_05.16.21_3	5/16/2021	2021	7mileLn	3	1.72	clover	noncrop	26.0752	0	0	0	1
382	Bailey.04.13.21_4	4/13/2021	2021	Bailey	4	2.7	cherry	noncrop	9.99	0	0	0	1
383	04.11.2020.Carter_4	4/11/2020	2020	Carter	4	1.35	cherry	noncrop	13.338	0	0	0	1
384	04.18.21.Comeg_3	4/18/2021	2021	Comeg	3	0.95	cherry	noncrop	1.615	0	0	0	1
385	04.18.21.Comeg_c	4/18/2021	2021	Comeg	composite	17	cherry	composite	17	0	0	0	1
386	Davidson.05.30.21_2	5/30/2021	2021	Davidson	2	1.55	meadowfoam	crop	154.814	0	0	0	2
387	Davis.OSU.04.13.21_c	4/13/2021	2021	Davis	composite	15	cherry	composite	15	0	0	0	2
388	DeArmond.05.16.21_2	5/16/2021	2021	DeArmond	2	2.2	meadowfoam	crop	39.468	0	0	0	1
389	DeArmond.05.16.21_3	5/16/2021	2021	DeArmond	3	0.9	meadowfoam	crop	16.146	0	0	0	1
390	DeArmond.05.16.21_4	5/16/2021	2021	DeArmond	4	1.1	meadowfoam	crop	19.734	0	0	0	1
391	DeArmond.05.16.21_5	5/16/2021	2021	DeArmond	5	1	meadowfoam	crop	17.94	0	0	0	1
392	DeArmond.05.16.21_6	5/16/2021	2021	DeArmond	6	0.9	meadowfoam	crop	16.146	0	0	0	1
393	DeArmond.05.16.21_c	5/16/2021	2021	DeArmond	composite	179.4	meadowfoam	composite	179.4	0	0	0	1
394	DeArmond.05.27.21_1,2,3	5/27/2021	2021	DeArmond	1	0.31	meadowfoam	noncrop	5.2607	0	0	0	2
395	DeArmond.05.27.21_4	5/27/2021	2021	DeArmond	4	1.03	meadowfoam	crop	17.4791	0	0	0	2
396	DeArmond.05.27.21_5	5/27/2021	2021	DeArmond	5	1.26	meadowfoam	crop	21.3822	0	0	0	2
397	DeArmond.05.27.21_6	5/27/2021	2021	DeArmond	6	4.11	meadowfoam	crop	69.7467	0	0	0	2
398	Diamond.05.16.21_4	5/16/2021	2021	DiamondHill	4	5.48	meadowfoam	crop	542.9584	0	0	0	1
399	Diamond.05.16.21_5	5/16/2021	2021	DiamondHill	5	1.05	meadowfoam	crop	104.034	0	0	0	1
400	Diamond.05.16.21_6	5/16/2021	2021	DiamondHill	6	2.16	meadowfoam	crop	214.0128	0	0	0	1
401	Diamond.05.16.21_c	5/16/2021	2021	DiamondHill	composite	990.8	meadowfoam	composite	990.8	0	0	0	1
402	Diamond.05.30.21_2	5/30/2021	2021	DiamondHill	2	3.32	meadowfoam	crop	96.1804	0	0	0	2
403	Diamond.05.30.21_3	5/30/2021	2021	DiamondHill	3	1.4	meadowfoam	crop	40.558	0	0	0	2
404	Diamond.05.30.21_4,5,6	5/30/2021	2021	DiamondHill	4	0.38	meadowfoam	noncrop	11.0086	0	0	0	2
405	Diamond.05.30.21_7	5/30/2021	2021	DiamondHill	7	3.43	meadowfoam	crop	99.3671	0	0	0	2
406	Diamond.05.30.21_c	5/30/2021	2021	DiamondHill	composite	289.7	meadowfoam	composite	289.7	0	0	0	2
407	04.12.2020_Fleck_1	4/12/2020	2020	Fleck	1	2.1	cherry	crop	23.73	0	0	0	1
408	04.12.2020_Fleck_3	4/12/2020	2020	Fleck	3	2.2	cherry	crop	24.86	0	0	0	1
409	04.12.2020_Fleck_6	4/12/2020	2020	Fleck	6	0.7	cherry	noncrop	7.91	0	0	0	1
410	04.12.2020_Fleck_7	4/12/2020	2020	Fleck	7	1.1	cherry	noncrop	12.43	0	0	0	1
411	04.12.2020_Fleck_8	4/12/2020	2020	Fleck	8	1.4	cherry	noncrop	15.82	0	0	0	1
412	04.13.20.Gross_2	4/13/2020	2020	Grossmiller	2	1.59	cherry	noncrop	6.996	0	0	0	2
413	04.13.20.Gross_3	4/13/2020	2020	Grossmiller	3	2.29	cherry	noncrop	10.076	0	0	0	2
414	04.13.20.Gross_4	4/13/2020	2020	Grossmiller	4	5.11	cherry	crop	22.484	0	0	0	2
415	Grossmiller.OSU.04.19.21_c	4/19/2021	2021	Grossmiller	composite	3	cherry	composite	3	0	0	0	2
416	06.23.20.HVP_4	6/23/2020	2020	HVP	4	0.5	meadowfoam	noncrop	37.245	0	0	0	1
417	04.13.2020_SCInd_4	4/13/2020	2020	Independence	4	1.8	cherry	noncrop	19.242	0	0	0	2
418	06.23.20.JH_2	6/23/2020	2020	JH	2	1.83	cherry	noncrop	74.3163	0	0	0	1
419	06.23.20.JH_3	6/23/2020	2020	JH	3	1.673	cherry	noncrop	67.94053	0	0	0	1
420	07.05.2020.JH_2	7/5/2020	2020	JH	2	9.44	clover	crop	303.21	0	0	0	4
421	07.05.20.JH_c	7/5/2020	2020	JH	composite	336.9	clover	composite	336.9	0	0	0	4
422	Johnson.A.04.18.21_5	4/18/2021	2021	Johnson	5	1.373	cherry	noncrop	25.02979	0	0	0	1
423	Maxf.05.16.21_1	5/16/2021	2021	Maxfield	1	1.04	meadowfoam	crop	27.4248	0	0	0	1
424	Maxf.05.16.21_5	5/16/2021	2021	Maxfield	5	1.32	meadowfoam	crop	34.8084	0	0	0	1
425	Maxf.05.16.21_6	5/16/2021	2021	Maxfield	6	1.79	meadowfoam	crop	47.2023	0	0	0	1
426	Maxf.05.16.21_7	5/16/2021	2021	Maxfield	7	1.16	meadowfoam	crop	30.5892	0	0	0	1
427	Maxf.05.16.21_8	5/16/2021	2021	Maxfield	8	2.18	meadowfoam	crop	57.4866	0	0	0	1
428	Maxf.05.16.21_c	5/16/2021	2021	Maxfield	composite	263.7	meadowfoam	composite	263.7	0	0	0	1
429	05.16.2020.MJ1_1	5/16/2020	2020	MJ1	1	1.9	meadowfoam	noncrop	15.295	0	0	0	1
430	05.16.2020.MJ1_2	5/16/2020	2020	MJ1	2	1.2	meadowfoam	crop	9.66	0	0	0	1
431	05.16.2020.MJ1_3	5/16/2020	2020	MJ1	3	1.6	meadowfoam	crop	12.88	0	0	0	1
432	05.16.2020.MJ1_4	5/16/2020	2020	MJ1	4	1.7	meadowfoam	crop	13.685	0	0	0	1
433	05.16.20.MJ1_c	5/16/2020	2020	MJ1	composite	80.5	meadowfoam	composite	80.5	0	0	0	1
434	05.16.2020.MJ2_2	5/16/2020	2020	MJ2	2	0.8	meadowfoam	noncrop	2.44	0	0	0	1
435	05.16.2020.MJ2_5	5/16/2020	2020	MJ2	5	3.4	meadowfoam	crop	10.37	0	0	0	1
436	05.16.20.MJ2_c	5/16/2020	2020	MJ2	composite	30.5	meadowfoam	composite	30.5	0	0	0	1
437	05.16.20.MJ3_c	5/16/2020	2020	MJ3	composite	1.3	meadowfoam	composite	1.3	0	0	0	1
438	05.25.20.MJ3_3	5/25/2020	2020	MJ3	3	8.7	meadowfoam	crop	33.0813	0	0	0	2
439	05.16.20MJ5_c	5/16/2020	2020	MJ5	composite	5	meadowfoam	composite	5	0	0	0	1
440	05.25.2020.MJ5_4	5/25/2020	2020	MJ5	4	1.4	meadowfoam	noncrop	12.782	0	0	0	2
441	05.25.2020.MJ5_5	5/25/2020	2020	MJ5	5	6.6	meadowfoam	crop	60.258	0	0	0	2
442	05.16.20.MJ6_c	5/16/2020	2020	MJ6	composite	37.1	meadowfoam	composite	37.1	0	0	0	1
443	05.26.2020.MJ6_4	5/23/2020	2020	MJ6	4	1.3	meadowfoam	crop	55.25	0	0	0	2
444	05.26.2020.MJ6_6	5/23/2020	2020	MJ6	6	1.5	meadowfoam	crop	63.75	0	0	0	2
445	05.26.2020.MJ6_8	5/23/2020	2020	MJ6	8	1.4	meadowfoam	noncrop	59.5	0	0	0	2
446	04.13.20.Morgan_3	4/13/2020	2020	Morgan	3	0.72	cherry	noncrop	NA	0	0	0	2
447	04.13.20.Morgan_5	4/13/2020	2020	Morgan	5	2.08	cherry	crop	NA	0	0	0	2
448	04.13.20.Morgan_6	4/13/2020	2020	Morgan	6	1.17	cherry	crop	NA	0	0	0	2
449	04.13.20.Morgan_7	4/13/2020	2020	Morgan	7	1.35	cherry	noncrop	NA	0	0	0	2
450	04.18.21.Morgan_3	4/18/2021	2021	Morgan	3	4.74	cherry	crop	71.4792	0	0	0	3
451	04.18.21.Morgan_4	4/18/2021	2021	Morgan	4	1.13	cherry	crop	17.0404	0	0	0	3
452	04.18.21.Morgan_5	4/18/2021	2021	Morgan	5	1.89	cherry	noncrop	28.5012	0	0	0	3
453	Morgan.OSU.04.19.21_c	4/19/2021	2021	Morgan	composite	32.9	cherry	composite	8	0	0	0	4
454	Nixon.06.18.21_4	6/18/2021	2021	Nixon	4	7.65	clover	crop	111.3075	0	0	0	1
455	Nixon.06.18.21_c	6/18/2021	2021	Nixon	composite	145.5	clover	composite	145.5	0	0	0	1
456	Nixon.06.22.21_2	6/22/2021	2021	Nixon	2	3.23	clover	noncrop	32.2031	0	0	0	2
457	Nixon.06.22.21_3	6/22/2021	2021	Nixon	3	2.12	clover	noncrop	21.1364	0	0	0	2
458	Nixon.06.25.21_2	6/25/2021	2021	Nixon	2	1.27	clover	noncrop	83.312	0	0	0	3
459	Nixon.06.25.21_c	6/25/2021	2021	Nixon	composite	656	clover	composite	656	0	0	0	3
460	04.18.21.Obailey_2	4/18/2021	2021	Obailey	2	1.48	cherry	noncrop	17.2864	0	0	0	3
461	04.18.21.Obailey_OSU_2	4/18/2021	2021	Obailey	2	0.12	cherry	noncrop	1.9728	0	0	0	3
462	04.18.21.Obailey_4	4/18/2021	2021	Obailey	4	0.553	cherry	noncrop	19.024	0	0	0	3
463	04.18.21.Obailey_6	4/18/2021	2021	Obailey	6	1.101	cherry	noncrop	12.85968	0	0	0	3
464	04.18.21.Obailey_OSU_6	4/18/2021	2021	Obailey	6	5.46	cherry	noncrop	89.7624	0	0	0	3
465	04.18.21.Obailey_7	4/18/2021	2021	Obailey	7	4.421	cherry	noncrop	51.63728	0	0	0	3
466	OldDutch.OSU.04.13.21_3	4/13/2021	2021	OldDutchRd	3	3.75	cherry	noncrop	18.7875	0	0	0	1
467	OldDutch.OSU.04.13.21_4	4/13/2021	2021	OldDutchRd	4	5.68	cherry	crop	28.4568	0	0	0	1
468	OldDutch.OSU.04.13.21_c	4/13/2021	2021	OldDutchRd	composite	50.1	cherry	composite	50.1	0	0	0	1
469	PacHwy_05.16.21_4	5/16/2021	2021	PacificHwy	4	1.82	meadowfoam	crop	97.7158	0	0	0	1
470	05.30.21.PacHwy_2	5/30/2021	2021	PacificHwy	2	2.22	meadowfoam	crop	8.88	0	0	0	2
471	05.30.21.PacHwy_4	5/30/2021	2021	PacificHwy	4	2.57	meadowfoam	crop	10.28	0	0	0	2
472	05.30.21.PacHwy_5	5/30/2021	2021	PacificHwy	5	3.81	meadowfoam	crop	15.24	0	0	0	2
473	Powerline_05.16.21_5	5/16/2021	2021	Powerline	5	1.23	meadowfoam	noncrop	109.8636	0	0	0	2
474	Powerline.05.27.21_6	5/27/2021	2021	Powerline	6	2.366	meadowfoam	crop	279.04604	0	0	0	3
475	04.13.20.Sal_2	4/13/2020	2020	Salem_HVP	2	1.3	cherry	noncrop	35.477	0	0	0	1
476	Sanders.04.18.21_3	5/18/2021	2021	Sanders	3	0.96	cherry	noncrop	0.576	0	0	0	2
477	04.18.21.SkylineCC.OSU_4	4/18/2021	2021	Skyline	4	1.479	cherry	noncrop	7.6908	0	0	0	1
478	Tarter.05.16.21_1	5/16/2021	2021	TarterRd	1	3.47	meadowfoam	crop	19.6749	0	0	0	1
479	Tarter.05.16.21_2	5/16/2021	2021	TarterRd	2	2.31	meadowfoam	crop	13.0977	0	0	0	1
480	Tarter.05.16.21_3	5/16/2021	2021	TarterRd	3	1.53	meadowfoam	crop	8.6751	0	0	0	1
481	Tarter.05.16.21_4	5/16/2021	2021	TarterRd	4	2.59	meadowfoam	crop	14.6853	0	0	0	1
482	Tarter.05.16.21_c	5/16/2021	2021	TarterRd	composite	56.7	meadowfoam	composite	56.7	0	0	0	1
483	07.05.20.TC1_2	7/5/2020	2020	TC1	2	1.2605	clover	noncrop	15.83188	0	0	0	4
484	07.05.20.TC1_4	7/5/2020	2020	TC1	4	1.6194	clover	noncrop	20.339664	0	0	0	4
485	07.05.20.TC1_5	7/5/2020	2020	TC1	5	2.5761	clover	noncrop	32.355816	0	0	0	4
486	07.17.2020.TC1_4	7/17/2020	2020	TC1	4	1.22	clover	crop	9.9064	0	0	0	2
487	06.23.20.TC2_2	6/23/2020	2020	TC2	2	3.45	clover	crop	89.1825	0	0	0	1
488	06.23.20.TC2_4	6/23/2020	2020	TC2	4	1.13	clover	crop	29.2105	0	0	0	1
489	07.05.20.TC2_4	7/5/2020	2020	TC2	4	2.1	clover	noncrop	15.981	0	0	0	4
490	07.05.20.TC2_c	7/5/2020	2020	TC2	composite	76.1	clover	composite	76.1	0	0	0	4
491	07.17.2020.TC2_4	7/17/2020	2020	TC2	4	3.7	clover	crop	83.99	0	0	0	2
492	07.17.20.TC2_c	7/17/2020	2020	TC2	composite	227	clover	composite	227	0	0	0	2
493	07.29.2020.Woodburn_1	7/29/2020	2020	Woodburn	1	1.03	clover	noncrop	NA	0	0	0	1
