# Supplementary material for: The power to (detect) change: Can honey bee collected pollen be used to monitor pesticide residues in the landscape?
Source: PLoS One. 2024 Sep 26;19(9):e0309236. doi: 10.1371/journal.pone.0309236 (PMC11426543; doi:10.1371/journal.pone.0309236)
Supplement: S4 File — (RMD) [file pone.0309236.s004.Rmd]

---
title: "plos one - The power to (detect) change"
output: html_document
date: "2024-03-21"
---

##Load cleaned data
```{r }
S2 <- read.csv("S2.csv")

S3 <- read.csv("S3.csv")

composite_only <- S3 %>%
  filter(Crop_or_NonCrop == "composite")

component_only <- S3 %>%
  filter(Crop_or_NonCrop != "composite")

nrow(S3[S3$SumHQ == "0",])
nrow(composite_only[composite_only$SumHQ == "0",])

nrow(S3[S3$SumHQ > 999,])
nrow(composite_only[composite_only$SumHQ > 999,])

nrow(S3[S3$SumHQ > 10000 ,])
nrow(composite_only[composite_only$SumHQ > 10000,])

```

##Summary Table 1
```{r }
Summary <- S2 %>%
 group_by(Year, Crop, Crop_or_NonCrop, Pesticide) %>%
  summarize(
    Pesticides_detected = n(),  # Number of times pesticide is detected
    Avg_Detection = mean(Detection, na.rm = TRUE),  # Average Detection value
    Approved = ifelse(any(Approved == "Yes"), "Yes", "No")  # Approved column based on 'Yes' or 'No' in 'Approved' column
  ) %>%
  arrange(Year, Crop, Pesticide)  # Arrange by Year, Crop, and Pesticide

# View the summary table
print(Summary)

write.csv(Summary, "summary3.csv")

```

##Figure 2 -- HQ at peak bloom
```{r }

library(tidyverse)

peak1 <- S3 %>% #select peak bloom
  filter(bloom_rank == "1") 

peak2 <- S3 %>% #select peak bloom
  filter(bloom_rank == "2")

peak3 <- S3 %>% #select peak bloom
  filter(bloom_rank == "3")


bp1 <- ggplot(peak1, aes(x=Crop, y=Transf_HQ, group=Crop)) + 
  geom_boxplot(aes(fill=Crop))
bp1

bp1 + facet_grid(Year ~ Crop_or_NonCrop) + 
  scale_y_log10() +
  labs(x = "Pollen Identity", y = "Hazard Quotient (log scale)") ##Figure 2


bp1 <- ggplot(peak1, aes(x=Crop, y=SumHQ, group=Crop)) + 
  geom_boxplot(aes(fill=Crop))
bp1

bp1 + facet_grid(Year ~ Crop_or_NonCrop) + 
  scale_y_log10() +
  labs(x = "Pollen Identity", y = "Hazard Quotient (log scale)") ##Figure 2


##Testing for differences in HQ between crop and non-crop pollen at peak bloom (figure 2) -- composites

peak_comp20 <- peak1 %>% #composite samples in 2020
  filter(Crop_or_NonCrop == "composite", Year == "2020")
fig2_anova_comp_20 <- aov(Transf_HQ ~ Crop, data = peak_comp20, var.equal = FALSE)
summary(fig2_anova_comp_20) #reject the null hypothesis -- there is a difference in means for the composite HQ values

TukeyHSD(fig2_anova_comp_20)
plot(TukeyHSD(fig2_anova_comp_20, conf.level=.95), las = 2)


peak_comp21 <- peak1 %>% #composite samples in 2021
  filter(Crop_or_NonCrop == "composite", Year == "2021")
fig2_anova_comp_21 <- aov(Transf_HQ ~ Crop, data = peak_comp21, var.equal = FALSE)
summary(fig2_anova_comp_21) # fail to reject


##Testing for differences in HQ between crop and non-crop pollen at peak bloom (figure 2) -- components

peak_carrot_20 <- peak1 %>% #carrot in 2020
  filter(Crop == "carrot", Crop_or_NonCrop != "composite", Year == "2020")

peak_carrot_20 <- peak2 %>% #carrot in 2020
  filter(Crop == "carrot", Crop_or_NonCrop != "composite", Year == "2020")


##cherry 2020

peak_cherry_20_crop <- peak1 %>% #cherry crop in 2020
  filter(Crop == "cherry", Crop_or_NonCrop == "crop", Year == "2020")

peak_cherry_20_crop <- peak_cherry_20_crop$Transf_HQ

peak_cherry_20_non <- peak1 %>% #cherry noncrop in 2020
  filter(Crop == "cherry", Crop_or_NonCrop == "noncrop", Year == "2020")

peak_cherry_20_non <- peak_cherry_20_non$Transf_HQ

t.test(peak_cherry_20_non, peak_cherry_20_crop) #fail to reject cherry 2020 peak1


##clover 2020

peak_clover_20_crop <- peak1 %>% #clover crop in 2020
  filter(Crop == "clover", Crop_or_NonCrop == "crop", Year == "2020")

peak_clover_20_crop <- peak_clover_20_crop$Transf_HQ

peak_clover_20_non <- peak1 %>% #clover noncrop in 2020
  filter(Crop == "clover", Crop_or_NonCrop == "noncrop", Year == "2020")

peak_clover_20_non <- peak_clover_20_non$Transf_HQ

t.test(peak_clover_20_non, peak_clover_20_crop) #reject the null hypothesis in 2020 at peak1


##meadowfoam 2020

peak_mead_20_crop <- peak1 %>% #meadowfoam crop in 2020
  filter(Crop == "meadowfoam", Crop_or_NonCrop == "crop", Year == "2020")

peak_mead_20_crop <- peak_mead_20_crop$Transf_HQ

peak_mead_20_non <- peak1 %>% #meadowfoam noncrop in 2020
  filter(Crop == "meadowfoam", Crop_or_NonCrop == "noncrop", Year == "2020")

peak_mead_20_non <- peak_mead_20_non$Transf_HQ

t.test(peak_mead_20_non, peak_mead_20_crop) #fail to reject the null hypothesis in 2020 at peak1


##cherry 2021

peak_cherry_21_crop <- peak1 %>% #cherry crop in 2021
  filter(Crop == "cherry", Crop_or_NonCrop == "crop", Year == "2021")

peak_cherry_21_crop <- peak_cherry_21_crop$Transf_HQ

peak_cherry_21_non <- peak1 %>% #cherry noncrop in 2021
  filter(Crop == "cherry", Crop_or_NonCrop == "noncrop", Year == "2021")

peak_cherry_21_non <- peak_cherry_21_non$Transf_HQ

t.test(peak_cherry_21_non, peak_cherry_21_crop) #fail to reject cherry 2021 peak1


##clover 2021

peak_clover_21_crop <- peak1 %>% #clover crop in 2021
  filter(Crop == "clover", Crop_or_NonCrop == "crop", Year == "2021")

peak_clover_21_crop <- peak_clover_21_crop$Transf_HQ

peak_clover_21_non <- peak1 %>% #clover noncrop in 2021
  filter(Crop == "clover", Crop_or_NonCrop == "noncrop", Year == "2021")

peak_clover_21_non <- peak_clover_21_non$Transf_HQ

t.test(peak_clover_21_non, peak_clover_21_crop) #fail to reject the null hypothesis in 2021 at peak1


##meadowfoam 2021

peak_mead_21_crop <- peak1 %>% #meadowfoam crop in 2021
  filter(Crop == "meadowfoam", Crop_or_NonCrop == "crop", Year == "2021")

peak_mead_21_crop <- peak_mead_21_crop$Transf_HQ

peak_mead_21_non <- peak1 %>% #meadowfoam noncrop in 2020
  filter(Crop == "meadowfoam", Crop_or_NonCrop == "noncrop", Year == "2021")

peak_mead_21_non <- peak_mead_21_non$Transf_HQ

t.test(peak_mead_21_non, peak_mead_21_crop) #reject the null hypothesis in 2021 at peak1


```

## Figure 3 -- Incoming Mass
```{r}

library(dplyr)

peak_simple <- S3 %>% #select peak bloom
  filter(bloom_rank == "1") %>%
  group_by(Year, Site, Date, Crop, Crop_or_NonCrop) %>%
  mutate(Sum_mass = sum(Mass_abs)) %>%
  ungroup() %>%
  group_by(Site, Date, Crop_or_NonCrop, Sum_mass) %>%
  slice(1)  # Select the first row of each group


# Function to check if all required categories exist for a site
check_categories <- function(df) {
  if ("crop" %in% df$Crop_or_NonCrop && 
      "noncrop" %in% df$Crop_or_NonCrop && 
      "composite" %in% df$Crop_or_NonCrop) {
    return(TRUE)
  } else {
    return(FALSE)
  }
}

# Update peak_a to handle missing categories
peak_a <- S3 %>%
  filter(bloom_rank == "1") %>%
  group_by(Year, Site, Date, Crop, Crop_or_NonCrop) %>%
  mutate(Sum_mass = sum(Mass_abs)) %>%
  ungroup() %>%
  group_by(Site, Date, Crop_or_NonCrop, Sum_mass) %>%
  slice(1) %>%  # Select the first row of each group
  group_by(Site) %>%
  filter(check_categories(.)) %>%
  ungroup()

# Add new rows for missing categories
missing_categories <- peak_a %>%
  group_by(Site, Year, Crop) %>%
  summarise(missing_crop = !("crop" %in% Crop_or_NonCrop),
            missing_noncrop = !("noncrop" %in% Crop_or_NonCrop))

crop_rows <- missing_categories %>%
  filter(missing_crop) %>%
  mutate(Crop_or_NonCrop = "crop", SumHQ = 0, Mass_abs = 0)

noncrop_rows <- missing_categories %>%
  filter(missing_noncrop) %>%
  mutate(Crop_or_NonCrop = "noncrop", SumHQ = 0, Mass_abs = 0)

# Combine original data with new rows
final_peak_a <- bind_rows(peak_a, crop_rows, noncrop_rows) 


Summary_abs <- final_peak_a %>%
 group_by(Year, Crop, Crop_or_NonCrop) %>%
  summarize(
    Avg_Mass = mean(Sum_mass, na.rm = TRUE),  
    SE_Mass = sd(Sum_mass, na.rm = TRUE) / sqrt(n())  # Standard Error for Mass
  )


bp1 <- ggplot(final_peak_a, aes(x=Crop_or_NonCrop, y=Sum_mass, group=Crop_or_NonCrop)) + 
  geom_boxplot(aes(fill=Crop))
bp1

bp1 + facet_grid(Year ~ Crop) + 
  scale_y_log10() +
  labs(x = "Pollen Source at Peak Bloom", y = "Mass (g) log scale") ##Figure 3


bp1 <- ggplot(final_peak_a, aes(x=Crop_or_NonCrop, y=Sum_mass, group=Crop_or_NonCrop)) + 
  geom_boxplot(aes(fill=Crop))
bp1

bp1 + facet_grid(Year ~ Crop) + 
  labs(x = "Pollen Source at Peak Bloom", y = "Mass (g)") ##Figure 3


##Testing for differences in HQ between crop and non-crop pollen at peak bloom (figure 2) -- composites

peak_comp20 <- final_peak_a %>% #composite samples in 2020
  filter(Crop_or_NonCrop == "composite", Year == "2020")
fig2_anova_comp_20 <- aov(Sum_mass ~ Crop, data = peak_comp20, var.equal = FALSE)
summary(fig2_anova_comp_20) #reject the null hypothesis -- there is a difference in means for the composite HQ values

TukeyHSD(fig2_anova_comp_20)
plot(TukeyHSD(fig2_anova_comp_20, conf.level=.95), las = 2)


peak_comp21 <- final_peak_a %>% #composite samples in 2021
  filter(Crop_or_NonCrop == "composite", Year == "2021")
fig2_anova_comp_21 <- aov(Sum_mass ~ Crop, data = peak_comp21, var.equal = FALSE)
summary(fig2_anova_comp_21) # fail to reject


```

## Figure 4 -- HQ weightedness

```{r}

final_ATL <- final_peak_a %>% 
  mutate(ATL= Mass_abs * SumHQ /50,000) %>% 
  group_by(Year, Site, Date, Crop, Crop_or_NonCrop) %>%
  mutate(Sum_ATL = sum(ATL)) %>%
  ungroup() %>%
  group_by(Site, Date, Crop_or_NonCrop, Sum_ATL) %>%
  slice(1) %>% # Select the first row of each group %>%
  ungroup()


Summary_ATL <- final_ATL %>%
 group_by(Year, Crop, Crop_or_NonCrop) %>%
  summarize(
    Avg_ATL = mean(ATL, na.rm = TRUE),  
    SE_ATL = sd(ATL, na.rm = TRUE) / sqrt(n())  # Standard Error for Mass
  )


bp1 <- ggplot(final_ATL, aes(x=Crop, y=Sum_ATL, group=Crop)) + 
  geom_boxplot(aes(fill=Crop))
bp1

bp1 + facet_grid(Year ~ Crop_or_NonCrop) + 
  scale_y_log10() +
  labs(x = "Pollen Identity", y = "Hazard Quotient weightedness (log scale)") ##Figure 2


##Testing for differences in HQ between crop and non-crop pollen at peak bloom (figure 4) -- composites

comp20 <- final_ATL %>% #composite samples in 2020
  filter(Crop_or_NonCrop == "composite", Year == "2020")
fig4_anova_comp_20 <- aov(Sum_ATL ~ Crop, data = comp20, var.equal = FALSE)
summary(fig4_anova_comp_20) #fail to reject 

comp21 <- final_ATL %>% #composite samples in 2021
  filter(Crop_or_NonCrop == "composite", Year == "2021")
fig4_anova_comp_21 <- aov(Sum_ATL ~ Crop, data = comp21, var.equal = FALSE)
summary(fig4_anova_comp_21) # fail to reject


crop20 <- final_ATL %>% #composite samples in 2020
  filter(Crop_or_NonCrop == "crop", Year == "2020")
fig4_anova_crop_20 <- aov(Sum_ATL ~ Crop, data = crop20, var.equal = FALSE)
summary(fig4_anova_crop_20) #fail to reject 

crop21 <- final_ATL %>% #composite samples in 2021
  filter(Crop_or_NonCrop == "crop", Year == "2021")
fig4_anova_crop_21 <- aov(Sum_ATL ~ Crop, data = crop21, var.equal = FALSE)
summary(fig4_anova_crop_21) # fail to reject


noncrop20 <- final_ATL %>% #noncrop samples in 2020
  filter(Crop_or_NonCrop == "noncrop", Year == "2020")
fig4_anova_crop_20 <- aov(Sum_ATL ~ Crop, data = noncrop20, var.equal = FALSE)
summary(fig4_anova_crop_20) #reject 

noncrop21 <- final_ATL %>% #noncrop samples in 2021
  filter(Crop_or_NonCrop == "noncrop", Year == "2021")
fig4_anova_crop_21 <- aov(Sum_ATL ~ Crop, data = noncrop21, var.equal = FALSE)
summary(fig4_anova_crop_21) # fail to reject


crop20 <- final_ATL %>% #comparing crop and non-crop in 2020
  filter(Crop_or_NonCrop != "composite", Year == "2020")
fig4_anova_crop_20 <- aov(Sum_ATL ~ Crop + Crop_or_NonCrop, data = crop20, var.equal = FALSE)
summary(fig4_anova_crop_20) #fail to reject 

crop21 <- final_ATL %>% #comparing crop and non-crop in 2020
  filter(Crop_or_NonCrop != "composite", Year == "2021")
fig4_anova_crop_21 <- aov(Sum_ATL ~ Crop + Crop_or_NonCrop, data = crop21, var.equal = FALSE)
summary(fig4_anova_crop_21) # fail to reject


noncrop20 <- final_ATL %>% #noncrop samples in 2020
  filter(Crop_or_NonCrop == "noncrop", Year == "2020")
fig4_anova_crop_20 <- aov(Sum_ATL ~ Crop, data = noncrop20, var.equal = FALSE)
summary(fig4_anova_crop_20) #reject 

noncrop21 <- final_ATL %>% #noncrop samples in 2021
  filter(Crop_or_NonCrop == "noncrop", Year == "2021")
fig4_anova_crop_21 <- aov(Sum_ATL ~ Crop, data = noncrop21, var.equal = FALSE)
summary(fig4_anova_crop_21) # fail to reject


##Testing for differences in HQ between crop and non-crop pollen at peak bloom (figure 4) -- components

peak_carrot_20 <- peak_1 %>% #carrot in 2020
  filter(Crop == "carrot", Crop_or_NonCrop != "composite", Year == "2020")

peak_carrot_20 <- peak_2 %>% #carrot in 2020
  filter(Crop == "carrot", Crop_or_NonCrop != "composite", Year == "2020")


##cherry 2020

peak_cherry_20_crop <- final_ATL %>% #cherry crop in 2020
  filter(Crop == "cherry", Crop_or_NonCrop == "crop", Year == "2020")

peak_cherry_20_crop <- peak_cherry_20_crop$Sum_ATL

peak_cherry_20_non <- final_ATL %>% #cherry noncrop in 2020
  filter(Crop == "cherry", Crop_or_NonCrop == "noncrop", Year == "2020")

peak_cherry_20_non <- peak_cherry_20_non$Sum_ATL

t.test(peak_cherry_20_non, peak_cherry_20_crop) #fail to reject cherry 2020 peak1


##clover 2020

peak_clover_20_crop <- final_ATL %>% #clover crop in 2020
  filter(Crop == "clover", Crop_or_NonCrop == "crop", Year == "2020")

peak_clover_20_crop <- peak_clover_20_crop$Sum_ATL

peak_clover_20_non <- final_ATL %>% #clover noncrop in 2020
  filter(Crop == "clover", Crop_or_NonCrop == "noncrop", Year == "2020")

peak_clover_20_non <- peak_clover_20_non$Sum_ATL

t.test(peak_clover_20_non, peak_clover_20_crop) #fail to reject


##meadowfoam 2020

peak_mead_20_crop <- final_ATL %>% #meadowfoam crop in 2020
  filter(Crop == "meadowfoam", Crop_or_NonCrop == "crop", Year == "2020")

peak_mead_20_crop <- peak_mead_20_crop$Sum_ATL

peak_mead_20_non <- final_ATL %>% #meadowfoam noncrop in 2020
  filter(Crop == "meadowfoam", Crop_or_NonCrop == "noncrop", Year == "2020")

peak_mead_20_non <- peak_mead_20_non$Sum_ATL

t.test(peak_mead_20_non, peak_mead_20_crop) #fail to reject the null hypothesis in 2020 at peak1


##cherry 2021

peak_cherry_21_crop <- final_ATL %>% #cherry crop in 2021
  filter(Crop == "cherry", Crop_or_NonCrop == "crop", Year == "2021")

peak_cherry_21_crop <- peak_cherry_21_crop$Sum_ATL

peak_cherry_21_non <- final_ATL %>% #cherry noncrop in 2021
  filter(Crop == "cherry", Crop_or_NonCrop == "noncrop", Year == "2021")

peak_cherry_21_non <- peak_cherry_21_non$Sum_ATL

t.test(peak_cherry_21_non, peak_cherry_21_crop) #fail to reject cherry 2021 peak1


##clover 2021

peak_clover_21_crop <- final_ATL %>% #clover crop in 2021
  filter(Crop == "clover", Crop_or_NonCrop == "crop", Year == "2021")

peak_clover_21_crop <- peak_clover_21_crop$Sum_ATL

peak_clover_21_non <- final_ATL %>% #clover noncrop in 2021
  filter(Crop == "clover", Crop_or_NonCrop == "noncrop", Year == "2021")

peak_clover_21_non <- peak_clover_21_non$Sum_ATL

t.test(peak_clover_21_non, peak_clover_21_crop) #fail to reject the null hypothesis in 2021 at peak1


##meadowfoam 2021

peak_mead_21_crop <- final_ATL %>% #meadowfoam crop in 2021
  filter(Crop == "meadowfoam", Crop_or_NonCrop == "crop", Year == "2021")

peak_mead_21_crop <- peak_mead_21_crop$Sum_ATL

peak_mead_21_non <- final_ATL %>% #meadowfoam noncrop in 2020
  filter(Crop == "meadowfoam", Crop_or_NonCrop == "noncrop", Year == "2021")

peak_mead_21_non <- peak_mead_21_non$Sum_ATL

t.test(peak_mead_21_non, peak_mead_21_crop) #fail to reject the null hypothesis in 2021 at peak1


```

## Figure 5 -- HQ over bloom period

```{r}


composite_all <- S3 %>% 
  filter(SampleType == "composite") %>%
  filter(bloom_rank < "4")

nonfinite_rows <- composite_all %>%
  filter(!is.finite(SumHQ) | !is.finite(SumHQ))


bp1 <- ggplot(composite_all, aes(x=bloom_rank, y=Transf_HQ, group=bloom_rank)) + 
  geom_boxplot(aes(fill=Crop))
bp1

bp1 + facet_grid(Year ~ Crop) + 
  scale_y_log10() +
  labs(x = "Bloom period", y = "Hazard Quotient (log scale)") ##Figure 3

bp1 <- ggplot(composite_all, aes(x=bloom_rank, y=SumHQ, group=bloom_rank)) + 
  geom_boxplot(aes(fill=Crop))
bp1

bp1 + facet_grid(Year ~ Crop) + 
  scale_y_log10() +
  labs(x = "Bloom Period", y = "Hazard Quotient (log scale)") ##Figure 3

```


##Power Analysis - Table 2
```{r}
library(pwr)
library(pwr2)
library(tidyverse)

pwr_data <- S3 %>%
  filter(Crop_or_NonCrop == "composite") 

# Select composite samples, group by year and select the peak HQ value for a specific site and the standard deviation for each crop (based off the peak HQ for each site)

##All detections at peak bloom in 2020 in bloom rank 1

allpeak20 <- filter(pwr_data, Year == "2020", bloom_rank == "1", )

allpeak20 #the peaks detections at each site of cherry crops in 2020
allpeak20sd <- summarise(allpeak20, allpeak20sd = sd(Transf_HQ))
allpeak20sd #standard dev of peak cherry values in 2020 for each site

allpeak20mean <- summarise(allpeak20, mean(Transf_HQ))
allpeak20mean #mean peak cherry value in 2020

future_allpeak20mean <- allpeak20mean*.95*.95*.95*.95*.95
future_allpeak20mean #future mean of cherry after 5 years of 5% decline in HQ

diff_all20 <- allpeak20mean - future_allpeak20mean
diff_all20 #the difference to detect between the two means 

sdpooled_all20 <- sqrt((allpeak20sd^2 + allpeak20sd^2)/2) 
sdpooled_all20 #pooled sd, assuming that sd stays the same both years

d_all20 = as.numeric(diff_all20/sdpooled_all20)
d_all20

pwr.t.test(d = d_all20, power = 0.8, sig.level = 0.05, type = "two.sample") #170 per sample year


##All detections at peak bloom in 2020 in bloom rank 1 -- not log transformed HQ

allpeak20 <- filter(pwr_data, Year == "2020", bloom_rank == "1", )

allpeak20 #the peaks detections at each site of cherry crops in 2020
allpeak20sd <- summarise(allpeak20, allpeak20sd = sd(SumHQ))
allpeak20sd #standard dev of peak cherry values in 2020 for each site

allpeak20mean <- summarise(allpeak20, mean(SumHQ))
allpeak20mean #mean peak cherry value in 2020

future_allpeak20mean <- allpeak20mean*.95*.95*.95*.95*.95
future_allpeak20mean #future mean of cherry after 5 years of 5% decline in HQ

diff_all20 <- allpeak20mean - future_allpeak20mean
diff_all20 #the difference to detect between the two means 

sdpooled_all20 <- sqrt((allpeak20sd^2 + allpeak20sd^2)/2) 
sdpooled_all20 #pooled sd, assuming that sd stays the same both years

d_all20 = as.numeric(diff_all20/sdpooled_all20)
d_all20

pwr.t.test(d = d_all20, power = 0.8, sig.level = 0.05, type = "two.sample") #1470 per sample year


##All detections at peak bloom in 2020 in bloom rank 2

allpeak20 <- filter(pwr_data, Year == "2020", bloom_rank == "2", )

allpeak20 #the peaks detections at each site of cherry crops in 2020
allpeak20sd <- summarise(allpeak20, allpeak20sd = sd(Transf_HQ))
allpeak20sd #standard dev of peak cherry values in 2020 for each site

allpeak20mean <- summarise(allpeak20, mean(Transf_HQ))
allpeak20mean #mean peak cherry value in 2020

future_allpeak20mean <- allpeak20mean*.95*.95*.95*.95*.95
future_allpeak20mean #future mean of cherry after 5 years of 5% decline in HQ

diff_all20 <- allpeak20mean - future_allpeak20mean
diff_all20 #the difference to detect between the two means 

sdpooled_all20 <- sqrt((allpeak20sd^2 + allpeak20sd^2)/2) 
sdpooled_all20 #pooled sd, assuming that sd stays the same both years

d_all20 = as.numeric(diff_all20/sdpooled_all20)
d_all20

pwr.t.test(d = d_all20, power = 0.8, sig.level = 0.05, type = "two.sample") #202 per sample year


##All detections at peak bloom in 2020 in bloom rank 2 -- not log transformed HQ

allpeak20 <- filter(pwr_data, Year == "2020", bloom_rank == "2", )

allpeak20 #the peaks detections at each site of cherry crops in 2020
allpeak20sd <- summarise(allpeak20, allpeak20sd = sd(SumHQ))
allpeak20sd #standard dev of peak cherry values in 2020 for each site

allpeak20mean <- summarise(allpeak20, mean(SumHQ))
allpeak20mean #mean peak cherry value in 2020

future_allpeak20mean <- allpeak20mean*.95*.95*.95*.95*.95
future_allpeak20mean #future mean of cherry after 5 years of 5% decline in HQ

diff_all20 <- allpeak20mean - future_allpeak20mean
diff_all20 #the difference to detect between the two means 

sdpooled_all20 <- sqrt((allpeak20sd^2 + allpeak20sd^2)/2) 
sdpooled_all20 #pooled sd, assuming that sd stays the same both years

d_all20 = as.numeric(diff_all20/sdpooled_all20)
d_all20

pwr.t.test(d = d_all20, power = 0.8, sig.level = 0.05, type = "two.sample") #729 per sample year


##All detections at peak bloom in 2021 at bloom rank 1

allpeak21 <- filter(pwr_data, Year == "2021", bloom_rank == "1")

allpeak21 #the peaks detections at each site of cherry crops in 2020

allpeak21sd <- summarise(allpeak21, allpeak21sd = sd(Transf_HQ))
allpeak21sd #standard dev of peak cherry values in 2020 for each site


allpeak21mean <- summarise(allpeak21, mean(Transf_HQ))
allpeak21mean #mean peak cherry value in 2020

future_allpeak21mean <- allpeak21mean*.95*.95*.95*.95*.95
future_allpeak21mean #future mean of cherry after 5 years of 5% decline in HQ

diff_all21 <- allpeak21mean - future_allpeak21mean
diff_all21 #the difference to detect between the two means 

sdpooled_all21 <- sqrt((allpeak21sd^2 + allpeak21sd^2)/2) 
sdpooled_all21 #pooled sd, assuming that sd stays the same both years

d_all21 = as.numeric(diff_all21/sdpooled_all21)
d_all21

pwr.t.test(d = d_all21, power = 0.8, sig.level = 0.05, type = "two.sample") #237 per sample year

##All detections at peak bloom in 2021 at bloom rank 2

allpeak21 <- filter(pwr_data, Year == "2021", bloom_rank == "2")

allpeak21 #the peaks detections at each site of cherry crops in 2020

allpeak21sd <- summarise(allpeak21, allpeak21sd = sd(Transf_HQ))
allpeak21sd #standard dev of peak cherry values in 2020 for each site


allpeak21mean <- summarise(allpeak21, mean(Transf_HQ))
allpeak21mean #mean peak cherry value in 2020

future_allpeak21mean <- allpeak21mean*.95*.95*.95*.95*.95
future_allpeak21mean #future mean of cherry after 5 years of 5% decline in HQ

diff_all21 <- allpeak21mean - future_allpeak21mean
diff_all21 #the difference to detect between the two means 

sdpooled_all21 <- sqrt((allpeak21sd^2 + allpeak21sd^2)/2) 
sdpooled_all21 #pooled sd, assuming that sd stays the same both years

d_all21 = as.numeric(diff_all21/sdpooled_all21)
d_all21

pwr.t.test(d = d_all21, power = 0.8, sig.level = 0.05, type = "two.sample") #229 per sample year


#####

##2020 cherry peak HQ detections

cherrypeak20 <- filter(pwr_data, Year == "2020", Crop == "cherry", bloom_rank == "1")

cherrypeak20 #the peaks detections at each site of cherry crops in 2020

cherrypeak20sd <- summarise(cherrypeak20, cherrypeak20sd = sd(Transf_HQ))
cherrypeak20sd #standard dev of peak cherry values in 2020 for each site


cherrypeak20mean <- summarise(cherrypeak20, mean(Transf_HQ))
cherrypeak20mean #mean peak cherry value in 2020

future_cherrypeak20mean <- cherrypeak20mean*.95*.95*.95*.95*.95
future_cherrypeak20mean #future mean of cherry after 5 years of 5% decline in HQ

diff1 <- cherrypeak20mean - future_cherrypeak20mean
diff1 #the difference to detect between the two means 

sdpooled1 <- sqrt((cherrypeak20sd^2 + cherrypeak20sd^2)/2) 
sdpooled1 #pooled sd, assuming that sd stays the same both years

d1 = as.numeric(diff1/sdpooled1)
d1

pwr.t.test(d = d1, power = 0.8, sig.level = 0.05, type = "two.sample") #61 sites per sample year


##2021 cherry peak HQ detections

cherrypeak21 <- filter(pwr_data, Year == "2021", Crop == "cherry", bloom_rank == "1")

cherrypeak21 #the peaks detections at each site of cherry crops in 2021

cherrypeak21sd <- summarise(cherrypeak21, cherrypeak21sd = sd(Transf_HQ))
cherrypeak21sd #standard dev of peak cherry values in 2021 for each site


cherrypeak21mean <- summarise(cherrypeak21, mean(Transf_HQ))
cherrypeak21mean #mean peak cherry value in 2021

future_cherrypeak21mean <- cherrypeak21mean*.95*.95*.95*.95*.95
future_cherrypeak21mean #future mean of cherry after 5 years of 5% decline in HQ

diff2 <- cherrypeak21mean - future_cherrypeak20mean
diff2 #the difference to detect between the two means 

sdpooled2 <- sqrt((cherrypeak21sd^2 + cherrypeak21sd^2)/2) 
sdpooled2 #pooled sd, assuming that sd stays the same both years

d2 = as.numeric(diff2/sdpooled2)
d2

pwr.t.test(d = d2, power = 0.8, sig.level = 0.05, type = "two.sample") #107 sites per sample year


##2020 carrot peak HQ detections

carrotpeak20 <- filter(pwr_data, Year == "2020", Crop == "carrot", bloom_rank == "1")

carrotpeak20 #the peaks detections at each site of carrot crops in 2020

carrotpeak20sd <- summarise(carrotpeak20, carrotpeak20sd = sd(Transf_HQ))
carrotpeak20sd #standard dev of peak cherry values in 2020 for each site


carrotpeak20mean <- summarise(carrotpeak20, mean(Transf_HQ))
carrotpeak20mean #mean peak cherry value in 2020

future_carrotpeak20mean <- carrotpeak20mean*.95*.95*.95*.95*.95
future_carrotpeak20mean #future mean of cherry after 5 years of 5% decline in HQ

diff3 <- carrotpeak20mean - future_carrotpeak20mean
diff3 #the difference to detect between the two means 

sdpooled3 <- sqrt((carrotpeak20sd^2 + carrotpeak20sd^2)/2) 
sdpooled3 #pooled sd, assuming that sd stays the same both years

d3 = as.numeric(diff3/sdpooled3)
d3

pwr.t.test(d = d3, power = 0.8, sig.level = 0.05, type = "two.sample") #245 samples per year


##2021 carrot peak HQ detections

carrotpeak21 <- filter(pwr_data, Year == "2021", Crop == "carrot", bloom_rank == "1")

carrotpeak21 #the peaks detections at each site of cherry crops in 2021

carrotpeak21sd <- summarise(carrotpeak21, carrotpeak21sd = sd(Transf_HQ))
carrotpeak21sd #standard dev of peak cherry values in 2021 for each site


carrotpeak21mean <- summarise(carrotpeak21, mean(Transf_HQ))
carrotpeak21mean #mean peak cherry value in 2021

future_carrotpeak21mean <- cherrypeak21mean*.95*.95*.95*.95*.95
future_carrotpeak21mean #future mean of cherry after 5 years of 5% decline in HQ

diff4 <- carrotpeak21mean - future_carrotpeak20mean
diff4 #the difference to detect between the two means 

sdpooled4 <- sqrt((carrotpeak21sd^2 + carrotpeak21sd^2)/2) 
sdpooled4 #pooled sd, assuming that sd stays the same both years

d4 = as.numeric(diff4/sdpooled4)
d4

pwr.t.test(d = d4, power = 0.8, sig.level = 0.05, type = "two.sample") # 22 samples per year


##2020 clover peak HQ detections

cloverpeak20 <- filter(pwr_data, Year == "2020", Crop == "clover", bloom_rank == "2")
cloverpeak20 #the peaks detections at each site of clover crops in 2020

cloverpeak20sd <- summarise(cloverpeak20, cloverpeak20sd = sd(Transf_HQ))
cloverpeak20sd #standard dev of peak clover values in 2020 for each site
cloverpeak20mean <- summarise(cloverpeak20, mean(Transf_HQ))
cloverpeak20mean #mean peak clover value in 2020

future_cloverpeak20mean <- cloverpeak20mean*.95*.95*.95*.95*.95
future_cloverpeak20mean #future mean of clover after 5 years of 5% decline in HQ

diff5 <- cloverpeak20mean - future_cloverpeak20mean
diff5 #the difference to detect between the two means 

sdpooled5 <- sqrt((cloverpeak20sd^2 + cloverpeak20sd^2)/2) 
sdpooled5 #pooled sd, assuming that sd stays the same both years

d5 = as.numeric(diff5/sdpooled5)
d5

pwr.t.test(d = d5, power = 0.8, sig.level = 0.05, type = "two.sample") #330 samples per year


##2021 clover peak HQ detections

cloverpeak21 <- filter(pwr_data, Year == "2021", Crop == "clover", bloom_rank == "2")
cloverpeak21 #the peaks detections at each site of clover crops in 2020

cloverpeak21sd <- summarise(cloverpeak21, cloverpeak21sd = sd(Transf_HQ))
cloverpeak21sd #standard dev of peak clover values in 2020 for each site
cloverpeak21mean <- summarise(cloverpeak20, mean(Transf_HQ))
cloverpeak21mean #mean peak clover value in 2020

future_cloverpeak21mean <- cloverpeak21mean*.95*.95*.95*.95*.95
future_cloverpeak21mean #future mean of clover after 5 years of 5% decline in HQ

diff6 <- cloverpeak21mean - future_cloverpeak21mean
diff6 #the difference to detect between the two means 

sdpooled6 <- sqrt((cloverpeak21sd^2 + cloverpeak21sd^2)/2) 
sdpooled6 #pooled sd, assuming that sd stays the same both years 


d6 = as.numeric(diff6/sdpooled6)
d6

pwr.t.test(d = d6, power = 0.8, sig.level = 0.05, type = "two.sample") #1068 samples per year


##2021 meadowfoam peak HQ detections

meadowfoampeak21 <- filter(pwr_data, Year == "2021", Crop == "meadowfoam", bloom_rank == "1")
meadowfoampeak21 #the peaks detections at each site of clover crops in 2020

meadowfoampeak21sd <- summarise(meadowfoampeak21, meadowfoampeak21sd = sd(Transf_HQ))
meadowfoampeak21sd #standard dev of peak clover values in 2020 for each site
meadowfoampeak21mean <- summarise(meadowfoampeak21, mean(Transf_HQ))
meadowfoampeak21mean #mean peak clover value in 2020

future_meadowfoampeak21mean <- meadowfoampeak21mean*.95*.95*.95*.95*.95
future_meadowfoampeak21mean #future mean of clover after 5 years of 5% decline in HQ

diff7 <- meadowfoampeak21mean - future_meadowfoampeak21mean
diff7 #the difference to detect between the two means 

sdpooled7 <- sqrt((meadowfoampeak21sd^2 + meadowfoampeak21sd^2)/2) 
sdpooled7 #pooled sd, assuming that sd stays the same both years  

d7 = as.numeric(diff7/sdpooled7)
d7

pwr.t.test(d = d7, power = 0.8, sig.level = 0.05, type = "two.sample") #676 sites per sample year


##2020 meadowfoam peak HQ detections

meadowfoampeak20 <- filter(pwr_data, Year == "2020", Crop == "meadowfoam", bloom_rank == "1")
meadowfoampeak20 #the peaks detections at each site of clover crops in 2020

meadowfoampeak20sd <- summarise(meadowfoampeak20, meadowfoampeak20sd = sd(Transf_HQ))
meadowfoampeak20sd #standard dev of peak clover values in 2020 for each site
meadowfoampeak20mean <- summarise(meadowfoampeak20, mean(Transf_HQ))
meadowfoampeak20mean #mean peak clover value in 2020

future_meadowfoampeak20mean <- meadowfoampeak20mean*.95*.95*.95*.95*.95
future_meadowfoampeak20mean #future mean of clover after 5 years of 5% decline in HQ

diff8 <- meadowfoampeak20mean - future_meadowfoampeak20mean
diff8 #the difference to detect between the two means 

sdpooled8 <- sqrt((meadowfoampeak20sd^2 + meadowfoampeak20sd^2)/2) 
sdpooled8 #pooled sd, assuming that sd stays the same both years  

d8 = as.numeric(diff8/sdpooled8)
d8

pwr.t.test(d = d8, power = 0.8, sig.level = 0.05, type = "two.sample") #1842 samples per test year

```

##Time series analysis -- Table 3
```{r}
library(tidyverse) # Data manipulation
library(lme4)
library(caret)
library(glmmTMB)
library(MuMIn)
######## Random effects error fix #######
# This is the fix for the error when adding random effects to the model.
# "Error in fitTMB(TMBStruc) : negative log-likelihood is NaN at starting parameter values"
# Unloads packages so they can be update
#detach("package:glmmTMB", unload = TRUE)
#detach("package:TMB", unload = TRUE)
#detach("package:Matrix", unload = TRUE)

# Reinstalls Problem Packages from source
#install.packages("Matrix", type = "source")
#install.packages("TMB", type = "source")
#install.packages("glmmTMB", type = "source")
#install.packages("lme4", type = "source")

# If the above didn't work try running this and then running the above again
#install.packages("remotes") # Allows you to download older versions of packages
#install.packages("Matrix", version = "1.6-2")

######## Cleaning up Data ###########
# Group Sites together
all_master1 <-  read.csv("join_with_zeros_EAC.csv") %>%
  mutate(Site = case_when(
    Site == 'Homplace' ~ 'Homeplace',
    Site == 'Hood River1' ~ 'HoodRiver',
    Site == 'HoodRiver1' ~ 'HoodRiver',
    Site == 'HoodRiver2' ~ 'HoodRiver',
    Site == 'HoodRiver3' ~ 'HoodRiver',
    Site == 'Pacifichwy' ~ 'PacificHwy',
    Site == 'Pleasant Ridge' ~ 'PleasantRidge',
    TRUE ~ Site)) # 'OldSiteName' ~ 'NewSiteName',


######## Creates data frame and new variables for analysis ######
all_master <- all_master1 %>%
  group_by(Year, Site) %>%
  mutate(bloom_rank = dense_rank(Date)) %>%
  group_by(Site, Date, Crop, SampleType, Crop_or_NonCrop, bloom_rank) %>% 
  summarise(HQ_total = round(sum(HQ)), # Creates the Total HQ for each type of pollen within a trapping event
            Mass_abs = sum(Mass_abs), # Retains the Mass column
            SampleID = first(SampleID)) %>% # Retains the SampleID column

# Formats dates
  group_by(Site, Date, Crop, SampleType, Crop_or_NonCrop, bloom_rank) %>%
  mutate(Date = mdy(Date), # Formats date Month/Day/Year
         Day = day(Date), # Extracts which day of the month
         Month = month(Date), # Extracts Month
         Year = year(Date), # Extracts year
         Yday = yday(Date)) %>% # Extracts year day
  # For Bloom calculations
  group_by(Year) %>%
  mutate(num_date = as.numeric(Date - min(Date, na.rm = TRUE) + 1)) %>% # Calculates how many days since first bloom of the year

# Drops sites without multiple days sampled 
# I tried this to fix an error and because it makes sense, it drops 53 points and that includes the two highest values
  group_by(Year, Site) %>%
  filter(n_distinct(bloom_rank) > 1) %>% 

# Calculates for each year and site, days since the start of the bloom (first day is 1, not zero)
# and percent of bloom; though this created a weird data distribution because there were so many 100%
  group_by(Year, Site) %>%
  mutate(days_from_bloom_start = as.numeric(num_date - min(num_date) + 1), # Calculates how many days from the start of the bloom at that site the sample was taken
         percent_bloom = as.numeric(days_from_bloom_start / max(days_from_bloom_start))*100) %>% # Calculates percent of bloom that smaple was taken
  
# Transforms Data and rounds it up for the model
  mutate(HQ_sqrt = round(sqrt(HQ_total))) %>%
  
# Makes sure things are formatted  
  as.data.frame() %>%
  mutate(Site = as.factor(Site),
         Crop = as.factor(Crop)) %>%
  ungroup()


######## Zero Inflated Model with negative binomial distribution #############
glmm_zero <- glmmTMB(HQ_sqrt ~ # Dependent variable, main generalized linear model
                           bloom_rank + # Main independent variable, Fixed effect
                           Yday + # Factors in numeric day of year (1-365)
                           # REMOVED MONTH FOR REVIEWER COMMENT ABOUT MONTH AND YDAY BEING CORRELATED
                           # But if you remove month, it improves the model when you also remove year.
                           # Both have a higher AIC than the original model
                           #Month + # Factors in differences across months, Fixed effect
                           #Year + # Factors in differences across years, Fixed effect
                           (1|Site) + # Factors in differences across sites, random effect
                           (1|Crop), # Factors in differences across crops, random effect
                     
                     ziformula = ~ 1 + # Zero Inflated model
                           Mass_abs + # Factors in sample mass in determining zeros, Fixed effect
                           (1|Site) + # Factors in site, random effect
                           (1|Crop_or_NonCrop) + # Factors in sample type, random effect
                           (1|Crop), # Factors in crop, random effect 
                     family = nbinom2, # Set the Distribution Family
                     data = all_master) # Sets Data


# This model had the lowest AIC which balances model fit and model complexity to minimize variables, and has bloom rank; 
# Bloom rank actually makes the model worse, which is worth noting but we will keep it in
# All of the other variables in the model made it significantly better, and when they others were added it was significantly worse
# All of the variables also make logical sense, and give some insightful results.
AICc(glmm_zero)
# We see significant differences throughout the year (Yday)
# We see significant differences across months
# We do not see significant difference across year 
# We do not see significant difference across bloom rank
# Pollen mass is almost significant in the zero inflated model
summary(glmm_zero)

# HQ vs bloom rank
# There really doesn't seem to be a relationship
ggplot(all_master, aes(y = HQ_sqrt, x = bloom_rank)) +
  geom_point() +
  geom_smooth() +
  ylab("HQ_sqrt") + xlab("bloom_rank")

# HQ vs Yday
# There is a relationship but not exactly linear
ggplot(all_master, aes(y = HQ_sqrt, x = num_date)) +
  geom_point() +
  geom_smooth() +
  ylab("HQ_sqrt") + xlab("num_date")

# Extract deviance residuals
# I switched from raw residuals to deviance residuals 
# Deviance is better to use with non-normally distributed models, eg generalized, zero-inflated
deviance_residuals <- residuals(glmm_zero, type = "deviance")

# Create plots for deviance residuals
# Now the residuals look pretty good because we no longer have that diagonal cutoff due to being restricted at zero
# because we aren't using the raw residual values anymore
plot(deviance_residuals, main = "Deviance Residuals vs. Fitted Values", xlab = "Fitted Values", ylab = "Deviance Residuals")
abline(h = 0, col = "red")  # Add a horizontal line at y = 0

# Creates Q-Q Plot
# Not great but not bad
# The deviation on the left is likely due to the zeros in the model following a different pattern than the rest of the model
# But we already know that because we included a zero binary model which has different variables than the linear model
qqnorm(deviance_residuals)
qqline(deviance_residuals)

######## BROKEN UP BY CROP ###########
lm_mfoam <- all_master %>% 
  filter(Crop == "meadowfoam")
  
lm_cherry <- all_master %>% 
  filter(Crop == "cherry")

lm_clover <- all_master %>% 
  filter(Crop == "clover")

lm_carrot <- all_master %>% 
  filter(Crop == "carrot")


#### Carrot Model TOO FEW OBSERVATIONS TO FIT MODEL #############
glmm_carrot <- glmmTMB(HQ_sqrt ~ # Dependent variable, main generalized linear model
                       bloom_rank + # Main independent variable, Fixed effect
                       Yday + # Factors in numeric day of year (1-365)
                       (1|Site), # Factors in differences across sites, random effect
                       
                     ziformula = ~ 1 + # Zero Inflated model
                       Mass_abs + # Factors in sample mass in determining zeros, Fixed effect
                       (1|Site) + # Factors in site, random effect
                       (1|Crop_or_NonCrop), # Factors in sample type, random effect
                     family = nbinom2, # Set the Distribution Family
                     data = lm_carrot) # Sets Data


AICc(glmm_carrot)
summary(glmm_carrot)

#### Cherry Model #############
glmm_cherry <- glmmTMB(HQ_sqrt ~ # Dependent variable, main generalized linear model
                       bloom_rank + # Main independent variable, Fixed effect
                       Yday + # Factors in numeric day of year (1-365)
                       (1|Site), # Factors in differences across sites, random effect
                     
                     ziformula = ~ 1 + # Zero Inflated model
                       Mass_abs + # Factors in sample mass in determining zeros, Fixed effect
                       (1|Site) + # Factors in site, random effect
                       (1|Crop_or_NonCrop), # Factors in sample type, random effect
                     family = nbinom2, # Set the Distribution Family
                     data = lm_cherry) # Sets Data


AICc(glmm_cherry)
summary(glmm_cherry)

# HQ vs bloom rank
ggplot(lm_cherry, aes(y = HQ_sqrt, x = bloom_rank)) +
  geom_point() +
  geom_smooth() +
  ylab("HQ_sqrt") + xlab("bloom_rank")

# HQ vs Yday
ggplot(lm_cherry, aes(y = HQ_sqrt, x = num_date)) +
  geom_point() +
  geom_smooth() +
  ylab("HQ_sqrt") + xlab("num_date")

# Extract deviance residuals
deviance_residuals <- residuals(glmm_cherry, type = "deviance")

# Create plots for deviance residuals
plot(deviance_residuals, main = "Deviance Residuals vs. Fitted Values", xlab = "Fitted Values", ylab = "Deviance Residuals")
abline(h = 0, col = "red")  # Add a horizontal line at y = 0

# Creates Q-Q Plot
qqnorm(deviance_residuals)
qqline(deviance_residuals)


#### Clover Model TOO FEW TO PROPERLY FIT MODEL #############
glmm_clover <- glmmTMB(HQ_sqrt ~ # Dependent variable, main generalized linear model
                       bloom_rank + # Main independent variable, Fixed effect
                       Yday + # Factors in numeric day of year (1-365)
                       (1|Site), # Factors in differences across sites, random effect
                     
                     ziformula = ~ 1 + # Zero Inflated model
                       #Mass_abs + # Factors in sample mass in determining zeros, Fixed effect
                       (1|Site) + # Factors in site, random effect
                       (1|Crop_or_NonCrop), # Factors in sample type, random effect
                     family = nbinom2, # Set the Distribution Family
                     data = lm_clover) # Sets Data


AICc(glmm_clover)
summary(glmm_clover)

# HQ vs bloom rank
ggplot(lm_clover, aes(y = HQ_sqrt, x = bloom_rank)) +
  geom_point() +
  geom_smooth() +
  ylab("HQ_sqrt") + xlab("bloom_rank")

# HQ vs Yday
ggplot(lm_clover, aes(y = HQ_sqrt, x = num_date)) +
  geom_point() +
  geom_smooth() +
  ylab("HQ_sqrt") + xlab("num_date")

# Extract deviance residuals
deviance_residuals <- residuals(glmm_clover, type = "deviance")

# Create plots for deviance residuals
plot(deviance_residuals, main = "Deviance Residuals vs. Fitted Values", xlab = "Fitted Values", ylab = "Deviance Residuals")
abline(h = 0, col = "red")  # Add a horizontal line at y = 0

# Creates Q-Q Plot
qqnorm(deviance_residuals)
qqline(deviance_residuals)

#### Mfoam Model TOO FEW TO PROPERLY FIT MODEL #############
glmm_mfoam <- glmmTMB(HQ_sqrt ~ # Dependent variable, main generalized linear model
                       bloom_rank + # Main independent variable, Fixed effect
                       #Yday + # Factors in numeric day of year (1-365)
                       (1|Site), # Factors in differences across sites, random effect
                     
                     ziformula = ~ 1 + # Zero Inflated model
                       Mass_abs + # Factors in sample mass in determining zeros, Fixed effect
                       (1|Site) + # Factors in site, random effect
                       (1|Crop_or_NonCrop), # Factors in sample type, random effect
                     family = nbinom2, # Set the Distribution Family
                     data = lm_mfoam) # Sets Data

AICc(glmm_mfoam)
summary(glmm_mfoam)

# HQ vs bloom rank
ggplot(lm_mfoam, aes(y = HQ_sqrt, x = bloom_rank)) +
  geom_point() +
  geom_smooth() +
  ylab("HQ_sqrt") + xlab("bloom_rank")

# HQ vs Yday
ggplot(lm_mfoam, aes(y = HQ_sqrt, x = num_date)) +
  geom_point() +
  geom_smooth() +
  ylab("HQ_sqrt") + xlab("num_date")

# Extract deviance residuals
deviance_residuals <- residuals(glmm_mfoam, type = "deviance")

# Create plots for deviance residuals
plot(deviance_residuals, main = "Deviance Residuals vs. Fitted Values", xlab = "Fitted Values", ylab = "Deviance Residuals")
abline(h = 0, col = "red")  # Add a horizontal line at y = 0

# Creates Q-Q Plot
qqnorm(deviance_residuals)
qqline(deviance_residuals)


```

##Supplemental info -- Pesticide counts 

```{r}
library(tidyverse)

peak1 <- S3 %>% #select peak bloom
  filter(bloom_rank == "1")

peak2 <- S3 %>% #select peak bloom
  filter(bloom_rank == "2")


bp1 <- ggplot(peak1, aes(x=Crop, y=Pest_Count, group=Crop)) + 
  geom_boxplot(aes(fill=Crop))
bp1

bp1 + facet_grid(Year ~ Crop_or_NonCrop) + 
  scale_y_log10() +
  labs(x = "Pollen Identity", y = "Number of pesticides detected") ##Figure 2


bp2 <- ggplot(peak2, aes(x=Crop, y=Pest_Count, group=Crop)) + 
  geom_boxplot(aes(fill=Crop))
bp2

bp2 + facet_grid(Year ~ Crop_or_NonCrop) + 
  scale_y_log10() +
  labs(x = "Pollen Identity", y = "Number of Pesticicides Detected)") ##Figure 2


##Testing for differences in HQ between crop and non-crop pollen at peak bloom (figure 2) -- composites

peak_comp20 <- peak1 %>% #composite samples in 2020
  filter(Crop_or_NonCrop == "composite", Year == "2020")
fig2_anova_comp_20 <- aov(Pest_Count ~ Crop, data = peak_comp20, var.equal = FALSE)
summary(fig2_anova_comp_20) #reject the null hypothesis -- there is a difference in means for the composite HQ values

TukeyHSD(fig2_anova_comp_20)
plot(TukeyHSD(fig2_anova_comp_20, conf.level=.95), las = 2)


peak_comp21 <- peak1 %>% #composite samples in 2021
  filter(Crop_or_NonCrop == "composite", Year == "2021")
fig2_anova_comp_21 <- aov(Pest_Count ~ Crop, data = peak_comp21, var.equal = FALSE)
summary(fig2_anova_comp_21) # fail to reject

peak_comp20 <- peak2 %>% #composite samples in 2020
  filter(Crop_or_NonCrop == "composite", Year == "2020")
fig2_anova_comp_20 <- aov(Pest_Count ~ Crop, data = peak_comp20, var.equal = FALSE)
summary(fig2_anova_comp_20) #reject the null hypothesis -- there is a difference in means for the composite pesticide count values 

peak_comp21 <- peak2 %>% #composite samples in 2021
  filter(Crop_or_NonCrop == "composite", Year == "2021")
fig2_anova_comp_21 <- aov(Pest_Count ~ Crop, data = peak_comp21, var.equal = FALSE)
summary(fig2_anova_comp_21) # fail to reject

##Testing for differences in HQ between crop and non-crop pollen at peak bloom (figure 2) -- components

peak_carrot_20 <- peak1 %>% #carrot in 2020
  filter(Crop == "carrot", Crop_or_NonCrop != "composite", Year == "2020")

peak_carrot_20 <- peak2 %>% #carrot in 2020
  filter(Crop == "carrot", Crop_or_NonCrop != "composite", Year == "2020")


##cherry 2020

peak_cherry_20_crop <- peak1 %>% #cherry crop in 2020
  filter(Crop == "cherry", Crop_or_NonCrop == "crop", Year == "2020")

peak_cherry_20_crop <- peak_cherry_20_crop$Pest_Count

peak_cherry_20_non <- peak1 %>% #cherry noncrop in 2020
  filter(Crop == "cherry", Crop_or_NonCrop == "noncrop", Year == "2020")

peak_cherry_20_non <- peak_cherry_20_non$Pest_Count

t.test(peak_cherry_20_non, peak_cherry_20_crop) #Reject cherry 2020 peak1 -- THere are different numbers of pesticides detected in cherry and non-cherry pollen


peak_cherry_20_crop <- peak2 %>% #cherry crop in 2020
  filter(Crop == "cherry", Crop_or_NonCrop == "crop", Year == "2020")

peak_cherry_20_crop <- peak_cherry_20_crop$Pest_Count

peak_cherry_20_non <- peak2 %>% #cherry noncrop in 2020
  filter(Crop == "cherry", Crop_or_NonCrop == "noncrop", Year == "2020")

peak_cherry_20_non <- peak_cherry_20_non$Pest_Count

t.test(peak_cherry_20_non, peak_cherry_20_crop) #fail to reject cherry 2020 peak2


##clover 2020

peak_clover_20_crop <- peak1 %>% #clover crop in 2020
  filter(Crop == "clover", Crop_or_NonCrop == "crop", Year == "2020")

peak_clover_20_crop <- peak_clover_20_crop$Pest_Count

peak_clover_20_non <- peak1 %>% #clover noncrop in 2020
  filter(Crop == "clover", Crop_or_NonCrop == "noncrop", Year == "2020")

peak_clover_20_non <- peak_clover_20_non$Pest_Count

t.test(peak_clover_20_non, peak_clover_20_crop) #reject the null hypothesis in 2020 at peak1


peak_clover_20_crop <- peak2 %>% #clover crop in 2020
  filter(Crop == "clover", Crop_or_NonCrop == "crop", Year == "2020")

peak_clover_20_crop <- peak_clover_20_crop$Pest_Count

peak_clover_20_non <- peak2 %>% #clover noncrop in 2020
  filter(Crop == "clover", Crop_or_NonCrop == "noncrop", Year == "2020")

peak_clover_20_non <- peak_clover_20_non$Pest_Count

t.test(peak_clover_20_non, peak_clover_20_crop) #fail to reject the null hypothesis in 2020 at peak2

##meadowfoam 2020

peak_mead_20_crop <- peak1 %>% #meadowfoam crop in 2020
  filter(Crop == "meadowfoam", Crop_or_NonCrop == "crop", Year == "2020")

peak_mead_20_crop <- peak_mead_20_crop$Pest_Count

peak_mead_20_non <- peak1 %>% #meadowfoam noncrop in 2020
  filter(Crop == "meadowfoam", Crop_or_NonCrop == "noncrop", Year == "2020")

peak_mead_20_non <- peak_mead_20_non$Pest_Count

t.test(peak_mead_20_non, peak_mead_20_crop) #fail to reject the null hypothesis in 2020 at peak1

peak_mead_20_crop <- peak2 %>% #meadowfoam crop in 2020
  filter(Crop == "meadowfoam", Crop_or_NonCrop == "crop", Year == "2020")

peak_mead_20_crop <- peak_mead_20_crop$Pest_Count

peak_mead_20_non <- peak2 %>% #meadowfoam noncrop in 2020
  filter(Crop == "meadowfoam", Crop_or_NonCrop == "noncrop", Year == "2020")

peak_mead_20_non <- peak_mead_20_non$Pest_Count

t.test(peak_mead_20_non, peak_mead_20_crop) #fail to reject the null hypothesis in 2020 at peak2


##cherry 2021

peak_cherry_21_crop <- peak1 %>% #cherry crop in 2021
  filter(Crop == "cherry", Crop_or_NonCrop == "crop", Year == "2021")

peak_cherry_21_crop <- peak_cherry_21_crop$Pest_Count

peak_cherry_21_non <- peak1 %>% #cherry noncrop in 2021
  filter(Crop == "cherry", Crop_or_NonCrop == "noncrop", Year == "2021")

peak_cherry_21_non <- peak_cherry_21_non$Pest_Count

t.test(peak_cherry_21_non, peak_cherry_21_crop) #fail to reject cherry 2021 peak1

peak_cherry_21_crop <- peak2 %>% #cherry crop in 2021
  filter(Crop == "cherry", Crop_or_NonCrop == "crop", Year == "2021")

peak_cherry_21_crop <- peak_cherry_21_crop$Pest_Count

peak_cherry_21_non <- peak2 %>% #cherry noncrop in 2021
  filter(Crop == "cherry", Crop_or_NonCrop == "noncrop", Year == "2021")

peak_cherry_21_non <- peak_cherry_21_non$Pest_Count

t.test(peak_cherry_21_non, peak_cherry_21_crop) #fail to reject cherry 2021 peak2


##clover 2021

peak_clover_21_crop <- peak1 %>% #clover crop in 2021
  filter(Crop == "clover", Crop_or_NonCrop == "crop", Year == "2021")

peak_clover_21_crop <- peak_clover_21_crop$Pest_Count

peak_clover_21_non <- peak1 %>% #clover noncrop in 2021
  filter(Crop == "clover", Crop_or_NonCrop == "noncrop", Year == "2021")

peak_clover_21_non <- peak_clover_21_non$Pest_Count

t.test(peak_clover_21_non, peak_clover_21_crop) #fail to reject the null hypothesis in 2021 at peak1


peak_clover_21_crop <- peak2 %>% #clover crop in 2021
  filter(Crop == "clover", Crop_or_NonCrop == "crop", Year == "2021")

peak_clover_21_crop <- peak_clover_21_crop$Pest_Count

peak_clover_21_non <- peak2 %>% #clover noncrop in 2021
  filter(Crop == "clover", Crop_or_NonCrop == "noncrop", Year == "2021")

peak_clover_21_non <- peak_clover_21_non$Pest_Count

t.test(peak_clover_21_non, peak_clover_21_crop) #fail to reject the null hypothesis in 2021 at peak1


##meadowfoam 2021

peak_mead_21_crop <- peak1 %>% #meadowfoam crop in 2021
  filter(Crop == "meadowfoam", Crop_or_NonCrop == "crop", Year == "2021")

peak_mead_21_crop <- peak_mead_21_crop$Pest_Count

peak_mead_21_non <- peak1 %>% #meadowfoam noncrop in 2020
  filter(Crop == "meadowfoam", Crop_or_NonCrop == "noncrop", Year == "2021")

peak_mead_21_non <- peak_mead_21_non$Pest_Count

t.test(peak_mead_21_non, peak_mead_21_crop) # fail to reject the null hypothesis in 2021 at peak1

peak_mead_21_crop <- peak2 %>% #meadowfoam crop in 2021
  filter(Crop == "meadowfoam", Crop_or_NonCrop == "crop", Year == "2021")

peak_mead_21_crop <- peak_mead_21_crop$Pest_Count

peak_mead_21_non <- peak2 %>% #meadowfoam noncrop in 2021
  filter(Crop == "clover", Crop_or_NonCrop == "noncrop", Year == "2021")

peak_mead_21_non <- peak_mead_21_non$Pest_Count

t.test(peak_mead_21_non, peak_mead_21_crop) #fail to reject the null hypothesis in 2020 at peak2

```
