# Supplementary material for: The power to (detect) change: Can honey bee collected pollen be used to monitor pesticide residues in the landscape?
Source: PLoS One. 2024 Sep 26;19(9):e0309236. doi: 10.1371/journal.pone.0309236 (PMC11426543; doi:10.1371/journal.pone.0309236)
Supplement: S5 File — (XLSX) [file pone.0309236.s005.xlsx]

## Sheet: 1
					SampleID		07.31.20.59b_c		07.05.20.TC2_c		07.05.20.JH_c		07.29.20.JH_c		07.29.20_TC2_c		06.23.20.JH_c		06.23.20.TC1_c		07.05.20.TC1_c		06.23.20.TC2_c		07.17.20.JH_c		06.23.20.HVP_c		07.17.20.TC1_c		07.17.20.TC2_c		07.29.20.TC1_c		07.10.20.52_c		07.10.20.59b_c		07.31.20.52_c		07.26.20.003_c		07.22.20.59b_c		07.26.20.49_c		05.16.20.MJ6_c		05.16.20.MJ1_c
					BatchNumber		1_01	1_01	1_01	1_01	1_01	1_01	1_01	1_01	1_01	1_01	1_01	1_01	1_01	1_01	1_01	1_01	1_01	1_01	1_01	1_01	1_01	1_01	1_01	1_01	1_01	1_01	1_01	1_01	1_01	1_01	1_01	1_01	1_01	1_01	1_01	1_01	1_01	1_01	1_01	1_01	1_01	1_01	1_01
Analyte	Type	MoA Code	Instrument LOQ (ng/mL)	LOD (ppm)		mass (g)	Reporting Limit (ug/g, ppm)	mass (g)	Reporting Limit (ug/g, ppm)	mass (g)	Reporting Limit (ug/g, ppm)	mass (g)	Reporting Limit (ug/g, ppm)	mass (g)	Reporting Limit (ug/g, ppm)	mass (g)	Reporting Limit (ug/g, ppm)	mass (g)	Reporting Limit (ug/g, ppm)	mass (g)	Reporting Limit (ug/g, ppm)	mass (g)	Reporting Limit (ug/g, ppm)	mass (g)	Reporting Limit (ug/g, ppm)	mass (g)	Reporting Limit (ug/g, ppm)	mass (g)	Reporting Limit (ug/g, ppm)	mass (g)	Reporting Limit (ug/g, ppm)	mass (g)	Reporting Limit (ug/g, ppm)	mass (g)	Reporting Limit (ug/g, ppm)	mass (g)	Reporting Limit (ug/g, ppm)	mass (g)	Reporting Limit (ug/g, ppm)	mass (g)	Reporting Limit (ug/g, ppm)	mass (g)	Reporting Limit (ug/g, ppm)	mass (g)	Reporting Limit (ug/g, ppm)	mass (g)	Reporting Limit (ug/g, ppm)	mass (g)	Reporting Limit (ug/g, ppm)
2,6-Dichlorobenzamide	H	29/L	50	0.025		3.01	0.0830565	3.16	0.0791139	2.6	0.0961538	2.99	0.083612	2.08	0.120192	2.9	0.0862069	2.85	0.0877193	3	0.0833333	3.11	0.0803859	3.11	0.0803859	3.15	0.0793651	3.15	0.0793651	3.08	0.0811688	3.15	0.0793651	2.92	0.0856164	3	0.0833333	3.07	0.0814332	3.03	0.0825083	3.18	0.0786164	3.01	0.0830565	2.98	0.0838926	3.08	0.0811688
Abamectin	I	6	10	0.005		3.01	0.0166113	3.16	0.0158228	2.6	0.0192308	2.99	0.0167224	2.08	0.0240385	2.9	0.0172414	2.85	0.0175439	3	0.0166667	3.11	0.0160772	3.11	0.0160772	3.15	0.015873	3.15	0.015873	3.08	0.0162338	3.15	0.015873	2.92	0.0171233	3	0.0166667	3.07	0.0162866	3.03	0.0165017	3.18	0.0157233	3.01	0.0166113	2.98	0.0167785	3.08	0.0162338
Acephate	I	1B	200	0.1		3.01	0.332226	3.16	0.316456	2.6	0.384615	2.99	0.334448	2.08	0.480769	2.9	0.344828	2.85	0.350877	3	0.333333	3.11	0.321543	3.11	0.321543	3.15	0.31746	3.15	0.31746	3.08	0.324675	3.15	0.31746	2.92	0.342466	3	0.333333	3.07	0.325733	3.03	0.330033	3.18	0.314465	3.01	0.332226	2.98	0.33557	3.08	0.324675
Acequinocyl	I	20B	10	0.005		3.01	0.0166113	3.16	0.0158228	2.6	0.0192308	2.99	0.0167224	2.08	0.0240385	2.9	0.0172414	2.85	0.0175439	3	0.0166667	3.11	0.0160772	3.11	0.0160772	3.15	0.015873	3.15	0.015873	3.08	0.0162338	3.15	0.015873	2.92	0.0171233	3	0.0166667	3.07	0.0162866	3.03	0.0165017	3.18	0.0157233	3.01	0.0166113	2.98	0.0167785	3.08	0.0162338
Acetamiprid	I	4A	10	0.005		3.01	0.0166113	3.16	0.0158228	2.6	0.0192308	2.99	0.0167224	2.08	0.0240385	2.9	0.0172414	2.85	0.0175439	3	0.0166667	3.11	0.0160772	3.11	0.0160772	3.15	0.015873	3.15	0.015873	3.08	0.0162338	3.15	0.015873	2.92	0.0171233	3	0.0166667	3.07	0.0162866	3.03	0.0165017	3.18	0.0157233	3.01	0.0166113	2.98	0.0167785	3.08	0.0162338
Acetochlor	H	15/K3	20	0.01		3.01	0.0332226	3.16	0.0316456	2.6	0.0384615	2.99	0.0334448	2.08	0.0480769	2.9	0.0344828	2.85	0.0350877	3	0.0333333	3.11	0.0321543	3.11	0.0321543	3.15	0.031746	3.15	0.031746	3.08	0.0324675	3.15	0.031746	2.92	0.0342466	3	0.0333333	3.07	0.0325733	3.03	0.0330033	3.18	0.0314465	3.01	0.0332226	2.98	0.033557	3.08	0.0324675
Acibenzolar-S-Methyl	F	P01	20	0.01		3.01	0.0332226	3.16	0.0316456	2.6	0.0384615	2.99	0.0334448	2.08	0.0480769	2.9	0.0344828	2.85	0.0350877	3	0.0333333	3.11	0.0321543	3.11	0.0321543	3.15	0.031746	3.15	0.031746	3.08	0.0324675	3.15	0.031746	2.92	0.0342466	3	0.0333333	3.07	0.0325733	3.03	0.0330033	3.18	0.0314465	3.01	0.0332226	2.98	0.033557	3.08	0.0324675
Alachlor	H	15/K3	20	0.01		3.01	0.0332226	3.16	0.0316456	2.6	0.0384615	2.99	0.0334448	2.08	0.0480769	2.9	0.0344828	2.85	0.0350877	3	0.0333333	3.11	0.0321543	3.11	0.0321543	3.15	0.031746	3.15	0.031746	3.08	0.0324675	3.15	0.031746	2.92	0.0342466	3	0.0333333	3.07	0.0325733	3.03	0.0330033	3.18	0.0314465	3.01	0.0332226	2.98	0.033557	3.08	0.0324675
Aldicarb	I	1A	20	0.01		3.01	0.0332226	3.16	0.0316456	2.6	0.0384615	2.99	0.0334448	2.08	0.0480769	2.9	0.0344828	2.85	0.0350877	3	0.0333333	3.11	0.0321543	3.11	0.0321543	3.15	0.031746	3.15	0.031746	3.08	0.0324675	3.15	0.031746	2.92	0.0342466	3	0.0333333	3.07	0.0325733	3.03	0.0330033	3.18	0.0314465	3.01	0.0332226	2.98	0.033557	3.08	0.0324675
Aldrin	I	2A	20	0.01		3.01	0.0332226	3.16	0.0316456	2.6	0.0384615	2.99	0.0334448	2.08	0.0480769	2.9	0.0344828	2.85	0.0350877	3	0.0333333	3.11	0.0321543	3.11	0.0321543	3.15	0.031746	3.15	0.031746	3.08	0.0324675	3.15	0.031746	2.92	0.0342466	3	0.0333333	3.07	0.0325733	3.03	0.0330033	3.18	0.0314465	3.01	0.0332226	2.98	0.033557	3.08	0.0324675
alpha-BHC	I	2A	10	0.005		3.01	0.0166113	3.16	0.0158228	2.6	0.0192308	2.99	0.0167224	2.08	0.0240385	2.9	0.0172414	2.85	0.0175439	3	0.0166667	3.11	0.0160772	3.11	0.0160772	3.15	0.015873	3.15	0.015873	3.08	0.0162338	3.15	0.015873	2.92	0.0171233	3	0.0166667	3.07	0.0162866	3.03	0.0165017	3.18	0.0157233	3.01	0.0166113	2.98	0.0167785	3.08	0.0162338
Ametoctradin	F	45	10	0.005		3.01	0.0166113	3.16	0.0158228	2.6	0.0192308	2.99	0.0167224	2.08	0.0240385	2.9	0.0172414	2.85	0.0175439	3	0.0166667	3.11	0.0160772	3.11	0.0160772	3.15	0.015873	3.15	0.015873	3.08	0.0162338	3.15	0.015873	2.92	0.0171233	3	0.0166667	3.07	0.0162866	3.03	0.0165017	3.18	0.0157233	3.01	0.0166113	2.98	0.0167785	3.08	0.0162338
Ametryn	H	5/C1	10	0.005		3.01	0.0166113	3.16	0.0158228	2.6	0.0192308	2.99	0.0167224	2.08	0.0240385	2.9	0.0172414	2.85	0.0175439	3	0.0166667	3.11	0.0160772	3.11	0.0160772	3.15	0.015873	3.15	0.015873	3.08	0.0162338	3.15	0.015873	2.92	0.0171233	3	0.0166667	3.07	0.0162866	3.03	0.0165017	3.18	0.0157233	3.01	0.0166113	2.98	0.0167785	3.08	0.0162338
Aminocarb	I	1A	10	0.005		3.01	0.0166113	3.16	0.0158228	2.6	0.0192308	2.99	0.0167224	2.08	0.0240385	2.9	0.0172414	2.85	0.0175439	3	0.0166667	3.11	0.0160772	3.11	0.0160772	3.15	0.015873	3.15	0.015873	3.08	0.0162338	3.15	0.015873	2.92	0.0171233	3	0.0166667	3.07	0.0162866	3.03	0.0165017	3.18	0.0157233	3.01	0.0166113	2.98	0.0167785	3.08	0.0162338
Amitraz	I	19	10	0.005		3.01	0.0166113	3.16	0.0158228	2.6	0.0192308	2.99	0.0167224	2.08	0.0240385	2.9	0.0172414	2.85	0.0175439	3	0.0166667	3.11	0.0160772	3.11	0.0160772	3.15	0.015873	3.15	0.015873	3.08	0.0162338	3.15	0.015873	2.92	0.0171233	3	0.0166667	3.07	0.0162866	3.03	0.0165017	3.18	0.0157233	3.01	0.0166113	2.98	0.0167785	3.08	0.0162338
Ancymidol	H	UNK	20	0.01		3.01	0.0332226	3.16	0.0316456	2.6	0.0384615	2.99	0.0334448	2.08	0.0480769	2.9	0.0344828	2.85	0.0350877	3	0.0333333	3.11	0.0321543	3.11	0.0321543	3.15	0.031746	3.15	0.031746	3.08	0.0324675	3.15	0.031746	2.92	0.0342466	3	0.0333333	3.07	0.0325733	3.03	0.0330033	3.18	0.0314465	3.01	0.0332226	2.98	0.033557	3.08	0.0324675
Atraton	H	5/C1	20	0.01		3.01	0.0332226	3.16	0.0316456	2.6	0.0384615	2.99	0.0334448	2.08	0.0480769	2.9	0.0344828	2.85	0.0350877	3	0.0333333	3.11	0.0321543	3.11	0.0321543	3.15	0.031746	3.15	0.031746	3.08	0.0324675	3.15	0.031746	2.92	0.0342466	3	0.0333333	3.07	0.0325733	3.03	0.0330033	3.18	0.0314465	3.01	0.0332226	2.98	0.033557	3.08	0.0324675
Atrazine	H	5/C1	20	0.01		3.01	0.0332226	3.16	0.0316456	2.6	0.0384615	2.99	0.0334448	2.08	0.0480769	2.9	0.0344828	2.85	0.0350877	3	0.0333333	3.11	0.0321543	3.11	0.0321543	3.15	0.031746	3.15	0.031746	3.08	0.0324675	3.15	0.031746	2.92	0.0342466	3	0.0333333	3.07	0.0325733	3.03	0.0330033	3.18	0.0314465	3.01	0.0332226	2.98	0.033557	3.08	0.0324675
Azinphos ethyl	I	1B	20	0.01		3.01	0.0332226	3.16	0.0316456	2.6	0.0384615	2.99	0.0334448	2.08	0.0480769	2.9	0.0344828	2.85	0.0350877	3	0.0333333	3.11	0.0321543	3.11	0.0321543	3.15	0.031746	3.15	0.031746	3.08	0.0324675	3.15	0.031746	2.92	0.0342466	3	0.0333333	3.07	0.0325733	3.03	0.0330033	3.18	0.0314465	3.01	0.0332226	2.98	0.033557	3.08	0.0324675
Azinphos methyl	I	1B	20	0.01		3.01	0.0332226	3.16	0.0316456	2.6	0.0384615	2.99	0.0334448	2.08	0.0480769	2.9	0.0344828	2.85	0.0350877	3	0.0333333	3.11	0.0321543	3.11	0.0321543	3.15	0.031746	3.15	0.031746	3.08	0.0324675	3.15	0.031746	2.92	0.0342466	3	0.0333333	3.07	0.0325733	3.03	0.0330033	3.18	0.0314465	3.01	0.0332226	2.98	0.033557	3.08	0.0324675
Azoxystrobin	F	11	10	0.005		3.01	0.0166113	3.16	0.0158228	2.6	0.0192308	2.99	0.0167224	2.08	0.0240385	2.9	0.0172414	2.85	0.0175439	3	0.0166667	3.11	0.0160772	3.11	0.0160772	3.15	0.015873	3.15	0.015873	3.08	0.0162338	3.15	0.015873	2.92	0.0171233	3	0.0166667	3.07	0.0162866	3.03	0.0165017	3.18	0.0157233	3.01	0.0166113	2.98	0.0167785	3.08	0.0162338
Bendiocarb	I	1A	50	0.025		3.01	0.0830565	3.16	0.0791139	2.6	0.0961538	2.99	0.083612	2.08	0.120192	2.9	0.0862069	2.85	0.0877193	3	0.0833333	3.11	0.0803859	3.11	0.0803859	3.15	0.0793651	3.15	0.0793651	3.08	0.0811688	3.15	0.0793651	2.92	0.0856164	3	0.0833333	3.07	0.0814332	3.03	0.0825083	3.18	0.0786164	3.01	0.0830565	2.98	0.0838926	3.08	0.0811688
Benfluralin	H	3/K1	10	0.005		3.01	0.0166113	3.16	0.0158228	2.6	0.0192308	2.99	0.0167224	2.08	0.0240385	2.9	0.0172414	2.85	0.0175439	3	0.0166667	3.11	0.0160772	3.11	0.0160772	3.15	0.015873	3.15	0.015873	3.08	0.0162338	3.15	0.015873	2.92	0.0171233	3	0.0166667	3.07	0.0162866	3.03	0.0165017	3.18	0.0157233	3.01	0.0166113	2.98	0.0167785	3.08	0.0162338
Bensulide	H	0/Z	100	0.05		3.01	0.166113	3.16	0.158228	2.6	0.192308	2.99	0.167224	2.08	0.240385	2.9	0.172414	2.85	0.175439	3	0.166667	3.11	0.160772	3.11	0.160772	3.15	0.15873	3.15	0.15873	3.08	0.162338	3.15	0.15873	2.92	0.171233	3	0.166667	3.07	0.162866	3.03	0.165017	3.18	0.157233	3.01	0.166113	2.98	0.167785	3.08	0.162338
Benthiocarb	H	15/K3	50	0.025		3.01	0.0830565	3.16	0.0791139	2.6	0.0961538	2.99	0.083612	2.08	0.120192	2.9	0.0862069	2.85	0.0877193	3	0.0833333	3.11	0.0803859	3.11	0.0803859	3.15	0.0793651	3.15	0.0793651	3.08	0.0811688	3.15	0.0793651	2.92	0.0856164	3	0.0833333	3.07	0.0814332	3.03	0.0825083	3.18	0.0786164	3.01	0.0830565	2.98	0.0838926	3.08	0.0811688
beta-BHC	I	2A	10	0.005		3.01	0.0166113	3.16	0.0158228	2.6	0.0192308	2.99	0.0167224	2.08	0.0240385	2.9	0.0172414	2.85	0.0175439	3	0.0166667	3.11	0.0160772	3.11	0.0160772	3.15	0.015873	3.15	0.015873	3.08	0.0162338	3.15	0.015873	2.92	0.0171233	3	0.0166667	3.07	0.0162866	3.03	0.0165017	3.18	0.0157233	3.01	0.0166113	2.98	0.0167785	3.08	0.0162338
Bifenazate	I	20D	100	0.05		3.01	0.166113	3.16	0.158228	2.6	0.192308	2.99	0.167224	2.08	0.240385	2.9	0.172414	2.85	0.175439	3	0.166667	3.11	0.160772	3.11	0.160772	3.15	0.15873	3.15	0.15873	3.08	0.162338	3.15	0.15873	2.92	0.171233	3	0.166667	3.07	0.162866	3.03	0.165017	3.18	0.157233	3.01	0.166113	2.98	0.167785	3.08	0.162338
Bifenthrin	I	3A	10	0.005		3.01	0.0166113	3.16	0.0158228	2.6	0.0192308	2.99	0.0167224	2.08	0.0240385	2.9	0.0172414	2.85	0.0175439	3	0.0166667	3.11	0.0160772	3.11	0.0160772	3.15	0.015873	3.15	0.015873	3.08	0.0162338	3.15	0.015873	2.92	0.0171233	3	0.0166667	3.07	0.0162866	3.03	0.0165017	3.18	0.0157233	3.01	0.0166113	2.98	0.0167785	3.08	0.0162338
Bitertanol	F	3	20	0.01		3.01	0.0332226	3.16	0.0316456	2.6	0.0384615	2.99	0.0334448	2.08	0.0480769	2.9	0.0344828	2.85	0.0350877	3	0.0333333	3.11	0.0321543	3.11	0.0321543	3.15	0.031746	3.15	0.031746	3.08	0.0324675	3.15	0.031746	2.92	0.0342466	3	0.0333333	3.07	0.0325733	3.03	0.0330033	3.18	0.0314465	3.01	0.0332226	2.98	0.033557	3.08	0.0324675
Boscalid	F	7	10	0.005		3.01	0.0166113	3.16	0.0158228	2.6	0.0192308	2.99	0.0167224	2.08	0.0240385	2.9	0.0172414	2.85	0.0175439	3	0.0166667	3.11	0.0160772	3.11	0.0160772	3.15	0.015873	3.15	0.015873	3.08	0.0162338	3.15	0.015873	2.92	0.0171233	3	0.0166667	3.07	0.0162866	3.03	0.0165017	3.18	0.0157233	3.01	0.0166113	2.98	0.0167785	3.08	0.0162338
Brodifacoum	ROD	UNK	100	0.05		3.01	0.166113	3.16	0.158228	2.6	0.192308	2.99	0.167224	2.08	0.240385	2.9	0.172414	2.85	0.175439	3	0.166667	3.11	0.160772	3.11	0.160772	3.15	0.15873	3.15	0.15873	3.08	0.162338	3.15	0.15873	2.92	0.171233	3	0.166667	3.07	0.162866	3.03	0.165017	3.18	0.157233	3.01	0.166113	2.98	0.167785	3.08	0.162338
Bromacil	H	5/C1	50	0.025		3.01	0.0830565	3.16	0.0791139	2.6	0.0961538	2.99	0.083612	2.08	0.120192	2.9	0.0862069	2.85	0.0877193	3	0.0833333	3.11	0.0803859	3.11	0.0803859	3.15	0.0793651	3.15	0.0793651	3.08	0.0811688	3.15	0.0793651	2.92	0.0856164	3	0.0833333	3.07	0.0814332	3.03	0.0825083	3.18	0.0786164	3.01	0.0830565	2.98	0.0838926	3.08	0.0811688
Bromopropylate	I	UN	20	0.01		3.01	0.0332226	3.16	0.0316456	2.6	0.0384615	2.99	0.0334448	2.08	0.0480769	2.9	0.0344828	2.85	0.0350877	3	0.0333333	3.11	0.0321543	3.11	0.0321543	3.15	0.031746	3.15	0.031746	3.08	0.0324675	3.15	0.031746	2.92	0.0342466	3	0.0333333	3.07	0.0325733	3.03	0.0330033	3.18	0.0314465	3.01	0.0332226	2.98	0.033557	3.08	0.0324675
Buprofezin	I	16	10	0.005		3.01	0.0166113	3.16	0.0158228	2.6	0.0192308	2.99	0.0167224	2.08	0.0240385	2.9	0.0172414	2.85	0.0175439	3	0.0166667	3.11	0.0160772	3.11	0.0160772	3.15	0.015873	3.15	0.015873	3.08	0.0162338	3.15	0.015873	2.92	0.0171233	3	0.0166667	3.07	0.0162866	3.03	0.0165017	3.18	0.0157233	3.01	0.0166113	2.98	0.0167785	3.08	0.0162338
Captan	F	M04	200	0.1		3.01	0.332226	3.16	0.316456	2.6	0.384615	2.99	0.334448	2.08	0.480769	2.9	0.344828	2.85	0.350877	3	0.333333	3.11	0.321543	3.11	0.321543	3.15	0.31746	3.15	0.31746	3.08	0.324675	3.15	0.31746	2.92	0.342466	3	0.333333	3.07	0.325733	3.03	0.330033	3.18	0.314465	3.01	0.332226	2.98	0.33557	3.08	0.324675
Carbaryl	I	1A	10	0.005		3.01	0.0166113	3.16	0.0158228	2.6	0.0192308	2.99	0.0167224	2.08	0.0240385	2.9	0.0172414	2.85	0.0175439	3	0.0166667	3.11	0.0160772	3.11	0.0160772	3.15	0.015873	3.15	0.015873	3.08	0.0162338	3.15	0.015873	2.92	0.0171233	3	0.0166667	3.07	0.0162866	3.03	0.0165017	3.18	0.0157233	3.01	0.0166113	2.98	0.0167785	3.08	0.0162338
Carbendazim	F	1	10	0.005		3.01	0.0166113	3.16	0.0158228	2.6	0.0192308	2.99	0.0167224	2.08	0.0240385	2.9	0.0172414	2.85	0.0175439	3	0.0166667	3.11	0.0160772	3.11	0.0160772	3.15	0.015873	3.15	0.015873	3.08	0.0162338	3.15	0.015873	2.92	0.0171233	3	0.0166667	3.07	0.0162866	3.03	0.0165017	3.18	0.0157233	3.01	0.0166113	2.98	0.0167785	3.08	0.0162338
Carbofuran	I	1A	10	0.005		3.01	0.0166113	3.16	0.0158228	2.6	0.0192308	2.99	0.0167224	2.08	0.0240385	2.9	0.0172414	2.85	0.0175439	3	0.0166667	3.11	0.0160772	3.11	0.0160772	3.15	0.015873	3.15	0.015873	3.08	0.0162338	3.15	0.015873	2.92	0.0171233	3	0.0166667	3.07	0.0162866	3.03	0.0165017	3.18	0.0157233	3.01	0.0166113	2.98	0.0167785	3.08	0.0162338
Carbophenothion	I	1B	100	0.05		3.01	0.166113	3.16	0.158228	2.6	0.192308	2.99	0.167224	2.08	0.240385	2.9	0.172414	2.85	0.175439	3	0.166667	3.11	0.160772	3.11	0.160772	3.15	0.15873	3.15	0.15873	3.08	0.162338	3.15	0.15873	2.92	0.171233	3	0.166667	3.07	0.162866	3.03	0.165017	3.18	0.157233	3.01	0.166113	2.98	0.167785	3.08	0.162338
Carboxin	F	7	10	0.005		3.01	0.0166113	3.16	0.0158228	2.6	0.0192308	2.99	0.0167224	2.08	0.0240385	2.9	0.0172414	2.85	0.0175439	3	0.0166667	3.11	0.0160772	3.11	0.0160772	3.15	0.015873	3.15	0.015873	3.08	0.0162338	3.15	0.015873	2.92	0.0171233	3	0.0166667	3.07	0.0162866	3.03	0.0165017	3.18	0.0157233	3.01	0.0166113	2.98	0.0167785	3.08	0.0162338
Carfentrazone ethyl	H	14/E	10	0.005		3.01	0.0166113	3.16	0.0158228	2.6	0.0192308	2.99	0.0167224	2.08	0.0240385	2.9	0.0172414	2.85	0.0175439	3	0.0166667	3.11	0.0160772	3.11	0.0160772	3.15	0.015873	3.15	0.015873	3.08	0.0162338	3.15	0.015873	2.92	0.0171233	3	0.0166667	3.07	0.0162866	3.03	0.0165017	3.18	0.0157233	3.01	0.0166113	2.98	0.0167785	3.08	0.0162338
Chlorantraniliprole	I	28	10	0.005		3.01	0.0166113	3.16	0.0158228	2.6	0.0192308	2.99	0.0167224	2.08	0.0240385	2.9	0.0172414	2.85	0.0175439	3	0.0166667	3.11	0.0160772	3.11	0.0160772	3.15	0.015873	3.15	0.015873	3.08	0.0162338	3.15	0.015873	2.92	0.0171233	3	0.0166667	3.07	0.0162866	3.03	0.0165017	3.18	0.0157233	3.01	0.0166113	2.98	0.0167785	3.08	0.0162338
Chlordane	I	2A	20	0.01		3.01	0.0332226	3.16	0.0316456	2.6	0.0384615	2.99	0.0334448	2.08	0.0480769	2.9	0.0344828	2.85	0.0350877	3	0.0333333	3.11	0.0321543	3.11	0.0321543	3.15	0.031746	3.15	0.031746	3.08	0.0324675	3.15	0.031746	2.92	0.0342466	3	0.0333333	3.07	0.0325733	3.03	0.0330033	3.18	0.0314465	3.01	0.0332226	2.98	0.033557	3.08	0.0324675
Chlorfenapyr	I	13	50	0.025		3.01	0.0830565	3.16	0.0791139	2.6	0.0961538	2.99	0.083612	2.08	0.120192	2.9	0.0862069	2.85	0.0877193	3	0.0833333	3.11	0.0803859	3.11	0.0803859	3.15	0.0793651	3.15	0.0793651	3.08	0.0811688	3.15	0.0793651	2.92	0.0856164	3	0.0833333	3.07	0.0814332	3.03	0.0825083	3.18	0.0786164	3.01	0.0830565	2.98	0.0838926	3.08	0.0811688
Chlorfenvinphos	I	1B	20	0.01		3.01	0.0332226	3.16	0.0316456	2.6	0.0384615	2.99	0.0334448	2.08	0.0480769	2.9	0.0344828	2.85	0.0350877	3	0.0333333	3.11	0.0321543	3.11	0.0321543	3.15	0.031746	3.15	0.031746	3.08	0.0324675	3.15	0.031746	2.92	0.0342466	3	0.0333333	3.07	0.0325733	3.03	0.0330033	3.18	0.0314465	3.01	0.0332226	2.98	0.033557	3.08	0.0324675
Chlorothalonil	F	M05	20	0.01		3.01	0.0332226	3.16	0.0316456	2.6	0.0384615	2.99	0.0334448	2.08	0.0480769	2.9	0.0344828	2.85	0.0350877	3	0.0333333	3.11	0.0321543	3.11	0.0321543	3.15	0.031746	3.15	0.031746	3.08	0.0324675	3.15	0.031746	2.92	0.0342466	3	0.0333333	3.07	0.0325733	3.03	0.0330033	3.18	0.0314465	3.01	0.0332226	2.98	0.033557	3.08	0.0324675
Chloroxuron	H	5/C2	100	0.05		3.01	0.166113	3.16	0.158228	2.6	0.192308	2.99	0.167224	2.08	0.240385	2.9	0.172414	2.85	0.175439	3	0.166667	3.11	0.160772	3.11	0.160772	3.15	0.15873	3.15	0.15873	3.08	0.162338	3.15	0.15873	2.92	0.171233	3	0.166667	3.07	0.162866	3.03	0.165017	3.18	0.157233	3.01	0.166113	2.98	0.167785	3.08	0.162338
Chlorpropham	H/PGR	23/K2	20	0.01		3.01	0.0332226	3.16	0.0316456	2.6	0.0384615	2.99	0.0334448	2.08	0.0480769	2.9	0.0344828	2.85	0.0350877	3	0.0333333	3.11	0.0321543	3.11	0.0321543	3.15	0.031746	3.15	0.031746	3.08	0.0324675	3.15	0.031746	2.92	0.0342466	3	0.0333333	3.07	0.0325733	3.03	0.0330033	3.18	0.0314465	3.01	0.0332226	2.98	0.033557	3.08	0.0324675
Chlorpyrifos methyl	I	1B	20	0.01		3.01	0.0332226	3.16	0.0316456	2.6	0.0384615	2.99	0.0334448	2.08	0.0480769	2.9	0.0344828	2.85	0.0350877	3	0.0333333	3.11	0.0321543	3.11	0.0321543	3.15	0.031746	3.15	0.031746	3.08	0.0324675	3.15	0.031746	2.92	0.0342466	3	0.0333333	3.07	0.0325733	3.03	0.0330033	3.18	0.0314465	3.01	0.0332226	2.98	0.033557	3.08	0.0324675
Clethodim	H	1/A	20	0.01		3.01	0.0332226	3.16	0.0316456	2.6	0.0384615	2.99	0.0334448	2.08	0.0480769	2.9	0.0344828	2.85	0.0350877	3	0.0333333	3.11	0.0321543	3.11	0.0321543	3.15	0.031746	3.15	0.031746	3.08	0.0324675	3.15	0.031746	2.92	0.0342466	3	0.0333333	3.07	0.0325733	3.03	0.0330033	3.18	0.0314465	3.01	0.0332226	2.98	0.033557	3.08	0.0324675
Clofentezine	I	10A	20	0.01		3.01	0.0332226	3.16	0.0316456	2.6	0.0384615	2.99	0.0334448	2.08	0.0480769	2.9	0.0344828	2.85	0.0350877	3	0.0333333	3.11	0.0321543	3.11	0.0321543	3.15	0.031746	3.15	0.031746	3.08	0.0324675	3.15	0.031746	2.92	0.0342466	3	0.0333333	3.07	0.0325733	3.03	0.0330033	3.18	0.0314465	3.01	0.0332226	2.98	0.033557	3.08	0.0324675
Clomazone	H	13/F4	20	0.01		3.01	0.0332226	3.16	0.0316456	2.6	0.0384615	2.99	0.0334448	2.08	0.0480769	2.9	0.0344828	2.85	0.0350877	3	0.0333333	3.11	0.0321543	3.11	0.0321543	3.15	0.031746	3.15	0.031746	3.08	0.0324675	3.15	0.031746	2.92	0.0342466	3	0.0333333	3.07	0.0325733	3.03	0.0330033	3.18	0.0314465	3.01	0.0332226	2.98	0.033557	3.08	0.0324675
Clothianidin	I	4A	20	0.01		3.01	0.0332226	3.16	0.0316456	2.6	0.0384615	2.99	0.0334448	2.08	0.0480769	2.9	0.0344828	2.85	0.0350877	3	0.0333333	3.11	0.0321543	3.11	0.0321543	3.15	0.031746	3.15	0.031746	3.08	0.0324675	3.15	0.031746	2.92	0.0342466	3	0.0333333	3.07	0.0325733	3.03	0.0330033	3.18	0.0314465	3.01	0.0332226	2.98	0.033557	3.08	0.0324675
Coumaphos	I	1B	20	0.01		3.01	0.0332226	3.16	0.0316456	2.6	0.0384615	2.99	0.0334448	2.08	0.0480769	2.9	0.0344828	2.85	0.0350877	3	0.0333333	3.11	0.0321543	3.11	0.0321543	3.15	0.031746	3.15	0.031746	3.08	0.0324675	3.15	0.031746	2.92	0.0342466	3	0.0333333	3.07	0.0325733	3.03	0.0330033	3.18	0.0314465	3.01	0.0332226	2.98	0.033557	3.08	0.0324675
Cyanazine	H	5/C1	20	0.01		3.01	0.0332226	3.16	0.0316456	2.6	0.0384615	2.99	0.0334448	2.08	0.0480769	2.9	0.0344828	2.85	0.0350877	3	0.0333333	3.11	0.0321543	3.11	0.0321543	3.15	0.031746	3.15	0.031746	3.08	0.0324675	3.15	0.031746	2.92	0.0342466	3	0.0333333	3.07	0.0325733	3.03	0.0330033	3.18	0.0314465	3.01	0.0332226	2.98	0.033557	3.08	0.0324675
Cyantraniliprole	I	28	10	0.005		3.01	0.0166113	3.16	0.0158228	2.6	0.0192308	2.99	0.0167224	2.08	0.0240385	2.9	0.0172414	2.85	0.0175439	3	0.0166667	3.11	0.0160772	3.11	0.0160772	3.15	0.015873	3.15	0.015873	3.08	0.0162338	3.15	0.015873	2.92	0.0171233	3	0.0166667	3.07	0.0162866	3.03	0.0165017	3.18	0.0157233	3.01	0.0166113	2.98	0.0167785	3.08	0.0162338
Cyazofamid	F	21	10	0.005		3.01	0.0166113	3.16	0.0158228	2.6	0.0192308	2.99	0.0167224	2.08	0.0240385	2.9	0.0172414	2.85	0.0175439	3	0.0166667	3.11	0.0160772	3.11	0.0160772	3.15	0.015873	3.15	0.015873	3.08	0.0162338	3.15	0.015873	2.92	0.0171233	3	0.0166667	3.07	0.0162866	3.03	0.0165017	3.18	0.0157233	3.01	0.0166113	2.98	0.0167785	3.08	0.0162338
Cyclaniliprole	I	28	10	0.005		3.01	0.0166113	3.16	0.0158228	2.6	0.0192308	2.99	0.0167224	2.08	0.0240385	2.9	0.0172414	2.85	0.0175439	3	0.0166667	3.11	0.0160772	3.11	0.0160772	3.15	0.015873	3.15	0.015873	3.08	0.0162338	3.15	0.015873	2.92	0.0171233	3	0.0166667	3.07	0.0162866	3.03	0.0165017	3.18	0.0157233	3.01	0.0166113	2.98	0.0167785	3.08	0.0162338
Cyflufenamid	F	U06	10	0.005		3.01	0.0166113	3.16	0.0158228	2.6	0.0192308	2.99	0.0167224	2.08	0.0240385	2.9	0.0172414	2.85	0.0175439	3	0.0166667	3.11	0.0160772	3.11	0.0160772	3.15	0.015873	3.15	0.015873	3.08	0.0162338	3.15	0.015873	2.92	0.0171233	3	0.0166667	3.07	0.0162866	3.03	0.0165017	3.18	0.0157233	3.01	0.0166113	2.98	0.0167785	3.08	0.0162338
Cyflumetofen	I	25A	20	0.01		3.01	0.0332226	3.16	0.0316456	2.6	0.0384615	2.99	0.0334448	2.08	0.0480769	2.9	0.0344828	2.85	0.0350877	3	0.0333333	3.11	0.0321543	3.11	0.0321543	3.15	0.031746	3.15	0.031746	3.08	0.0324675	3.15	0.031746	2.92	0.0342466	3	0.0333333	3.07	0.0325733	3.03	0.0330033	3.18	0.0314465	3.01	0.0332226	2.98	0.033557	3.08	0.0324675
Cyfluthrin	I	3A	10	0.005		3.01	0.0166113	3.16	0.0158228	2.6	0.0192308	2.99	0.0167224	2.08	0.0240385	2.9	0.0172414	2.85	0.0175439	3	0.0166667	3.11	0.0160772	3.11	0.0160772	3.15	0.015873	3.15	0.015873	3.08	0.0162338	3.15	0.015873	2.92	0.0171233	3	0.0166667	3.07	0.0162866	3.03	0.0165017	3.18	0.0157233	3.01	0.0166113	2.98	0.0167785	3.08	0.0162338
Cymoxanil	F	27	10	0.005		3.01	0.0166113	3.16	0.0158228	2.6	0.0192308	2.99	0.0167224	2.08	0.0240385	2.9	0.0172414	2.85	0.0175439	3	0.0166667	3.11	0.0160772	3.11	0.0160772	3.15	0.015873	3.15	0.015873	3.08	0.0162338	3.15	0.015873	2.92	0.0171233	3	0.0166667	3.07	0.0162866	3.03	0.0165017	3.18	0.0157233	3.01	0.0166113	2.98	0.0167785	3.08	0.0162338
Cypermethrin	I	3A	10	0.005		3.01	0.0166113	3.16	0.0158228	2.6	0.0192308	2.99	0.0167224	2.08	0.0240385	2.9	0.0172414	2.85	0.0175439	3	0.0166667	3.11	0.0160772	3.11	0.0160772	3.15	0.015873	3.15	0.015873	3.08	0.0162338	3.15	0.015873	2.92	0.0171233	3	0.0166667	3.07	0.0162866	3.03	0.0165017	3.18	0.0157233	3.01	0.0166113	2.98	0.0167785	3.08	0.0162338
Cyprodinil	F	9	50	0.025		3.01	0.0830565	3.16	0.0791139	2.6	0.0961538	2.99	0.083612	2.08	0.120192	2.9	0.0862069	2.85	0.0877193	3	0.0833333	3.11	0.0803859	3.11	0.0803859	3.15	0.0793651	3.15	0.0793651	3.08	0.0811688	3.15	0.0793651	2.92	0.0856164	3	0.0833333	3.07	0.0814332	3.03	0.0825083	3.18	0.0786164	3.01	0.0830565	2.98	0.0838926	3.08	0.0811688
DCPMU (Diuron metabolite)	H	5/C2	100	0.05		3.01	0.166113	3.16	0.158228	2.6	0.192308	2.99	0.167224	2.08	0.240385	2.9	0.172414	2.85	0.175439	3	0.166667	3.11	0.160772	3.11	0.160772	3.15	0.15873	3.15	0.15873	3.08	0.162338	3.15	0.15873	2.92	0.171233	3	0.166667	3.07	0.162866	3.03	0.165017	3.18	0.157233	3.01	0.166113	2.98	0.167785	3.08	0.162338
DDD	I	3B	10	0.005		3.01	0.0166113	3.16	0.0158228	2.6	0.0192308	2.99	0.0167224	2.08	0.0240385	2.9	0.0172414	2.85	0.0175439	3	0.0166667	3.11	0.0160772	3.11	0.0160772	3.15	0.015873	3.15	0.015873	3.08	0.0162338	3.15	0.015873	2.92	0.0171233	3	0.0166667	3.07	0.0162866	3.03	0.0165017	3.18	0.0157233	3.01	0.0166113	2.98	0.0167785	3.08	0.0162338
DDE	I	3B	10	0.005		3.01	0.0166113	3.16	0.0158228	2.6	0.0192308	2.99	0.0167224	2.08	0.0240385	2.9	0.0172414	2.85	0.0175439	3	0.0166667	3.11	0.0160772	3.11	0.0160772	3.15	0.015873	3.15	0.015873	3.08	0.0162338	3.15	0.015873	2.92	0.0171233	3	0.0166667	3.07	0.0162866	3.03	0.0165017	3.18	0.0157233	3.01	0.0166113	2.98	0.0167785	3.08	0.0162338
DDT	I	3B	10	0.005		3.01	0.0166113	3.16	0.0158228	2.6	0.0192308	2.99	0.0167224	2.08	0.0240385	2.9	0.0172414	2.85	0.0175439	3	0.0166667	3.11	0.0160772	3.11	0.0160772	3.15	0.015873	3.15	0.015873	3.08	0.0162338	3.15	0.015873	2.92	0.0171233	3	0.0166667	3.07	0.0162866	3.03	0.0165017	3.18	0.0157233	3.01	0.0166113	2.98	0.0167785	3.08	0.0162338
DEET	REP	UNK	100	0.05		3.01	0.166113	3.16	0.158228	2.6	0.192308	2.99	0.167224	2.08	0.240385	2.9	0.172414	2.85	0.175439	3	0.166667	3.11	0.160772	3.11	0.160772	3.15	0.15873	3.15	0.15873	3.08	0.162338	3.15	0.15873	2.92	0.171233	3	0.166667	3.07	0.162866	3.03	0.165017	3.18	0.157233	3.01	0.166113	2.98	0.167785	3.08	0.162338
delta BHC	I	2A	10	0.005		3.01	0.0166113	3.16	0.0158228	2.6	0.0192308	2.99	0.0167224	2.08	0.0240385	2.9	0.0172414	2.85	0.0175439	3	0.0166667	3.11	0.0160772	3.11	0.0160772	3.15	0.015873	3.15	0.015873	3.08	0.0162338	3.15	0.015873	2.92	0.0171233	3	0.0166667	3.07	0.0162866	3.03	0.0165017	3.18	0.0157233	3.01	0.0166113	2.98	0.0167785	3.08	0.0162338
Deltamethrin	I	3A	50	0.025		3.01	0.0830565	3.16	0.0791139	2.6	0.0961538	2.99	0.083612	2.08	0.120192	2.9	0.0862069	2.85	0.0877193	3	0.0833333	3.11	0.0803859	3.11	0.0803859	3.15	0.0793651	3.15	0.0793651	3.08	0.0811688	3.15	0.0793651	2.92	0.0856164	3	0.0833333	3.07	0.0814332	3.03	0.0825083	3.18	0.0786164	3.01	0.0830565	2.98	0.0838926	3.08	0.0811688
Demeton-S	I	1B	20	0.01		3.01	0.0332226	3.16	0.0316456	2.6	0.0384615	2.99	0.0334448	2.08	0.0480769	2.9	0.0344828	2.85	0.0350877	3	0.0333333	3.11	0.0321543	3.11	0.0321543	3.15	0.031746	3.15	0.031746	3.08	0.0324675	3.15	0.031746	2.92	0.0342466	3	0.0333333	3.07	0.0325733	3.03	0.0330033	3.18	0.0314465	3.01	0.0332226	2.98	0.033557	3.08	0.0324675
Diazinon	I	1B	10	0.005		3.01	0.0166113	3.16	0.0158228	2.6	0.0192308	2.99	0.0167224	2.08	0.0240385	2.9	0.0172414	2.85	0.0175439	3	0.0166667	3.11	0.0160772	3.11	0.0160772	3.15	0.015873	3.15	0.015873	3.08	0.0162338	3.15	0.015873	2.92	0.0171233	3	0.0166667	3.07	0.0162866	3.03	0.0165017	3.18	0.0157233	3.01	0.0166113	2.98	0.0167785	3.08	0.0162338
Dichlobenil	H	29/L	10	0.005		3.01	0.0166113	3.16	0.0158228	2.6	0.0192308	2.99	0.0167224	2.08	0.0240385	2.9	0.0172414	2.85	0.0175439	3	0.0166667	3.11	0.0160772	3.11	0.0160772	3.15	0.015873	3.15	0.015873	3.08	0.0162338	3.15	0.015873	2.92	0.0171233	3	0.0166667	3.07	0.0162866	3.03	0.0165017	3.18	0.0157233	3.01	0.0166113	2.98	0.0167785	3.08	0.0162338
Diclofop methyl	H	1/A	20	0.01		3.01	0.0332226	3.16	0.0316456	2.6	0.0384615	2.99	0.0334448	2.08	0.0480769	2.9	0.0344828	2.85	0.0350877	3	0.0333333	3.11	0.0321543	3.11	0.0321543	3.15	0.031746	3.15	0.031746	3.08	0.0324675	3.15	0.031746	2.92	0.0342466	3	0.0333333	3.07	0.0325733	3.03	0.0330033	3.18	0.0314465	3.01	0.0332226	2.98	0.033557	3.08	0.0324675
Dicloran	F	14	100	0.05		3.01	0.166113	3.16	0.158228	2.6	0.192308	2.99	0.167224	2.08	0.240385	2.9	0.172414	2.85	0.175439	3	0.166667	3.11	0.160772	3.11	0.160772	3.15	0.15873	3.15	0.15873	3.08	0.162338	3.15	0.15873	2.92	0.171233	3	0.166667	3.07	0.162866	3.03	0.165017	3.18	0.157233	3.01	0.166113	2.98	0.167785	3.08	0.162338
Dicofol	I	UN	10	0.005		3.01	0.0166113	3.16	0.0158228	2.6	0.0192308	2.99	0.0167224	2.08	0.0240385	2.9	0.0172414	2.85	0.0175439	3	0.0166667	3.11	0.0160772	3.11	0.0160772	3.15	0.015873	3.15	0.015873	3.08	0.0162338	3.15	0.015873	2.92	0.0171233	3	0.0166667	3.07	0.0162866	3.03	0.0165017	3.18	0.0157233	3.01	0.0166113	2.98	0.0167785	3.08	0.0162338
Dicrotophos	I	1B	10	0.005		3.01	0.0166113	3.16	0.0158228	2.6	0.0192308	2.99	0.0167224	2.08	0.0240385	2.9	0.0172414	2.85	0.0175439	3	0.0166667	3.11	0.0160772	3.11	0.0160772	3.15	0.015873	3.15	0.015873	3.08	0.0162338	3.15	0.015873	2.92	0.0171233	3	0.0166667	3.07	0.0162866	3.03	0.0165017	3.18	0.0157233	3.01	0.0166113	2.98	0.0167785	3.08	0.0162338
Dieldrin	I	2A	20	0.01		3.01	0.0332226	3.16	0.0316456	2.6	0.0384615	2.99	0.0334448	2.08	0.0480769	2.9	0.0344828	2.85	0.0350877	3	0.0333333	3.11	0.0321543	3.11	0.0321543	3.15	0.031746	3.15	0.031746	3.08	0.0324675	3.15	0.031746	2.92	0.0342466	3	0.0333333	3.07	0.0325733	3.03	0.0330033	3.18	0.0314465	3.01	0.0332226	2.98	0.033557	3.08	0.0324675
Difenoconazole	F	3	10	0.005		3.01	0.0166113	3.16	0.0158228	2.6	0.0192308	2.99	0.0167224	2.08	0.0240385	2.9	0.0172414	2.85	0.0175439	3	0.0166667	3.11	0.0160772	3.11	0.0160772	3.15	0.015873	3.15	0.015873	3.08	0.0162338	3.15	0.015873	2.92	0.0171233	3	0.0166667	3.07	0.0162866	3.03	0.0165017	3.18	0.0157233	3.01	0.0166113	2.98	0.0167785	3.08	0.0162338
Diflubenzuron	I	15	10	0.005		3.01	0.0166113	3.16	0.0158228	2.6	0.0192308	2.99	0.0167224	2.08	0.0240385	2.9	0.0172414	2.85	0.0175439	3	0.0166667	3.11	0.0160772	3.11	0.0160772	3.15	0.015873	3.15	0.015873	3.08	0.0162338	3.15	0.015873	2.92	0.0171233	3	0.0166667	3.07	0.0162866	3.03	0.0165017	3.18	0.0157233	3.01	0.0166113	2.98	0.0167785	3.08	0.0162338
Dimethenamid	H	15/K3	10	0.005		3.01	0.0166113	3.16	0.0158228	2.6	0.0192308	2.99	0.0167224	2.08	0.0240385	2.9	0.0172414	2.85	0.0175439	3	0.0166667	3.11	0.0160772	3.11	0.0160772	3.15	0.015873	3.15	0.015873	3.08	0.0162338	3.15	0.015873	2.92	0.0171233	3	0.0166667	3.07	0.0162866	3.03	0.0165017	3.18	0.0157233	3.01	0.0166113	2.98	0.0167785	3.08	0.0162338
Dimethoate	I	1B	10	0.005		3.01	0.0166113	3.16	0.0158228	2.6	0.0192308	2.99	0.0167224	2.08	0.0240385	2.9	0.0172414	2.85	0.0175439	3	0.0166667	3.11	0.0160772	3.11	0.0160772	3.15	0.015873	3.15	0.015873	3.08	0.0162338	3.15	0.015873	2.92	0.0171233	3	0.0166667	3.07	0.0162866	3.03	0.0165017	3.18	0.0157233	3.01	0.0166113	2.98	0.0167785	3.08	0.0162338
Dimethomorph	F	40	20	0.01		3.01	0.0332226	3.16	0.0316456	2.6	0.0384615	2.99	0.0334448	2.08	0.0480769	2.9	0.0344828	2.85	0.0350877	3	0.0333333	3.11	0.0321543	3.11	0.0321543	3.15	0.031746	3.15	0.031746	3.08	0.0324675	3.15	0.031746	2.92	0.0342466	3	0.0333333	3.07	0.0325733	3.03	0.0330033	3.18	0.0314465	3.01	0.0332226	2.98	0.033557	3.08	0.0324675
Dinotefuran	I	4A	10	0.005		3.01	0.0166113	3.16	0.0158228	2.6	0.0192308	2.99	0.0167224	2.08	0.0240385	2.9	0.0172414	2.85	0.0175439	3	0.0166667	3.11	0.0160772	3.11	0.0160772	3.15	0.015873	3.15	0.015873	3.08	0.0162338	3.15	0.015873	2.92	0.0171233	3	0.0166667	3.07	0.0162866	3.03	0.0165017	3.18	0.0157233	3.01	0.0166113	2.98	0.0167785	3.08	0.0162338
Dioxacarb	I	1A	20	0.01		3.01	0.0332226	3.16	0.0316456	2.6	0.0384615	2.99	0.0334448	2.08	0.0480769	2.9	0.0344828	2.85	0.0350877	3	0.0333333	3.11	0.0321543	3.11	0.0321543	3.15	0.031746	3.15	0.031746	3.08	0.0324675	3.15	0.031746	2.92	0.0342466	3	0.0333333	3.07	0.0325733	3.03	0.0330033	3.18	0.0314465	3.01	0.0332226	2.98	0.033557	3.08	0.0324675
Dioxathion	I	1B	100	0.05		3.01	0.166113	3.16	0.158228	2.6	0.192308	2.99	0.167224	2.08	0.240385	2.9	0.172414	2.85	0.175439	3	0.166667	3.11	0.160772	3.11	0.160772	3.15	0.15873	3.15	0.15873	3.08	0.162338	3.15	0.15873	2.92	0.171233	3	0.166667	3.07	0.162866	3.03	0.165017	3.18	0.157233	3.01	0.166113	2.98	0.167785	3.08	0.162338
Diphenylamine	F	UNK	50	0.025		3.01	0.0830565	3.16	0.0791139	2.6	0.0961538	2.99	0.083612	2.08	0.120192	2.9	0.0862069	2.85	0.0877193	3	0.0833333	3.11	0.0803859	3.11	0.0803859	3.15	0.0793651	3.15	0.0793651	3.08	0.0811688	3.15	0.0793651	2.92	0.0856164	3	0.0833333	3.07	0.0814332	3.03	0.0825083	3.18	0.0786164	3.01	0.0830565	2.98	0.0838926	3.08	0.0811688
Disulfoton	I	1B	20	0.01		3.01	0.0332226	3.16	0.0316456	2.6	0.0384615	2.99	0.0334448	2.08	0.0480769	2.9	0.0344828	2.85	0.0350877	3	0.0333333	3.11	0.0321543	3.11	0.0321543	3.15	0.031746	3.15	0.031746	3.08	0.0324675	3.15	0.031746	2.92	0.0342466	3	0.0333333	3.07	0.0325733	3.03	0.0330033	3.18	0.0314465	3.01	0.0332226	2.98	0.033557	3.08	0.0324675
Dithiopyr	H	3/K1	10	0.005		3.01	0.0166113	3.16	0.0158228	2.6	0.0192308	2.99	0.0167224	2.08	0.0240385	2.9	0.0172414	2.85	0.0175439	3	0.0166667	3.11	0.0160772	3.11	0.0160772	3.15	0.015873	3.15	0.015873	3.08	0.0162338	3.15	0.015873	2.92	0.0171233	3	0.0166667	3.07	0.0162866	3.03	0.0165017	3.18	0.0157233	3.01	0.0166113	2.98	0.0167785	3.08	0.0162338
Diuron	H	5/C2	50	0.025		3.01	0.0830565	3.16	0.0791139	2.6	0.0961538	2.99	0.083612	2.08	0.120192	2.9	0.0862069	2.85	0.0877193	3	0.0833333	3.11	0.0803859	3.11	0.0803859	3.15	0.0793651	3.15	0.0793651	3.08	0.0811688	3.15	0.0793651	2.92	0.0856164	3	0.0833333	3.07	0.0814332	3.03	0.0825083	3.18	0.0786164	3.01	0.0830565	2.98	0.0838926	3.08	0.0811688
Dodine	F	U12	10	0.005		3.01	0.0166113	3.16	0.0158228	2.6	0.0192308	2.99	0.0167224	2.08	0.0240385	2.9	0.0172414	2.85	0.0175439	3	0.0166667	3.11	0.0160772	3.11	0.0160772	3.15	0.015873	3.15	0.015873	3.08	0.0162338	3.15	0.015873	2.92	0.0171233	3	0.0166667	3.07	0.0162866	3.03	0.0165017	3.18	0.0157233	3.01	0.0166113	2.98	0.0167785	3.08	0.0162338
Endosulfan I	I	2A	50	0.025		3.01	0.0830565	3.16	0.0791139	2.6	0.0961538	2.99	0.083612	2.08	0.120192	2.9	0.0862069	2.85	0.0877193	3	0.0833333	3.11	0.0803859	3.11	0.0803859	3.15	0.0793651	3.15	0.0793651	3.08	0.0811688	3.15	0.0793651	2.92	0.0856164	3	0.0833333	3.07	0.0814332	3.03	0.0825083	3.18	0.0786164	3.01	0.0830565	2.98	0.0838926	3.08	0.0811688
Endosulfan II	I	2A	50	0.025		3.01	0.0830565	3.16	0.0791139	2.6	0.0961538	2.99	0.083612	2.08	0.120192	2.9	0.0862069	2.85	0.0877193	3	0.0833333	3.11	0.0803859	3.11	0.0803859	3.15	0.0793651	3.15	0.0793651	3.08	0.0811688	3.15	0.0793651	2.92	0.0856164	3	0.0833333	3.07	0.0814332	3.03	0.0825083	3.18	0.0786164	3.01	0.0830565	2.98	0.0838926	3.08	0.0811688
Endosulfan sulfate	I	2A	20	0.01		3.01	0.0332226	3.16	0.0316456	2.6	0.0384615	2.99	0.0334448	2.08	0.0480769	2.9	0.0344828	2.85	0.0350877	3	0.0333333	3.11	0.0321543	3.11	0.0321543	3.15	0.031746	3.15	0.031746	3.08	0.0324675	3.15	0.031746	2.92	0.0342466	3	0.0333333	3.07	0.0325733	3.03	0.0330033	3.18	0.0314465	3.01	0.0332226	2.98	0.033557	3.08	0.0324675
Endrin	I	2A	50	0.025		3.01	0.0830565	3.16	0.0791139	2.6	0.0961538	2.99	0.083612	2.08	0.120192	2.9	0.0862069	2.85	0.0877193	3	0.0833333	3.11	0.0803859	3.11	0.0803859	3.15	0.0793651	3.15	0.0793651	3.08	0.0811688	3.15	0.0793651	2.92	0.0856164	3	0.0833333	3.07	0.0814332	3.03	0.0825083	3.18	0.0786164	3.01	0.0830565	2.98	0.0838926	3.08	0.0811688
EPN	I	1B	50	0.025		3.01	0.0830565	3.16	0.0791139	2.6	0.0961538	2.99	0.083612	2.08	0.120192	2.9	0.0862069	2.85	0.0877193	3	0.0833333	3.11	0.0803859	3.11	0.0803859	3.15	0.0793651	3.15	0.0793651	3.08	0.0811688	3.15	0.0793651	2.92	0.0856164	3	0.0833333	3.07	0.0814332	3.03	0.0825083	3.18	0.0786164	3.01	0.0830565	2.98	0.0838926	3.08	0.0811688
EPTC	H	15/K3	100	0.05		3.01	0.166113	3.16	0.158228	2.6	0.192308	2.99	0.167224	2.08	0.240385	2.9	0.172414	2.85	0.175439	3	0.166667	3.11	0.160772	3.11	0.160772	3.15	0.15873	3.15	0.15873	3.08	0.162338	3.15	0.15873	2.92	0.171233	3	0.166667	3.07	0.162866	3.03	0.165017	3.18	0.157233	3.01	0.166113	2.98	0.167785	3.08	0.162338
Esfenvalerate	I	3A	10	0.005		3.01	0.0166113	3.16	0.0158228	2.6	0.0192308	2.99	0.0167224	2.08	0.0240385	2.9	0.0172414	2.85	0.0175439	3	0.0166667	3.11	0.0160772	3.11	0.0160772	3.15	0.015873	3.15	0.015873	3.08	0.0162338	3.15	0.015873	2.92	0.0171233	3	0.0166667	3.07	0.0162866	3.03	0.0165017	3.18	0.0157233	3.01	0.0166113	2.98	0.0167785	3.08	0.0162338
Ethalfluralin	H	3/K1	10	0.005		3.01	0.0166113	3.16	0.0158228	2.6	0.0192308	2.99	0.0167224	2.08	0.0240385	2.9	0.0172414	2.85	0.0175439	3	0.0166667	3.11	0.0160772	3.11	0.0160772	3.15	0.015873	3.15	0.015873	3.08	0.0162338	3.15	0.015873	2.92	0.0171233	3	0.0166667	3.07	0.0162866	3.03	0.0165017	3.18	0.0157233	3.01	0.0166113	2.98	0.0167785	3.08	0.0162338
Ethofumesate	H	15/K3	50	0.025		3.01	0.0830565	3.16	0.0791139	2.6	0.0961538	2.99	0.083612	2.08	0.120192	2.9	0.0862069	2.85	0.0877193	3	0.0833333	3.11	0.0803859	3.11	0.0803859	3.15	0.0793651	3.15	0.0793651	3.08	0.0811688	3.15	0.0793651	2.92	0.0856164	3	0.0833333	3.07	0.0814332	3.03	0.0825083	3.18	0.0786164	3.01	0.0830565	2.98	0.0838926	3.08	0.0811688
Ethoprop	I	1B	20	0.01		3.01	0.0332226	3.16	0.0316456	2.6	0.0384615	2.99	0.0334448	2.08	0.0480769	2.9	0.0344828	2.85	0.0350877	3	0.0333333	3.11	0.0321543	3.11	0.0321543	3.15	0.031746	3.15	0.031746	3.08	0.0324675	3.15	0.031746	2.92	0.0342466	3	0.0333333	3.07	0.0325733	3.03	0.0330033	3.18	0.0314465	3.01	0.0332226	2.98	0.033557	3.08	0.0324675
Ethoxyquin	F	UNK	10	0.005		3.01	0.0166113	3.16	0.0158228	2.6	0.0192308	2.99	0.0167224	2.08	0.0240385	2.9	0.0172414	2.85	0.0175439	3	0.0166667	3.11	0.0160772	3.11	0.0160772	3.15	0.015873	3.15	0.015873	3.08	0.0162338	3.15	0.015873	2.92	0.0171233	3	0.0166667	3.07	0.0162866	3.03	0.0165017	3.18	0.0157233	3.01	0.0166113	2.98	0.0167785	3.08	0.0162338
Etofenprox	I	3A	10	0.005		3.01	0.0166113	3.16	0.0158228	2.6	0.0192308	2.99	0.0167224	2.08	0.0240385	2.9	0.0172414	2.85	0.0175439	3	0.0166667	3.11	0.0160772	3.11	0.0160772	3.15	0.015873	3.15	0.015873	3.08	0.0162338	3.15	0.015873	2.92	0.0171233	3	0.0166667	3.07	0.0162866	3.03	0.0165017	3.18	0.0157233	3.01	0.0166113	2.98	0.0167785	3.08	0.0162338
Etoxazole	I	10B	10	0.005		3.01	0.0166113	3.16	0.0158228	2.6	0.0192308	2.99	0.0167224	2.08	0.0240385	2.9	0.0172414	2.85	0.0175439	3	0.0166667	3.11	0.0160772	3.11	0.0160772	3.15	0.015873	3.15	0.015873	3.08	0.0162338	3.15	0.015873	2.92	0.0171233	3	0.0166667	3.07	0.0162866	3.03	0.0165017	3.18	0.0157233	3.01	0.0166113	2.98	0.0167785	3.08	0.0162338
Famoxadone	F	11	50	0.025		3.01	0.0830565	3.16	0.0791139	2.6	0.0961538	2.99	0.083612	2.08	0.120192	2.9	0.0862069	2.85	0.0877193	3	0.0833333	3.11	0.0803859	3.11	0.0803859	3.15	0.0793651	3.15	0.0793651	3.08	0.0811688	3.15	0.0793651	2.92	0.0856164	3	0.0833333	3.07	0.0814332	3.03	0.0825083	3.18	0.0786164	3.01	0.0830565	2.98	0.0838926	3.08	0.0811688
Famphur	I	1B	10	0.005		3.01	0.0166113	3.16	0.0158228	2.6	0.0192308	2.99	0.0167224	2.08	0.0240385	2.9	0.0172414	2.85	0.0175439	3	0.0166667	3.11	0.0160772	3.11	0.0160772	3.15	0.015873	3.15	0.015873	3.08	0.0162338	3.15	0.015873	2.92	0.0171233	3	0.0166667	3.07	0.0162866	3.03	0.0165017	3.18	0.0157233	3.01	0.0166113	2.98	0.0167785	3.08	0.0162338
Fenamidone	F	11	10	0.005		3.01	0.0166113	3.16	0.0158228	2.6	0.0192308	2.99	0.0167224	2.08	0.0240385	2.9	0.0172414	2.85	0.0175439	3	0.0166667	3.11	0.0160772	3.11	0.0160772	3.15	0.015873	3.15	0.015873	3.08	0.0162338	3.15	0.015873	2.92	0.0171233	3	0.0166667	3.07	0.0162866	3.03	0.0165017	3.18	0.0157233	3.01	0.0166113	2.98	0.0167785	3.08	0.0162338
Fenarimol	F	3	100	0.05		3.01	0.166113	3.16	0.158228	2.6	0.192308	2.99	0.167224	2.08	0.240385	2.9	0.172414	2.85	0.175439	3	0.166667	3.11	0.160772	3.11	0.160772	3.15	0.15873	3.15	0.15873	3.08	0.162338	3.15	0.15873	2.92	0.171233	3	0.166667	3.07	0.162866	3.03	0.165017	3.18	0.157233	3.01	0.166113	2.98	0.167785	3.08	0.162338
Fenazaquin	I	21A	10	0.005		3.01	0.0166113	3.16	0.0158228	2.6	0.0192308	2.99	0.0167224	2.08	0.0240385	2.9	0.0172414	2.85	0.0175439	3	0.0166667	3.11	0.0160772	3.11	0.0160772	3.15	0.015873	3.15	0.015873	3.08	0.0162338	3.15	0.015873	2.92	0.0171233	3	0.0166667	3.07	0.0162866	3.03	0.0165017	3.18	0.0157233	3.01	0.0166113	2.98	0.0167785	3.08	0.0162338
Fenbuconazole	F	3	20	0.01		3.01	0.0332226	3.16	0.0316456	2.6	0.0384615	2.99	0.0334448	2.08	0.0480769	2.9	0.0344828	2.85	0.0350877	3	0.0333333	3.11	0.0321543	3.11	0.0321543	3.15	0.031746	3.15	0.031746	3.08	0.0324675	3.15	0.031746	2.92	0.0342466	3	0.0333333	3.07	0.0325733	3.03	0.0330033	3.18	0.0314465	3.01	0.0332226	2.98	0.033557	3.08	0.0324675
Fenbutatin oxide	I	12B	10	0.005		3.01	0.0166113	3.16	0.0158228	2.6	0.0192308	2.99	0.0167224	2.08	0.0240385	2.9	0.0172414	2.85	0.0175439	3	0.0166667	3.11	0.0160772	3.11	0.0160772	3.15	0.015873	3.15	0.015873	3.08	0.0162338	3.15	0.015873	2.92	0.0171233	3	0.0166667	3.07	0.0162866	3.03	0.0165017	3.18	0.0157233	3.01	0.0166113	2.98	0.0167785	3.08	0.0162338
Fenchlorphos	I	1B	10	0.005		3.01	0.0166113	3.16	0.0158228	2.6	0.0192308	2.99	0.0167224	2.08	0.0240385	2.9	0.0172414	2.85	0.0175439	3	0.0166667	3.11	0.0160772	3.11	0.0160772	3.15	0.015873	3.15	0.015873	3.08	0.0162338	3.15	0.015873	2.92	0.0171233	3	0.0166667	3.07	0.0162866	3.03	0.0165017	3.18	0.0157233	3.01	0.0166113	2.98	0.0167785	3.08	0.0162338
Fenhexamid	F	17	50	0.025		3.01	0.0830565	3.16	0.0791139	2.6	0.0961538	2.99	0.083612	2.08	0.120192	2.9	0.0862069	2.85	0.0877193	3	0.0833333	3.11	0.0803859	3.11	0.0803859	3.15	0.0793651	3.15	0.0793651	3.08	0.0811688	3.15	0.0793651	2.92	0.0856164	3	0.0833333	3.07	0.0814332	3.03	0.0825083	3.18	0.0786164	3.01	0.0830565	2.98	0.0838926	3.08	0.0811688
Fenobucarb	I	1A	50	0.025		3.01	0.0830565	3.16	0.0791139	2.6	0.0961538	2.99	0.083612	2.08	0.120192	2.9	0.0862069	2.85	0.0877193	3	0.0833333	3.11	0.0803859	3.11	0.0803859	3.15	0.0793651	3.15	0.0793651	3.08	0.0811688	3.15	0.0793651	2.92	0.0856164	3	0.0833333	3.07	0.0814332	3.03	0.0825083	3.18	0.0786164	3.01	0.0830565	2.98	0.0838926	3.08	0.0811688
Fenoxycarb	I	7B	100	0.05		3.01	0.166113	3.16	0.158228	2.6	0.192308	2.99	0.167224	2.08	0.240385	2.9	0.172414	2.85	0.175439	3	0.166667	3.11	0.160772	3.11	0.160772	3.15	0.15873	3.15	0.15873	3.08	0.162338	3.15	0.15873	2.92	0.171233	3	0.166667	3.07	0.162866	3.03	0.165017	3.18	0.157233	3.01	0.166113	2.98	0.167785	3.08	0.162338
Fenpropathrin	I	3A	10	0.005		3.01	0.0166113	3.16	0.0158228	2.6	0.0192308	2.99	0.0167224	2.08	0.0240385	2.9	0.0172414	2.85	0.0175439	3	0.0166667	3.11	0.0160772	3.11	0.0160772	3.15	0.015873	3.15	0.015873	3.08	0.0162338	3.15	0.015873	2.92	0.0171233	3	0.0166667	3.07	0.0162866	3.03	0.0165017	3.18	0.0157233	3.01	0.0166113	2.98	0.0167785	3.08	0.0162338
Fenpyrazamine	F	17	50	0.025		3.01	0.0830565	3.16	0.0791139	2.6	0.0961538	2.99	0.083612	2.08	0.120192	2.9	0.0862069	2.85	0.0877193	3	0.0833333	3.11	0.0803859	3.11	0.0803859	3.15	0.0793651	3.15	0.0793651	3.08	0.0811688	3.15	0.0793651	2.92	0.0856164	3	0.0833333	3.07	0.0814332	3.03	0.0825083	3.18	0.0786164	3.01	0.0830565	2.98	0.0838926	3.08	0.0811688
Fenpyroximate	I	21A	10	0.005		3.01	0.0166113	3.16	0.0158228	2.6	0.0192308	2.99	0.0167224	2.08	0.0240385	2.9	0.0172414	2.85	0.0175439	3	0.0166667	3.11	0.0160772	3.11	0.0160772	3.15	0.015873	3.15	0.015873	3.08	0.0162338	3.15	0.015873	2.92	0.0171233	3	0.0166667	3.07	0.0162866	3.03	0.0165017	3.18	0.0157233	3.01	0.0166113	2.98	0.0167785	3.08	0.0162338
Fenthion	I	1B	10	0.005		3.01	0.0166113	3.16	0.0158228	2.6	0.0192308	2.99	0.0167224	2.08	0.0240385	2.9	0.0172414	2.85	0.0175439	3	0.0166667	3.11	0.0160772	3.11	0.0160772	3.15	0.015873	3.15	0.015873	3.08	0.0162338	3.15	0.015873	2.92	0.0171233	3	0.0166667	3.07	0.0162866	3.03	0.0165017	3.18	0.0157233	3.01	0.0166113	2.98	0.0167785	3.08	0.0162338
Fenuron	H	5/C2	20	0.01		3.01	0.0332226	3.16	0.0316456	2.6	0.0384615	2.99	0.0334448	2.08	0.0480769	2.9	0.0344828	2.85	0.0350877	3	0.0333333	3.11	0.0321543	3.11	0.0321543	3.15	0.031746	3.15	0.031746	3.08	0.0324675	3.15	0.031746	2.92	0.0342466	3	0.0333333	3.07	0.0325733	3.03	0.0330033	3.18	0.0314465	3.01	0.0332226	2.98	0.033557	3.08	0.0324675
Fipronil	I	2B	50	0.025		3.01	0.0830565	3.16	0.0791139	2.6	0.0961538	2.99	0.083612	2.08	0.120192	2.9	0.0862069	2.85	0.0877193	3	0.0833333	3.11	0.0803859	3.11	0.0803859	3.15	0.0793651	3.15	0.0793651	3.08	0.0811688	3.15	0.0793651	2.92	0.0856164	3	0.0833333	3.07	0.0814332	3.03	0.0825083	3.18	0.0786164	3.01	0.0830565	2.98	0.0838926	3.08	0.0811688
Flonicamid	I	29	10	0.005		3.01	0.0166113	3.16	0.0158228	2.6	0.0192308	2.99	0.0167224	2.08	0.0240385	2.9	0.0172414	2.85	0.0175439	3	0.0166667	3.11	0.0160772	3.11	0.0160772	3.15	0.015873	3.15	0.015873	3.08	0.0162338	3.15	0.015873	2.92	0.0171233	3	0.0166667	3.07	0.0162866	3.03	0.0165017	3.18	0.0157233	3.01	0.0166113	2.98	0.0167785	3.08	0.0162338
Fluazifop-P-butyl	H	1/A	10	0.005		3.01	0.0166113	3.16	0.0158228	2.6	0.0192308	2.99	0.0167224	2.08	0.0240385	2.9	0.0172414	2.85	0.0175439	3	0.0166667	3.11	0.0160772	3.11	0.0160772	3.15	0.015873	3.15	0.015873	3.08	0.0162338	3.15	0.015873	2.92	0.0171233	3	0.0166667	3.07	0.0162866	3.03	0.0165017	3.18	0.0157233	3.01	0.0166113	2.98	0.0167785	3.08	0.0162338
Fluazinam	F	29	100	0.05		3.01	0.166113	3.16	0.158228	2.6	0.192308	2.99	0.167224	2.08	0.240385	2.9	0.172414	2.85	0.175439	3	0.166667	3.11	0.160772	3.11	0.160772	3.15	0.15873	3.15	0.15873	3.08	0.162338	3.15	0.15873	2.92	0.171233	3	0.166667	3.07	0.162866	3.03	0.165017	3.18	0.157233	3.01	0.166113	2.98	0.167785	3.08	0.162338
Flubendiamide	I	28	20	0.01		3.01	0.0332226	3.16	0.0316456	2.6	0.0384615	2.99	0.0334448	2.08	0.0480769	2.9	0.0344828	2.85	0.0350877	3	0.0333333	3.11	0.0321543	3.11	0.0321543	3.15	0.031746	3.15	0.031746	3.08	0.0324675	3.15	0.031746	2.92	0.0342466	3	0.0333333	3.07	0.0325733	3.03	0.0330033	3.18	0.0314465	3.01	0.0332226	2.98	0.033557	3.08	0.0324675
Fluchloralin	H	3/K1	50	0.025		3.01	0.0830565	3.16	0.0791139	2.6	0.0961538	2.99	0.083612	2.08	0.120192	2.9	0.0862069	2.85	0.0877193	3	0.0833333	3.11	0.0803859	3.11	0.0803859	3.15	0.0793651	3.15	0.0793651	3.08	0.0811688	3.15	0.0793651	2.92	0.0856164	3	0.0833333	3.07	0.0814332	3.03	0.0825083	3.18	0.0786164	3.01	0.0830565	2.98	0.0838926	3.08	0.0811688
Flucythrinate	I	3A	10	0.005		3.01	0.0166113	3.16	0.0158228	2.6	0.0192308	2.99	0.0167224	2.08	0.0240385	2.9	0.0172414	2.85	0.0175439	3	0.0166667	3.11	0.0160772	3.11	0.0160772	3.15	0.015873	3.15	0.015873	3.08	0.0162338	3.15	0.015873	2.92	0.0171233	3	0.0166667	3.07	0.0162866	3.03	0.0165017	3.18	0.0157233	3.01	0.0166113	2.98	0.0167785	3.08	0.0162338
Fludioxonil	F	12	20	0.01		3.01	0.0332226	3.16	0.0316456	2.6	0.0384615	2.99	0.0334448	2.08	0.0480769	2.9	0.0344828	2.85	0.0350877	3	0.0333333	3.11	0.0321543	3.11	0.0321543	3.15	0.031746	3.15	0.031746	3.08	0.0324675	3.15	0.031746	2.92	0.0342466	3	0.0333333	3.07	0.0325733	3.03	0.0330033	3.18	0.0314465	3.01	0.0332226	2.98	0.033557	3.08	0.0324675
Fluensulfone	I	UNK	10	0.005		3.01	0.0166113	3.16	0.0158228	2.6	0.0192308	2.99	0.0167224	2.08	0.0240385	2.9	0.0172414	2.85	0.0175439	3	0.0166667	3.11	0.0160772	3.11	0.0160772	3.15	0.015873	3.15	0.015873	3.08	0.0162338	3.15	0.015873	2.92	0.0171233	3	0.0166667	3.07	0.0162866	3.03	0.0165017	3.18	0.0157233	3.01	0.0166113	2.98	0.0167785	3.08	0.0162338
Flufenacet	H	15/K3	100	0.05		3.01	0.166113	3.16	0.158228	2.6	0.192308	2.99	0.167224	2.08	0.240385	2.9	0.172414	2.85	0.175439	3	0.166667	3.11	0.160772	3.11	0.160772	3.15	0.15873	3.15	0.15873	3.08	0.162338	3.15	0.15873	2.92	0.171233	3	0.166667	3.07	0.162866	3.03	0.165017	3.18	0.157233	3.01	0.166113	2.98	0.167785	3.08	0.162338
Flufenoxuron	I	15	50	0.025		3.01	0.0830565	3.16	0.0791139	2.6	0.0961538	2.99	0.083612	2.08	0.120192	2.9	0.0862069	2.85	0.0877193	3	0.0833333	3.11	0.0803859	3.11	0.0803859	3.15	0.0793651	3.15	0.0793651	3.08	0.0811688	3.15	0.0793651	2.92	0.0856164	3	0.0833333	3.07	0.0814332	3.03	0.0825083	3.18	0.0786164	3.01	0.0830565	2.98	0.0838926	3.08	0.0811688
Flumioxazin	H	14/E	100	0.05		3.01	0.166113	3.16	0.158228	2.6	0.192308	2.99	0.167224	2.08	0.240385	2.9	0.172414	2.85	0.175439	3	0.166667	3.11	0.160772	3.11	0.160772	3.15	0.15873	3.15	0.15873	3.08	0.162338	3.15	0.15873	2.92	0.171233	3	0.166667	3.07	0.162866	3.03	0.165017	3.18	0.157233	3.01	0.166113	2.98	0.167785	3.08	0.162338
Fluometuron	H	5/C2	20	0.01		3.01	0.0332226	3.16	0.0316456	2.6	0.0384615	2.99	0.0334448	2.08	0.0480769	2.9	0.0344828	2.85	0.0350877	3	0.0333333	3.11	0.0321543	3.11	0.0321543	3.15	0.031746	3.15	0.031746	3.08	0.0324675	3.15	0.031746	2.92	0.0342466	3	0.0333333	3.07	0.0325733	3.03	0.0330033	3.18	0.0314465	3.01	0.0332226	2.98	0.033557	3.08	0.0324675
Fluopicolide	F	43	10	0.005		3.01	0.0166113	3.16	0.0158228	2.6	0.0192308	2.99	0.0167224	2.08	0.0240385	2.9	0.0172414	2.85	0.0175439	3	0.0166667	3.11	0.0160772	3.11	0.0160772	3.15	0.015873	3.15	0.015873	3.08	0.0162338	3.15	0.015873	2.92	0.0171233	3	0.0166667	3.07	0.0162866	3.03	0.0165017	3.18	0.0157233	3.01	0.0166113	2.98	0.0167785	3.08	0.0162338
Fluopyram	F	7	10	0.005		3.01	0.0166113	3.16	0.0158228	2.6	0.0192308	2.99	0.0167224	2.08	0.0240385	2.9	0.0172414	2.85	0.0175439	3	0.0166667	3.11	0.0160772	3.11	0.0160772	3.15	0.015873	3.15	0.015873	3.08	0.0162338	3.15	0.015873	2.92	0.0171233	3	0.0166667	3.07	0.0162866	3.03	0.0165017	3.18	0.0157233	3.01	0.0166113	2.98	0.0167785	3.08	0.0162338
Fluoxastrobin	F	11	10	0.005		3.01	0.0166113	3.16	0.0158228	2.6	0.0192308	2.99	0.0167224	2.08	0.0240385	2.9	0.0172414	2.85	0.0175439	3	0.0166667	3.11	0.0160772	3.11	0.0160772	3.15	0.015873	3.15	0.015873	3.08	0.0162338	3.15	0.015873	2.92	0.0171233	3	0.0166667	3.07	0.0162866	3.03	0.0165017	3.18	0.0157233	3.01	0.0166113	2.98	0.0167785	3.08	0.0162338
Flupyradifurone	I	4D	20	0.01		3.01	0.0332226	3.16	0.0316456	2.6	0.0384615	2.99	0.0334448	2.08	0.0480769	2.9	0.0344828	2.85	0.0350877	3	0.0333333	3.11	0.0321543	3.11	0.0321543	3.15	0.031746	3.15	0.031746	3.08	0.0324675	3.15	0.031746	2.92	0.0342466	3	0.0333333	3.07	0.0325733	3.03	0.0330033	3.18	0.0314465	3.01	0.0332226	2.98	0.033557	3.08	0.0324675
Fluridone	H	12/F1	10	0.005		3.01	0.0166113	3.16	0.0158228	2.6	0.0192308	2.99	0.0167224	2.08	0.0240385	2.9	0.0172414	2.85	0.0175439	3	0.0166667	3.11	0.0160772	3.11	0.0160772	3.15	0.015873	3.15	0.015873	3.08	0.0162338	3.15	0.015873	2.92	0.0171233	3	0.0166667	3.07	0.0162866	3.03	0.0165017	3.18	0.0157233	3.01	0.0166113	2.98	0.0167785	3.08	0.0162338
Fluroxypyr meptyl	H	4/O	10	0.005		3.01	0.0166113	3.16	0.0158228	2.6	0.0192308	2.99	0.0167224	2.08	0.0240385	2.9	0.0172414	2.85	0.0175439	3	0.0166667	3.11	0.0160772	3.11	0.0160772	3.15	0.015873	3.15	0.015873	3.08	0.0162338	3.15	0.015873	2.92	0.0171233	3	0.0166667	3.07	0.0162866	3.03	0.0165017	3.18	0.0157233	3.01	0.0166113	2.98	0.0167785	3.08	0.0162338
Flusilazole	F	3	10	0.005		3.01	0.0166113	3.16	0.0158228	2.6	0.0192308	2.99	0.0167224	2.08	0.0240385	2.9	0.0172414	2.85	0.0175439	3	0.0166667	3.11	0.0160772	3.11	0.0160772	3.15	0.015873	3.15	0.015873	3.08	0.0162338	3.15	0.015873	2.92	0.0171233	3	0.0166667	3.07	0.0162866	3.03	0.0165017	3.18	0.0157233	3.01	0.0166113	2.98	0.0167785	3.08	0.0162338
Flutolanil	F	7	20	0.01		3.01	0.0332226	3.16	0.0316456	2.6	0.0384615	2.99	0.0334448	2.08	0.0480769	2.9	0.0344828	2.85	0.0350877	3	0.0333333	3.11	0.0321543	3.11	0.0321543	3.15	0.031746	3.15	0.031746	3.08	0.0324675	3.15	0.031746	2.92	0.0342466	3	0.0333333	3.07	0.0325733	3.03	0.0330033	3.18	0.0314465	3.01	0.0332226	2.98	0.033557	3.08	0.0324675
Flutriafol	F	3	20	0.01		3.01	0.0332226	3.16	0.0316456	2.6	0.0384615	2.99	0.0334448	2.08	0.0480769	2.9	0.0344828	2.85	0.0350877	3	0.0333333	3.11	0.0321543	3.11	0.0321543	3.15	0.031746	3.15	0.031746	3.08	0.0324675	3.15	0.031746	2.92	0.0342466	3	0.0333333	3.07	0.0325733	3.03	0.0330033	3.18	0.0314465	3.01	0.0332226	2.98	0.033557	3.08	0.0324675
Fluxapyroxad	F	7	10	0.005		3.01	0.0166113	3.16	0.0158228	2.6	0.0192308	2.99	0.0167224	2.08	0.0240385	2.9	0.0172414	2.85	0.0175439	3	0.0166667	3.11	0.0160772	3.11	0.0160772	3.15	0.015873	3.15	0.015873	3.08	0.0162338	3.15	0.015873	2.92	0.0171233	3	0.0166667	3.07	0.0162866	3.03	0.0165017	3.18	0.0157233	3.01	0.0166113	2.98	0.0167785	3.08	0.0162338
Folpet	F	MO4	100	0.05		3.01	0.166113	3.16	0.158228	2.6	0.192308	2.99	0.167224	2.08	0.240385	2.9	0.172414	2.85	0.175439	3	0.166667	3.11	0.160772	3.11	0.160772	3.15	0.15873	3.15	0.15873	3.08	0.162338	3.15	0.15873	2.92	0.171233	3	0.166667	3.07	0.162866	3.03	0.165017	3.18	0.157233	3.01	0.166113	2.98	0.167785	3.08	0.162338
Fomesafen	H	14/E	100	0.05		3.01	0.166113	3.16	0.158228	2.6	0.192308	2.99	0.167224	2.08	0.240385	2.9	0.172414	2.85	0.175439	3	0.166667	3.11	0.160772	3.11	0.160772	3.15	0.15873	3.15	0.15873	3.08	0.162338	3.15	0.15873	2.92	0.171233	3	0.166667	3.07	0.162866	3.03	0.165017	3.18	0.157233	3.01	0.166113	2.98	0.167785	3.08	0.162338
Forchlorfenuron	H	UNK	10	0.005		3.01	0.0166113	3.16	0.0158228	2.6	0.0192308	2.99	0.0167224	2.08	0.0240385	2.9	0.0172414	2.85	0.0175439	3	0.0166667	3.11	0.0160772	3.11	0.0160772	3.15	0.015873	3.15	0.015873	3.08	0.0162338	3.15	0.015873	2.92	0.0171233	3	0.0166667	3.07	0.0162866	3.03	0.0165017	3.18	0.0157233	3.01	0.0166113	2.98	0.0167785	3.08	0.0162338
Formetanate	I	1A	10	0.005		3.01	0.0166113	3.16	0.0158228	2.6	0.0192308	2.99	0.0167224	2.08	0.0240385	2.9	0.0172414	2.85	0.0175439	3	0.0166667	3.11	0.0160772	3.11	0.0160772	3.15	0.015873	3.15	0.015873	3.08	0.0162338	3.15	0.015873	2.92	0.0171233	3	0.0166667	3.07	0.0162866	3.03	0.0165017	3.18	0.0157233	3.01	0.0166113	2.98	0.0167785	3.08	0.0162338
gamma-BHC	I	2A	10	0.005		3.01	0.0166113	3.16	0.0158228	2.6	0.0192308	2.99	0.0167224	2.08	0.0240385	2.9	0.0172414	2.85	0.0175439	3	0.0166667	3.11	0.0160772	3.11	0.0160772	3.15	0.015873	3.15	0.015873	3.08	0.0162338	3.15	0.015873	2.92	0.0171233	3	0.0166667	3.07	0.0162866	3.03	0.0165017	3.18	0.0157233	3.01	0.0166113	2.98	0.0167785	3.08	0.0162338
Heptachlor	I	2A	20	0.01		3.01	0.0332226	3.16	0.0316456	2.6	0.0384615	2.99	0.0334448	2.08	0.0480769	2.9	0.0344828	2.85	0.0350877	3	0.0333333	3.11	0.0321543	3.11	0.0321543	3.15	0.031746	3.15	0.031746	3.08	0.0324675	3.15	0.031746	2.92	0.0342466	3	0.0333333	3.07	0.0325733	3.03	0.0330033	3.18	0.0314465	3.01	0.0332226	2.98	0.033557	3.08	0.0324675
Hexachlorobenzene (HCB)	I	2A	10	0.005		3.01	0.0166113	3.16	0.0158228	2.6	0.0192308	2.99	0.0167224	2.08	0.0240385	2.9	0.0172414	2.85	0.0175439	3	0.0166667	3.11	0.0160772	3.11	0.0160772	3.15	0.015873	3.15	0.015873	3.08	0.0162338	3.15	0.015873	2.92	0.0171233	3	0.0166667	3.07	0.0162866	3.03	0.0165017	3.18	0.0157233	3.01	0.0166113	2.98	0.0167785	3.08	0.0162338
Hexazinone	H	5/C1	10	0.005		3.01	0.0166113	3.16	0.0158228	2.6	0.0192308	2.99	0.0167224	2.08	0.0240385	2.9	0.0172414	2.85	0.0175439	3	0.0166667	3.11	0.0160772	3.11	0.0160772	3.15	0.015873	3.15	0.015873	3.08	0.0162338	3.15	0.015873	2.92	0.0171233	3	0.0166667	3.07	0.0162866	3.03	0.0165017	3.18	0.0157233	3.01	0.0166113	2.98	0.0167785	3.08	0.0162338
Hexythiazox	I	10A	10	0.005		3.01	0.0166113	3.16	0.0158228	2.6	0.0192308	2.99	0.0167224	2.08	0.0240385	2.9	0.0172414	2.85	0.0175439	3	0.0166667	3.11	0.0160772	3.11	0.0160772	3.15	0.015873	3.15	0.015873	3.08	0.0162338	3.15	0.015873	2.92	0.0171233	3	0.0166667	3.07	0.0162866	3.03	0.0165017	3.18	0.0157233	3.01	0.0166113	2.98	0.0167785	3.08	0.0162338
Imazalil	F	3	100	0.05		3.01	0.166113	3.16	0.158228	2.6	0.192308	2.99	0.167224	2.08	0.240385	2.9	0.172414	2.85	0.175439	3	0.166667	3.11	0.160772	3.11	0.160772	3.15	0.15873	3.15	0.15873	3.08	0.162338	3.15	0.15873	2.92	0.171233	3	0.166667	3.07	0.162866	3.03	0.165017	3.18	0.157233	3.01	0.166113	2.98	0.167785	3.08	0.162338
Imidacloprid	I	4A	10	0.005		3.01	0.0166113	3.16	0.0158228	2.6	0.0192308	2.99	0.0167224	2.08	0.0240385	2.9	0.0172414	2.85	0.0175439	3	0.0166667	3.11	0.0160772	3.11	0.0160772	3.15	0.015873	3.15	0.015873	3.08	0.0162338	3.15	0.015873	2.92	0.0171233	3	0.0166667	3.07	0.0162866	3.03	0.0165017	3.18	0.0157233	3.01	0.0166113	2.98	0.0167785	3.08	0.0162338
Indaziflam	H	29/L	10	0.005		3.01	0.0166113	3.16	0.0158228	2.6	0.0192308	2.99	0.0167224	2.08	0.0240385	2.9	0.0172414	2.85	0.0175439	3	0.0166667	3.11	0.0160772	3.11	0.0160772	3.15	0.015873	3.15	0.015873	3.08	0.0162338	3.15	0.015873	2.92	0.0171233	3	0.0166667	3.07	0.0162866	3.03	0.0165017	3.18	0.0157233	3.01	0.0166113	2.98	0.0167785	3.08	0.0162338
Indoxacarb	I	22A	20	0.01		3.01	0.0332226	3.16	0.0316456	2.6	0.0384615	2.99	0.0334448	2.08	0.0480769	2.9	0.0344828	2.85	0.0350877	3	0.0333333	3.11	0.0321543	3.11	0.0321543	3.15	0.031746	3.15	0.031746	3.08	0.0324675	3.15	0.031746	2.92	0.0342466	3	0.0333333	3.07	0.0325733	3.03	0.0330033	3.18	0.0314465	3.01	0.0332226	2.98	0.033557	3.08	0.0324675
Iprodione	F	2	20	0.01		3.01	0.0332226	3.16	0.0316456	2.6	0.0384615	2.99	0.0334448	2.08	0.0480769	2.9	0.0344828	2.85	0.0350877	3	0.0333333	3.11	0.0321543	3.11	0.0321543	3.15	0.031746	3.15	0.031746	3.08	0.0324675	3.15	0.031746	2.92	0.0342466	3	0.0333333	3.07	0.0325733	3.03	0.0330033	3.18	0.0314465	3.01	0.0332226	2.98	0.033557	3.08	0.0324675
Isodrin	I	2A	20	0.01		3.01	0.0332226	3.16	0.0316456	2.6	0.0384615	2.99	0.0334448	2.08	0.0480769	2.9	0.0344828	2.85	0.0350877	3	0.0333333	3.11	0.0321543	3.11	0.0321543	3.15	0.031746	3.15	0.031746	3.08	0.0324675	3.15	0.031746	2.92	0.0342466	3	0.0333333	3.07	0.0325733	3.03	0.0330033	3.18	0.0314465	3.01	0.0332226	2.98	0.033557	3.08	0.0324675
Isofenphos	I	1B	10	0.005		3.01	0.0166113	3.16	0.0158228	2.6	0.0192308	2.99	0.0167224	2.08	0.0240385	2.9	0.0172414	2.85	0.0175439	3	0.0166667	3.11	0.0160772	3.11	0.0160772	3.15	0.015873	3.15	0.015873	3.08	0.0162338	3.15	0.015873	2.92	0.0171233	3	0.0166667	3.07	0.0162866	3.03	0.0165017	3.18	0.0157233	3.01	0.0166113	2.98	0.0167785	3.08	0.0162338
Isofetamid	F	7	10	0.005		3.01	0.0166113	3.16	0.0158228	2.6	0.0192308	2.99	0.0167224	2.08	0.0240385	2.9	0.0172414	2.85	0.0175439	3	0.0166667	3.11	0.0160772	3.11	0.0160772	3.15	0.015873	3.15	0.015873	3.08	0.0162338	3.15	0.015873	2.92	0.0171233	3	0.0166667	3.07	0.0162866	3.03	0.0165017	3.18	0.0157233	3.01	0.0166113	2.98	0.0167785	3.08	0.0162338
Isoprothiolane	F	6	10	0.005		3.01	0.0166113	3.16	0.0158228	2.6	0.0192308	2.99	0.0167224	2.08	0.0240385	2.9	0.0172414	2.85	0.0175439	3	0.0166667	3.11	0.0160772	3.11	0.0160772	3.15	0.015873	3.15	0.015873	3.08	0.0162338	3.15	0.015873	2.92	0.0171233	3	0.0166667	3.07	0.0162866	3.03	0.0165017	3.18	0.0157233	3.01	0.0166113	2.98	0.0167785	3.08	0.0162338
Isoxaben	H	29/L	10	0.005		3.01	0.0166113	3.16	0.0158228	2.6	0.0192308	2.99	0.0167224	2.08	0.0240385	2.9	0.0172414	2.85	0.0175439	3	0.0166667	3.11	0.0160772	3.11	0.0160772	3.15	0.015873	3.15	0.015873	3.08	0.0162338	3.15	0.015873	2.92	0.0171233	3	0.0166667	3.07	0.0162866	3.03	0.0165017	3.18	0.0157233	3.01	0.0166113	2.98	0.0167785	3.08	0.0162338
Kresoxim methyl	F	11	10	0.005		3.01	0.0166113	3.16	0.0158228	2.6	0.0192308	2.99	0.0167224	2.08	0.0240385	2.9	0.0172414	2.85	0.0175439	3	0.0166667	3.11	0.0160772	3.11	0.0160772	3.15	0.015873	3.15	0.015873	3.08	0.0162338	3.15	0.015873	2.92	0.0171233	3	0.0166667	3.07	0.0162866	3.03	0.0165017	3.18	0.0157233	3.01	0.0166113	2.98	0.0167785	3.08	0.0162338
lambda Cyhalothrin	I	3A	20	0.01		3.01	0.0332226	3.16	0.0316456	2.6	0.0384615	2.99	0.0334448	2.08	0.0480769	2.9	0.0344828	2.85	0.0350877	3	0.0333333	3.11	0.0321543	3.11	0.0321543	3.15	0.031746	3.15	0.031746	3.08	0.0324675	3.15	0.031746	2.92	0.0342466	3	0.0333333	3.07	0.0325733	3.03	0.0330033	3.18	0.0314465	3.01	0.0332226	2.98	0.033557	3.08	0.0324675
Linuron	H	5/C2	100	0.05		3.01	0.166113	3.16	0.158228	2.6	0.192308	2.99	0.167224	2.08	0.240385	2.9	0.172414	2.85	0.175439	3	0.166667	3.11	0.160772	3.11	0.160772	3.15	0.15873	3.15	0.15873	3.08	0.162338	3.15	0.15873	2.92	0.171233	3	0.166667	3.07	0.162866	3.03	0.165017	3.18	0.157233	3.01	0.166113	2.98	0.167785	3.08	0.162338
Malathion	I	1B	10	0.005		3.01	0.0166113	3.16	0.0158228	2.6	0.0192308	2.99	0.0167224	2.08	0.0240385	2.9	0.0172414	2.85	0.0175439	3	0.0166667	3.11	0.0160772	3.11	0.0160772	3.15	0.015873	3.15	0.015873	3.08	0.0162338	3.15	0.015873	2.92	0.0171233	3	0.0166667	3.07	0.0162866	3.03	0.0165017	3.18	0.0157233	3.01	0.0166113	2.98	0.0167785	3.08	0.0162338
Mandipropamid	F	40	10	0.005		3.01	0.0166113	3.16	0.0158228	2.6	0.0192308	2.99	0.0167224	2.08	0.0240385	2.9	0.0172414	2.85	0.0175439	3	0.0166667	3.11	0.0160772	3.11	0.0160772	3.15	0.015873	3.15	0.015873	3.08	0.0162338	3.15	0.015873	2.92	0.0171233	3	0.0166667	3.07	0.0162866	3.03	0.0165017	3.18	0.0157233	3.01	0.0166113	2.98	0.0167785	3.08	0.0162338
Metaflumizone	I	22B	20	0.01		3.01	0.0332226	3.16	0.0316456	2.6	0.0384615	2.99	0.0334448	2.08	0.0480769	2.9	0.0344828	2.85	0.0350877	3	0.0333333	3.11	0.0321543	3.11	0.0321543	3.15	0.031746	3.15	0.031746	3.08	0.0324675	3.15	0.031746	2.92	0.0342466	3	0.0333333	3.07	0.0325733	3.03	0.0330033	3.18	0.0314465	3.01	0.0332226	2.98	0.033557	3.08	0.0324675
Metalaxyl	F	4	10	0.005		3.01	0.0166113	3.16	0.0158228	2.6	0.0192308	2.99	0.0167224	2.08	0.0240385	2.9	0.0172414	2.85	0.0175439	3	0.0166667	3.11	0.0160772	3.11	0.0160772	3.15	0.015873	3.15	0.015873	3.08	0.0162338	3.15	0.015873	2.92	0.0171233	3	0.0166667	3.07	0.0162866	3.03	0.0165017	3.18	0.0157233	3.01	0.0166113	2.98	0.0167785	3.08	0.0162338
Metconazole	F	3	50	0.025		3.01	0.0830565	3.16	0.0791139	2.6	0.0961538	2.99	0.083612	2.08	0.120192	2.9	0.0862069	2.85	0.0877193	3	0.0833333	3.11	0.0803859	3.11	0.0803859	3.15	0.0793651	3.15	0.0793651	3.08	0.0811688	3.15	0.0793651	2.92	0.0856164	3	0.0833333	3.07	0.0814332	3.03	0.0825083	3.18	0.0786164	3.01	0.0830565	2.98	0.0838926	3.08	0.0811688
Methamidophos	I	1B	100	0.05		3.01	0.166113	3.16	0.158228	2.6	0.192308	2.99	0.167224	2.08	0.240385	2.9	0.172414	2.85	0.175439	3	0.166667	3.11	0.160772	3.11	0.160772	3.15	0.15873	3.15	0.15873	3.08	0.162338	3.15	0.15873	2.92	0.171233	3	0.166667	3.07	0.162866	3.03	0.165017	3.18	0.157233	3.01	0.166113	2.98	0.167785	3.08	0.162338
Methidathion	I	1B	50	0.025		3.01	0.0830565	3.16	0.0791139	2.6	0.0961538	2.99	0.083612	2.08	0.120192	2.9	0.0862069	2.85	0.0877193	3	0.0833333	3.11	0.0803859	3.11	0.0803859	3.15	0.0793651	3.15	0.0793651	3.08	0.0811688	3.15	0.0793651	2.92	0.0856164	3	0.0833333	3.07	0.0814332	3.03	0.0825083	3.18	0.0786164	3.01	0.0830565	2.98	0.0838926	3.08	0.0811688
Methiocarb	I	1A	100	0.05		3.01	0.166113	3.16	0.158228	2.6	0.192308	2.99	0.167224	2.08	0.240385	2.9	0.172414	2.85	0.175439	3	0.166667	3.11	0.160772	3.11	0.160772	3.15	0.15873	3.15	0.15873	3.08	0.162338	3.15	0.15873	2.92	0.171233	3	0.166667	3.07	0.162866	3.03	0.165017	3.18	0.157233	3.01	0.166113	2.98	0.167785	3.08	0.162338
Methomyl	I	1A	10	0.005		3.01	0.0166113	3.16	0.0158228	2.6	0.0192308	2.99	0.0167224	2.08	0.0240385	2.9	0.0172414	2.85	0.0175439	3	0.0166667	3.11	0.0160772	3.11	0.0160772	3.15	0.015873	3.15	0.015873	3.08	0.0162338	3.15	0.015873	2.92	0.0171233	3	0.0166667	3.07	0.0162866	3.03	0.0165017	3.18	0.0157233	3.01	0.0166113	2.98	0.0167785	3.08	0.0162338
Methoxychlor	I	3B	20	0.01		3.01	0.0332226	3.16	0.0316456	2.6	0.0384615	2.99	0.0334448	2.08	0.0480769	2.9	0.0344828	2.85	0.0350877	3	0.0333333	3.11	0.0321543	3.11	0.0321543	3.15	0.031746	3.15	0.031746	3.08	0.0324675	3.15	0.031746	2.92	0.0342466	3	0.0333333	3.07	0.0325733	3.03	0.0330033	3.18	0.0314465	3.01	0.0332226	2.98	0.033557	3.08	0.0324675
Methoxyfenozide	I	18	10	0.005		3.01	0.0166113	3.16	0.0158228	2.6	0.0192308	2.99	0.0167224	2.08	0.0240385	2.9	0.0172414	2.85	0.0175439	3	0.0166667	3.11	0.0160772	3.11	0.0160772	3.15	0.015873	3.15	0.015873	3.08	0.0162338	3.15	0.015873	2.92	0.0171233	3	0.0166667	3.07	0.0162866	3.03	0.0165017	3.18	0.0157233	3.01	0.0166113	2.98	0.0167785	3.08	0.0162338
Metrafenone	F	50	10	0.005		3.01	0.0166113	3.16	0.0158228	2.6	0.0192308	2.99	0.0167224	2.08	0.0240385	2.9	0.0172414	2.85	0.0175439	3	0.0166667	3.11	0.0160772	3.11	0.0160772	3.15	0.015873	3.15	0.015873	3.08	0.0162338	3.15	0.015873	2.92	0.0171233	3	0.0166667	3.07	0.0162866	3.03	0.0165017	3.18	0.0157233	3.01	0.0166113	2.98	0.0167785	3.08	0.0162338
Metribuzin	H	5/C1	20	0.01		3.01	0.0332226	3.16	0.0316456	2.6	0.0384615	2.99	0.0334448	2.08	0.0480769	2.9	0.0344828	2.85	0.0350877	3	0.0333333	3.11	0.0321543	3.11	0.0321543	3.15	0.031746	3.15	0.031746	3.08	0.0324675	3.15	0.031746	2.92	0.0342466	3	0.0333333	3.07	0.0325733	3.03	0.0330033	3.18	0.0314465	3.01	0.0332226	2.98	0.033557	3.08	0.0324675
Mevinphos	I	1B	50	0.025		3.01	0.0830565	3.16	0.0791139	2.6	0.0961538	2.99	0.083612	2.08	0.120192	2.9	0.0862069	2.85	0.0877193	3	0.0833333	3.11	0.0803859	3.11	0.0803859	3.15	0.0793651	3.15	0.0793651	3.08	0.0811688	3.15	0.0793651	2.92	0.0856164	3	0.0833333	3.07	0.0814332	3.03	0.0825083	3.18	0.0786164	3.01	0.0830565	2.98	0.0838926	3.08	0.0811688
Mexacarbate	I	1A	10	0.005		3.01	0.0166113	3.16	0.0158228	2.6	0.0192308	2.99	0.0167224	2.08	0.0240385	2.9	0.0172414	2.85	0.0175439	3	0.0166667	3.11	0.0160772	3.11	0.0160772	3.15	0.015873	3.15	0.015873	3.08	0.0162338	3.15	0.015873	2.92	0.0171233	3	0.0166667	3.07	0.0162866	3.03	0.0165017	3.18	0.0157233	3.01	0.0166113	2.98	0.0167785	3.08	0.0162338
MGK 264	SYN	UNK	10	0.005		3.01	0.0166113	3.16	0.0158228	2.6	0.0192308	2.99	0.0167224	2.08	0.0240385	2.9	0.0172414	2.85	0.0175439	3	0.0166667	3.11	0.0160772	3.11	0.0160772	3.15	0.015873	3.15	0.015873	3.08	0.0162338	3.15	0.015873	2.92	0.0171233	3	0.0166667	3.07	0.0162866	3.03	0.0165017	3.18	0.0157233	3.01	0.0166113	2.98	0.0167785	3.08	0.0162338
Mirex	I	2A	10	0.005		3.01	0.0166113	3.16	0.0158228	2.6	0.0192308	2.99	0.0167224	2.08	0.0240385	2.9	0.0172414	2.85	0.0175439	3	0.0166667	3.11	0.0160772	3.11	0.0160772	3.15	0.015873	3.15	0.015873	3.08	0.0162338	3.15	0.015873	2.92	0.0171233	3	0.0166667	3.07	0.0162866	3.03	0.0165017	3.18	0.0157233	3.01	0.0166113	2.98	0.0167785	3.08	0.0162338
Monolinuron	H	5/C2	100	0.05		3.01	0.166113	3.16	0.158228	2.6	0.192308	2.99	0.167224	2.08	0.240385	2.9	0.172414	2.85	0.175439	3	0.166667	3.11	0.160772	3.11	0.160772	3.15	0.15873	3.15	0.15873	3.08	0.162338	3.15	0.15873	2.92	0.171233	3	0.166667	3.07	0.162866	3.03	0.165017	3.18	0.157233	3.01	0.166113	2.98	0.167785	3.08	0.162338
Monuron	H	5/C2	100	0.05		3.01	0.166113	3.16	0.158228	2.6	0.192308	2.99	0.167224	2.08	0.240385	2.9	0.172414	2.85	0.175439	3	0.166667	3.11	0.160772	3.11	0.160772	3.15	0.15873	3.15	0.15873	3.08	0.162338	3.15	0.15873	2.92	0.171233	3	0.166667	3.07	0.162866	3.03	0.165017	3.18	0.157233	3.01	0.166113	2.98	0.167785	3.08	0.162338
Myclobutanil	F	3	10	0.005		3.01	0.0166113	3.16	0.0158228	2.6	0.0192308	2.99	0.0167224	2.08	0.0240385	2.9	0.0172414	2.85	0.0175439	3	0.0166667	3.11	0.0160772	3.11	0.0160772	3.15	0.015873	3.15	0.015873	3.08	0.0162338	3.15	0.015873	2.92	0.0171233	3	0.0166667	3.07	0.0162866	3.03	0.0165017	3.18	0.0157233	3.01	0.0166113	2.98	0.0167785	3.08	0.0162338
Napropamide	H	0/Z	20	0.01		3.01	0.0332226	3.16	0.0316456	2.6	0.0384615	2.99	0.0334448	2.08	0.0480769	2.9	0.0344828	2.85	0.0350877	3	0.0333333	3.11	0.0321543	3.11	0.0321543	3.15	0.031746	3.15	0.031746	3.08	0.0324675	3.15	0.031746	2.92	0.0342466	3	0.0333333	3.07	0.0325733	3.03	0.0330033	3.18	0.0314465	3.01	0.0332226	2.98	0.033557	3.08	0.0324675
Neburon	H	5/C2	100	0.05		3.01	0.166113	3.16	0.158228	2.6	0.192308	2.99	0.167224	2.08	0.240385	2.9	0.172414	2.85	0.175439	3	0.166667	3.11	0.160772	3.11	0.160772	3.15	0.15873	3.15	0.15873	3.08	0.162338	3.15	0.15873	2.92	0.171233	3	0.166667	3.07	0.162866	3.03	0.165017	3.18	0.157233	3.01	0.166113	2.98	0.167785	3.08	0.162338
Norflurazon	H	12/F1	10	0.005		3.01	0.0166113	3.16	0.0158228	2.6	0.0192308	2.99	0.0167224	2.08	0.0240385	2.9	0.0172414	2.85	0.0175439	3	0.0166667	3.11	0.0160772	3.11	0.0160772	3.15	0.015873	3.15	0.015873	3.08	0.0162338	3.15	0.015873	2.92	0.0171233	3	0.0166667	3.07	0.0162866	3.03	0.0165017	3.18	0.0157233	3.01	0.0166113	2.98	0.0167785	3.08	0.0162338
Novaluron	I	15	100	0.05		3.01	0.166113	3.16	0.158228	2.6	0.192308	2.99	0.167224	2.08	0.240385	2.9	0.172414	2.85	0.175439	3	0.166667	3.11	0.160772	3.11	0.160772	3.15	0.15873	3.15	0.15873	3.08	0.162338	3.15	0.15873	2.92	0.171233	3	0.166667	3.07	0.162866	3.03	0.165017	3.18	0.157233	3.01	0.166113	2.98	0.167785	3.08	0.162338
o-Phenylphenol	F	UNK	10	0.005		3.01	0.0166113	3.16	0.0158228	2.6	0.0192308	2.99	0.0167224	2.08	0.0240385	2.9	0.0172414	2.85	0.0175439	3	0.0166667	3.11	0.0160772	3.11	0.0160772	3.15	0.015873	3.15	0.015873	3.08	0.0162338	3.15	0.015873	2.92	0.0171233	3	0.0166667	3.07	0.0162866	3.03	0.0165017	3.18	0.0157233	3.01	0.0166113	2.98	0.0167785	3.08	0.0162338
Oryzalin	H	3/K1	100	0.05		3.01	0.166113	3.16	0.158228	2.6	0.192308	2.99	0.167224	2.08	0.240385	2.9	0.172414	2.85	0.175439	3	0.166667	3.11	0.160772	3.11	0.160772	3.15	0.15873	3.15	0.15873	3.08	0.162338	3.15	0.15873	2.92	0.171233	3	0.166667	3.07	0.162866	3.03	0.165017	3.18	0.157233	3.01	0.166113	2.98	0.167785	3.08	0.162338
Oxadiazon	H	14/E	10	0.005		3.01	0.0166113	3.16	0.0158228	2.6	0.0192308	2.99	0.0167224	2.08	0.0240385	2.9	0.0172414	2.85	0.0175439	3	0.0166667	3.11	0.0160772	3.11	0.0160772	3.15	0.015873	3.15	0.015873	3.08	0.0162338	3.15	0.015873	2.92	0.0171233	3	0.0166667	3.07	0.0162866	3.03	0.0165017	3.18	0.0157233	3.01	0.0166113	2.98	0.0167785	3.08	0.0162338
Oxamyl	I	1A	10	0.005		3.01	0.0166113	3.16	0.0158228	2.6	0.0192308	2.99	0.0167224	2.08	0.0240385	2.9	0.0172414	2.85	0.0175439	3	0.0166667	3.11	0.0160772	3.11	0.0160772	3.15	0.015873	3.15	0.015873	3.08	0.0162338	3.15	0.015873	2.92	0.0171233	3	0.0166667	3.07	0.0162866	3.03	0.0165017	3.18	0.0157233	3.01	0.0166113	2.98	0.0167785	3.08	0.0162338
Oxathiapiprolin	F	49	10	0.005		3.01	0.0166113	3.16	0.0158228	2.6	0.0192308	2.99	0.0167224	2.08	0.0240385	2.9	0.0172414	2.85	0.0175439	3	0.0166667	3.11	0.0160772	3.11	0.0160772	3.15	0.015873	3.15	0.015873	3.08	0.0162338	3.15	0.015873	2.92	0.0171233	3	0.0166667	3.07	0.0162866	3.03	0.0165017	3.18	0.0157233	3.01	0.0166113	2.98	0.0167785	3.08	0.0162338
Oxyfluorfen	H	14/E	50	0.025		3.01	0.0830565	3.16	0.0791139	2.6	0.0961538	2.99	0.083612	2.08	0.120192	2.9	0.0862069	2.85	0.0877193	3	0.0833333	3.11	0.0803859	3.11	0.0803859	3.15	0.0793651	3.15	0.0793651	3.08	0.0811688	3.15	0.0793651	2.92	0.0856164	3	0.0833333	3.07	0.0814332	3.03	0.0825083	3.18	0.0786164	3.01	0.0830565	2.98	0.0838926	3.08	0.0811688
Paclobutrazol	H	UNK	20	0.01		3.01	0.0332226	3.16	0.0316456	2.6	0.0384615	2.99	0.0334448	2.08	0.0480769	2.9	0.0344828	2.85	0.0350877	3	0.0333333	3.11	0.0321543	3.11	0.0321543	3.15	0.031746	3.15	0.031746	3.08	0.0324675	3.15	0.031746	2.92	0.0342466	3	0.0333333	3.07	0.0325733	3.03	0.0330033	3.18	0.0314465	3.01	0.0332226	2.98	0.033557	3.08	0.0324675
Parathion	I	1B	20	0.01		3.01	0.0332226	3.16	0.0316456	2.6	0.0384615	2.99	0.0334448	2.08	0.0480769	2.9	0.0344828	2.85	0.0350877	3	0.0333333	3.11	0.0321543	3.11	0.0321543	3.15	0.031746	3.15	0.031746	3.08	0.0324675	3.15	0.031746	2.92	0.0342466	3	0.0333333	3.07	0.0325733	3.03	0.0330033	3.18	0.0314465	3.01	0.0332226	2.98	0.033557	3.08	0.0324675
Parathion methyl	I	1B	20	0.01		3.01	0.0332226	3.16	0.0316456	2.6	0.0384615	2.99	0.0334448	2.08	0.0480769	2.9	0.0344828	2.85	0.0350877	3	0.0333333	3.11	0.0321543	3.11	0.0321543	3.15	0.031746	3.15	0.031746	3.08	0.0324675	3.15	0.031746	2.92	0.0342466	3	0.0333333	3.07	0.0325733	3.03	0.0330033	3.18	0.0314465	3.01	0.0332226	2.98	0.033557	3.08	0.0324675
Pendimethalin	H	3/K1	20	0.01		3.01	0.0332226	3.16	0.0316456	2.6	0.0384615	2.99	0.0334448	2.08	0.0480769	2.9	0.0344828	2.85	0.0350877	3	0.0333333	3.11	0.0321543	3.11	0.0321543	3.15	0.031746	3.15	0.031746	3.08	0.0324675	3.15	0.031746	2.92	0.0342466	3	0.0333333	3.07	0.0325733	3.03	0.0330033	3.18	0.0314465	3.01	0.0332226	2.98	0.033557	3.08	0.0324675
Penflufen	F	7	10	0.005		3.01	0.0166113	3.16	0.0158228	2.6	0.0192308	2.99	0.0167224	2.08	0.0240385	2.9	0.0172414	2.85	0.0175439	3	0.0166667	3.11	0.0160772	3.11	0.0160772	3.15	0.015873	3.15	0.015873	3.08	0.0162338	3.15	0.015873	2.92	0.0171233	3	0.0166667	3.07	0.0162866	3.03	0.0165017	3.18	0.0157233	3.01	0.0166113	2.98	0.0167785	3.08	0.0162338
Pentachloroaniline (PCA)	F	UNK	20	0.01		3.01	0.0332226	3.16	0.0316456	2.6	0.0384615	2.99	0.0334448	2.08	0.0480769	2.9	0.0344828	2.85	0.0350877	3	0.0333333	3.11	0.0321543	3.11	0.0321543	3.15	0.031746	3.15	0.031746	3.08	0.0324675	3.15	0.031746	2.92	0.0342466	3	0.0333333	3.07	0.0325733	3.03	0.0330033	3.18	0.0314465	3.01	0.0332226	2.98	0.033557	3.08	0.0324675
Pentachloronitrobenzene (PCNB)	F	UNK	50	0.025		3.01	0.0830565	3.16	0.0791139	2.6	0.0961538	2.99	0.083612	2.08	0.120192	2.9	0.0862069	2.85	0.0877193	3	0.0833333	3.11	0.0803859	3.11	0.0803859	3.15	0.0793651	3.15	0.0793651	3.08	0.0811688	3.15	0.0793651	2.92	0.0856164	3	0.0833333	3.07	0.0814332	3.03	0.0825083	3.18	0.0786164	3.01	0.0830565	2.98	0.0838926	3.08	0.0811688
Pentachlorothioanisole (PCTA)	F	UNK	20	0.01		3.01	0.0332226	3.16	0.0316456	2.6	0.0384615	2.99	0.0334448	2.08	0.0480769	2.9	0.0344828	2.85	0.0350877	3	0.0333333	3.11	0.0321543	3.11	0.0321543	3.15	0.031746	3.15	0.031746	3.08	0.0324675	3.15	0.031746	2.92	0.0342466	3	0.0333333	3.07	0.0325733	3.03	0.0330033	3.18	0.0314465	3.01	0.0332226	2.98	0.033557	3.08	0.0324675
Penthiopyrad	F	7	10	0.005		3.01	0.0166113	3.16	0.0158228	2.6	0.0192308	2.99	0.0167224	2.08	0.0240385	2.9	0.0172414	2.85	0.0175439	3	0.0166667	3.11	0.0160772	3.11	0.0160772	3.15	0.015873	3.15	0.015873	3.08	0.0162338	3.15	0.015873	2.92	0.0171233	3	0.0166667	3.07	0.0162866	3.03	0.0165017	3.18	0.0157233	3.01	0.0166113	2.98	0.0167785	3.08	0.0162338
Phenothrin	I	3A	20	0.01		3.01	0.0332226	3.16	0.0316456	2.6	0.0384615	2.99	0.0334448	2.08	0.0480769	2.9	0.0344828	2.85	0.0350877	3	0.0333333	3.11	0.0321543	3.11	0.0321543	3.15	0.031746	3.15	0.031746	3.08	0.0324675	3.15	0.031746	2.92	0.0342466	3	0.0333333	3.07	0.0325733	3.03	0.0330033	3.18	0.0314465	3.01	0.0332226	2.98	0.033557	3.08	0.0324675
Phorate	I	1B	50	0.025		3.01	0.0830565	3.16	0.0791139	2.6	0.0961538	2.99	0.083612	2.08	0.120192	2.9	0.0862069	2.85	0.0877193	3	0.0833333	3.11	0.0803859	3.11	0.0803859	3.15	0.0793651	3.15	0.0793651	3.08	0.0811688	3.15	0.0793651	2.92	0.0856164	3	0.0833333	3.07	0.0814332	3.03	0.0825083	3.18	0.0786164	3.01	0.0830565	2.98	0.0838926	3.08	0.0811688
Phosmet	I	1B	20	0.01		3.01	0.0332226	3.16	0.0316456	2.6	0.0384615	2.99	0.0334448	2.08	0.0480769	2.9	0.0344828	2.85	0.0350877	3	0.0333333	3.11	0.0321543	3.11	0.0321543	3.15	0.031746	3.15	0.031746	3.08	0.0324675	3.15	0.031746	2.92	0.0342466	3	0.0333333	3.07	0.0325733	3.03	0.0330033	3.18	0.0314465	3.01	0.0332226	2.98	0.033557	3.08	0.0324675
Pinoxaden	H	1/A	20	0.01		3.01	0.0332226	3.16	0.0316456	2.6	0.0384615	2.99	0.0334448	2.08	0.0480769	2.9	0.0344828	2.85	0.0350877	3	0.0333333	3.11	0.0321543	3.11	0.0321543	3.15	0.031746	3.15	0.031746	3.08	0.0324675	3.15	0.031746	2.92	0.0342466	3	0.0333333	3.07	0.0325733	3.03	0.0330033	3.18	0.0314465	3.01	0.0332226	2.98	0.033557	3.08	0.0324675
Piperonyl Butoxide	SYN	UNK	10	0.005		3.01	0.0166113	3.16	0.0158228	2.6	0.0192308	2.99	0.0167224	2.08	0.0240385	2.9	0.0172414	2.85	0.0175439	3	0.0166667	3.11	0.0160772	3.11	0.0160772	3.15	0.015873	3.15	0.015873	3.08	0.0162338	3.15	0.015873	2.92	0.0171233	3	0.0166667	3.07	0.0162866	3.03	0.0165017	3.18	0.0157233	3.01	0.0166113	2.98	0.0167785	3.08	0.0162338
Pirimiphos ethyl	I	1B	10	0.005		3.01	0.0166113	3.16	0.0158228	2.6	0.0192308	2.99	0.0167224	2.08	0.0240385	2.9	0.0172414	2.85	0.0175439	3	0.0166667	3.11	0.0160772	3.11	0.0160772	3.15	0.015873	3.15	0.015873	3.08	0.0162338	3.15	0.015873	2.92	0.0171233	3	0.0166667	3.07	0.0162866	3.03	0.0165017	3.18	0.0157233	3.01	0.0166113	2.98	0.0167785	3.08	0.0162338
Pirimiphos methyl	I	1B	10	0.005		3.01	0.0166113	3.16	0.0158228	2.6	0.0192308	2.99	0.0167224	2.08	0.0240385	2.9	0.0172414	2.85	0.0175439	3	0.0166667	3.11	0.0160772	3.11	0.0160772	3.15	0.015873	3.15	0.015873	3.08	0.0162338	3.15	0.015873	2.92	0.0171233	3	0.0166667	3.07	0.0162866	3.03	0.0165017	3.18	0.0157233	3.01	0.0166113	2.98	0.0167785	3.08	0.0162338
Prallethrin	I	3A	50	0.025		3.01	0.0830565	3.16	0.0791139	2.6	0.0961538	2.99	0.083612	2.08	0.120192	2.9	0.0862069	2.85	0.0877193	3	0.0833333	3.11	0.0803859	3.11	0.0803859	3.15	0.0793651	3.15	0.0793651	3.08	0.0811688	3.15	0.0793651	2.92	0.0856164	3	0.0833333	3.07	0.0814332	3.03	0.0825083	3.18	0.0786164	3.01	0.0830565	2.98	0.0838926	3.08	0.0811688
Procymidone	F	2	10	0.005		3.01	0.0166113	3.16	0.0158228	2.6	0.0192308	2.99	0.0167224	2.08	0.0240385	2.9	0.0172414	2.85	0.0175439	3	0.0166667	3.11	0.0160772	3.11	0.0160772	3.15	0.015873	3.15	0.015873	3.08	0.0162338	3.15	0.015873	2.92	0.0171233	3	0.0166667	3.07	0.0162866	3.03	0.0165017	3.18	0.0157233	3.01	0.0166113	2.98	0.0167785	3.08	0.0162338
Prodiamine	H	3/K1	50	0.025		3.01	0.0830565	3.16	0.0791139	2.6	0.0961538	2.99	0.083612	2.08	0.120192	2.9	0.0862069	2.85	0.0877193	3	0.0833333	3.11	0.0803859	3.11	0.0803859	3.15	0.0793651	3.15	0.0793651	3.08	0.0811688	3.15	0.0793651	2.92	0.0856164	3	0.0833333	3.07	0.0814332	3.03	0.0825083	3.18	0.0786164	3.01	0.0830565	2.98	0.0838926	3.08	0.0811688
Promecarb	I	1A	20	0.01		3.01	0.0332226	3.16	0.0316456	2.6	0.0384615	2.99	0.0334448	2.08	0.0480769	2.9	0.0344828	2.85	0.0350877	3	0.0333333	3.11	0.0321543	3.11	0.0321543	3.15	0.031746	3.15	0.031746	3.08	0.0324675	3.15	0.031746	2.92	0.0342466	3	0.0333333	3.07	0.0325733	3.03	0.0330033	3.18	0.0314465	3.01	0.0332226	2.98	0.033557	3.08	0.0324675
Prometon	H	5/C1	20	0.01		3.01	0.0332226	3.16	0.0316456	2.6	0.0384615	2.99	0.0334448	2.08	0.0480769	2.9	0.0344828	2.85	0.0350877	3	0.0333333	3.11	0.0321543	3.11	0.0321543	3.15	0.031746	3.15	0.031746	3.08	0.0324675	3.15	0.031746	2.92	0.0342466	3	0.0333333	3.07	0.0325733	3.03	0.0330033	3.18	0.0314465	3.01	0.0332226	2.98	0.033557	3.08	0.0324675
Prometryne	H	5/C1	10	0.005		3.01	0.0166113	3.16	0.0158228	2.6	0.0192308	2.99	0.0167224	2.08	0.0240385	2.9	0.0172414	2.85	0.0175439	3	0.0166667	3.11	0.0160772	3.11	0.0160772	3.15	0.015873	3.15	0.015873	3.08	0.0162338	3.15	0.015873	2.92	0.0171233	3	0.0166667	3.07	0.0162866	3.03	0.0165017	3.18	0.0157233	3.01	0.0166113	2.98	0.0167785	3.08	0.0162338
Pronamide	H	3/K1	10	0.005		3.01	0.0166113	3.16	0.0158228	2.6	0.0192308	2.99	0.0167224	2.08	0.0240385	2.9	0.0172414	2.85	0.0175439	3	0.0166667	3.11	0.0160772	3.11	0.0160772	3.15	0.015873	3.15	0.015873	3.08	0.0162338	3.15	0.015873	2.92	0.0171233	3	0.0166667	3.07	0.0162866	3.03	0.0165017	3.18	0.0157233	3.01	0.0166113	2.98	0.0167785	3.08	0.0162338
Propamocarb	F	28	50	0.025		3.01	0.0830565	3.16	0.0791139	2.6	0.0961538	2.99	0.083612	2.08	0.120192	2.9	0.0862069	2.85	0.0877193	3	0.0833333	3.11	0.0803859	3.11	0.0803859	3.15	0.0793651	3.15	0.0793651	3.08	0.0811688	3.15	0.0793651	2.92	0.0856164	3	0.0833333	3.07	0.0814332	3.03	0.0825083	3.18	0.0786164	3.01	0.0830565	2.98	0.0838926	3.08	0.0811688
Propazine	H	5/C1	10	0.005		3.01	0.0166113	3.16	0.0158228	2.6	0.0192308	2.99	0.0167224	2.08	0.0240385	2.9	0.0172414	2.85	0.0175439	3	0.0166667	3.11	0.0160772	3.11	0.0160772	3.15	0.015873	3.15	0.015873	3.08	0.0162338	3.15	0.015873	2.92	0.0171233	3	0.0166667	3.07	0.0162866	3.03	0.0165017	3.18	0.0157233	3.01	0.0166113	2.98	0.0167785	3.08	0.0162338
Propham	H	23/K2	20	0.01		3.01	0.0332226	3.16	0.0316456	2.6	0.0384615	2.99	0.0334448	2.08	0.0480769	2.9	0.0344828	2.85	0.0350877	3	0.0333333	3.11	0.0321543	3.11	0.0321543	3.15	0.031746	3.15	0.031746	3.08	0.0324675	3.15	0.031746	2.92	0.0342466	3	0.0333333	3.07	0.0325733	3.03	0.0330033	3.18	0.0314465	3.01	0.0332226	2.98	0.033557	3.08	0.0324675
Propiconazole	F	3	20	0.01		3.01	0.0332226	3.16	0.0316456	2.6	0.0384615	2.99	0.0334448	2.08	0.0480769	2.9	0.0344828	2.85	0.0350877	3	0.0333333	3.11	0.0321543	3.11	0.0321543	3.15	0.031746	3.15	0.031746	3.08	0.0324675	3.15	0.031746	2.92	0.0342466	3	0.0333333	3.07	0.0325733	3.03	0.0330033	3.18	0.0314465	3.01	0.0332226	2.98	0.033557	3.08	0.0324675
Pydiflumetofen	F	7	10	0.005		3.01	0.0166113	3.16	0.0158228	2.6	0.0192308	2.99	0.0167224	2.08	0.0240385	2.9	0.0172414	2.85	0.0175439	3	0.0166667	3.11	0.0160772	3.11	0.0160772	3.15	0.015873	3.15	0.015873	3.08	0.0162338	3.15	0.015873	2.92	0.0171233	3	0.0166667	3.07	0.0162866	3.03	0.0165017	3.18	0.0157233	3.01	0.0166113	2.98	0.0167785	3.08	0.0162338
Pymetrozine	I	9B	10	0.005		3.01	0.0166113	3.16	0.0158228	2.6	0.0192308	2.99	0.0167224	2.08	0.0240385	2.9	0.0172414	2.85	0.0175439	3	0.0166667	3.11	0.0160772	3.11	0.0160772	3.15	0.015873	3.15	0.015873	3.08	0.0162338	3.15	0.015873	2.92	0.0171233	3	0.0166667	3.07	0.0162866	3.03	0.0165017	3.18	0.0157233	3.01	0.0166113	2.98	0.0167785	3.08	0.0162338
Pyraclostrobin	F	11	10	0.005		3.01	0.0166113	3.16	0.0158228	2.6	0.0192308	2.99	0.0167224	2.08	0.0240385	2.9	0.0172414	2.85	0.0175439	3	0.0166667	3.11	0.0160772	3.11	0.0160772	3.15	0.015873	3.15	0.015873	3.08	0.0162338	3.15	0.015873	2.92	0.0171233	3	0.0166667	3.07	0.0162866	3.03	0.0165017	3.18	0.0157233	3.01	0.0166113	2.98	0.0167785	3.08	0.0162338
Pyraflufen ethyl	H	14/E	10	0.005		3.01	0.0166113	3.16	0.0158228	2.6	0.0192308	2.99	0.0167224	2.08	0.0240385	2.9	0.0172414	2.85	0.0175439	3	0.0166667	3.11	0.0160772	3.11	0.0160772	3.15	0.015873	3.15	0.015873	3.08	0.0162338	3.15	0.015873	2.92	0.0171233	3	0.0166667	3.07	0.0162866	3.03	0.0165017	3.18	0.0157233	3.01	0.0166113	2.98	0.0167785	3.08	0.0162338
Pyridaben	I	21/A	10	0.005		3.01	0.0166113	3.16	0.0158228	2.6	0.0192308	2.99	0.0167224	2.08	0.0240385	2.9	0.0172414	2.85	0.0175439	3	0.0166667	3.11	0.0160772	3.11	0.0160772	3.15	0.015873	3.15	0.015873	3.08	0.0162338	3.15	0.015873	2.92	0.0171233	3	0.0166667	3.07	0.0162866	3.03	0.0165017	3.18	0.0157233	3.01	0.0166113	2.98	0.0167785	3.08	0.0162338
Pyrimethanil	F	9	20	0.01		3.01	0.0332226	3.16	0.0316456	2.6	0.0384615	2.99	0.0334448	2.08	0.0480769	2.9	0.0344828	2.85	0.0350877	3	0.0333333	3.11	0.0321543	3.11	0.0321543	3.15	0.031746	3.15	0.031746	3.08	0.0324675	3.15	0.031746	2.92	0.0342466	3	0.0333333	3.07	0.0325733	3.03	0.0330033	3.18	0.0314465	3.01	0.0332226	2.98	0.033557	3.08	0.0324675
Pyriofenone	F	50	10	0.005		3.01	0.0166113	3.16	0.0158228	2.6	0.0192308	2.99	0.0167224	2.08	0.0240385	2.9	0.0172414	2.85	0.0175439	3	0.0166667	3.11	0.0160772	3.11	0.0160772	3.15	0.015873	3.15	0.015873	3.08	0.0162338	3.15	0.015873	2.92	0.0171233	3	0.0166667	3.07	0.0162866	3.03	0.0165017	3.18	0.0157233	3.01	0.0166113	2.98	0.0167785	3.08	0.0162338
Pyriproxyfen	I	7C	10	0.005		3.01	0.0166113	3.16	0.0158228	2.6	0.0192308	2.99	0.0167224	2.08	0.0240385	2.9	0.0172414	2.85	0.0175439	3	0.0166667	3.11	0.0160772	3.11	0.0160772	3.15	0.015873	3.15	0.015873	3.08	0.0162338	3.15	0.015873	2.92	0.0171233	3	0.0166667	3.07	0.0162866	3.03	0.0165017	3.18	0.0157233	3.01	0.0166113	2.98	0.0167785	3.08	0.0162338
Pyroxasulfone	H	15/K3	10	0.005		3.01	0.0166113	3.16	0.0158228	2.6	0.0192308	2.99	0.0167224	2.08	0.0240385	2.9	0.0172414	2.85	0.0175439	3	0.0166667	3.11	0.0160772	3.11	0.0160772	3.15	0.015873	3.15	0.015873	3.08	0.0162338	3.15	0.015873	2.92	0.0171233	3	0.0166667	3.07	0.0162866	3.03	0.0165017	3.18	0.0157233	3.01	0.0166113	2.98	0.0167785	3.08	0.0162338
Quinoxyfen	F	13	20	0.01		3.01	0.0332226	3.16	0.0316456	2.6	0.0384615	2.99	0.0334448	2.08	0.0480769	2.9	0.0344828	2.85	0.0350877	3	0.0333333	3.11	0.0321543	3.11	0.0321543	3.15	0.031746	3.15	0.031746	3.08	0.0324675	3.15	0.031746	2.92	0.0342466	3	0.0333333	3.07	0.0325733	3.03	0.0330033	3.18	0.0314465	3.01	0.0332226	2.98	0.033557	3.08	0.0324675
Resmethrin	I	3A	20	0.01		3.01	0.0332226	3.16	0.0316456	2.6	0.0384615	2.99	0.0334448	2.08	0.0480769	2.9	0.0344828	2.85	0.0350877	3	0.0333333	3.11	0.0321543	3.11	0.0321543	3.15	0.031746	3.15	0.031746	3.08	0.0324675	3.15	0.031746	2.92	0.0342466	3	0.0333333	3.07	0.0325733	3.03	0.0330033	3.18	0.0314465	3.01	0.0332226	2.98	0.033557	3.08	0.0324675
Saflufenacil	H	14/E	10	0.005		3.01	0.0166113	3.16	0.0158228	2.6	0.0192308	2.99	0.0167224	2.08	0.0240385	2.9	0.0172414	2.85	0.0175439	3	0.0166667	3.11	0.0160772	3.11	0.0160772	3.15	0.015873	3.15	0.015873	3.08	0.0162338	3.15	0.015873	2.92	0.0171233	3	0.0166667	3.07	0.0162866	3.03	0.0165017	3.18	0.0157233	3.01	0.0166113	2.98	0.0167785	3.08	0.0162338
Sethoxydim	H	1/A	10	0.005		3.01	0.0166113	3.16	0.0158228	2.6	0.0192308	2.99	0.0167224	2.08	0.0240385	2.9	0.0172414	2.85	0.0175439	3	0.0166667	3.11	0.0160772	3.11	0.0160772	3.15	0.015873	3.15	0.015873	3.08	0.0162338	3.15	0.015873	2.92	0.0171233	3	0.0166667	3.07	0.0162866	3.03	0.0165017	3.18	0.0157233	3.01	0.0166113	2.98	0.0167785	3.08	0.0162338
S-Hydroprene	I	7A	10	0.005		3.01	0.0166113	3.16	0.0158228	2.6	0.0192308	2.99	0.0167224	2.08	0.0240385	2.9	0.0172414	2.85	0.0175439	3	0.0166667	3.11	0.0160772	3.11	0.0160772	3.15	0.015873	3.15	0.015873	3.08	0.0162338	3.15	0.015873	2.92	0.0171233	3	0.0166667	3.07	0.0162866	3.03	0.0165017	3.18	0.0157233	3.01	0.0166113	2.98	0.0167785	3.08	0.0162338
Siduron	H	5/C2	20	0.01		3.01	0.0332226	3.16	0.0316456	2.6	0.0384615	2.99	0.0334448	2.08	0.0480769	2.9	0.0344828	2.85	0.0350877	3	0.0333333	3.11	0.0321543	3.11	0.0321543	3.15	0.031746	3.15	0.031746	3.08	0.0324675	3.15	0.031746	2.92	0.0342466	3	0.0333333	3.07	0.0325733	3.03	0.0330033	3.18	0.0314465	3.01	0.0332226	2.98	0.033557	3.08	0.0324675
Simazine	H	5/C1	20	0.01		3.01	0.0332226	3.16	0.0316456	2.6	0.0384615	2.99	0.0334448	2.08	0.0480769	2.9	0.0344828	2.85	0.0350877	3	0.0333333	3.11	0.0321543	3.11	0.0321543	3.15	0.031746	3.15	0.031746	3.08	0.0324675	3.15	0.031746	2.92	0.0342466	3	0.0333333	3.07	0.0325733	3.03	0.0330033	3.18	0.0314465	3.01	0.0332226	2.98	0.033557	3.08	0.0324675
Simetryn	H	5/C1	10	0.005		3.01	0.0166113	3.16	0.0158228	2.6	0.0192308	2.99	0.0167224	2.08	0.0240385	2.9	0.0172414	2.85	0.0175439	3	0.0166667	3.11	0.0160772	3.11	0.0160772	3.15	0.015873	3.15	0.015873	3.08	0.0162338	3.15	0.015873	2.92	0.0171233	3	0.0166667	3.07	0.0162866	3.03	0.0165017	3.18	0.0157233	3.01	0.0166113	2.98	0.0167785	3.08	0.0162338
S-Methoprene	I	7A	100	0.05		3.01	0.166113	3.16	0.158228	2.6	0.192308	2.99	0.167224	2.08	0.240385	2.9	0.172414	2.85	0.175439	3	0.166667	3.11	0.160772	3.11	0.160772	3.15	0.15873	3.15	0.15873	3.08	0.162338	3.15	0.15873	2.92	0.171233	3	0.166667	3.07	0.162866	3.03	0.165017	3.18	0.157233	3.01	0.166113	2.98	0.167785	3.08	0.162338
S-Metolachlor	H	15/K3	10	0.005		3.01	0.0166113	3.16	0.0158228	2.6	0.0192308	2.99	0.0167224	2.08	0.0240385	2.9	0.0172414	2.85	0.0175439	3	0.0166667	3.11	0.0160772	3.11	0.0160772	3.15	0.015873	3.15	0.015873	3.08	0.0162338	3.15	0.015873	2.92	0.0171233	3	0.0166667	3.07	0.0162866	3.03	0.0165017	3.18	0.0157233	3.01	0.0166113	2.98	0.0167785	3.08	0.0162338
Spinetoram	I	5	10	0.005		3.01	0.0166113	3.16	0.0158228	2.6	0.0192308	2.99	0.0167224	2.08	0.0240385	2.9	0.0172414	2.85	0.0175439	3	0.0166667	3.11	0.0160772	3.11	0.0160772	3.15	0.015873	3.15	0.015873	3.08	0.0162338	3.15	0.015873	2.92	0.0171233	3	0.0166667	3.07	0.0162866	3.03	0.0165017	3.18	0.0157233	3.01	0.0166113	2.98	0.0167785	3.08	0.0162338
Spinosad	I	5	10	0.005		3.01	0.0166113	3.16	0.0158228	2.6	0.0192308	2.99	0.0167224	2.08	0.0240385	2.9	0.0172414	2.85	0.0175439	3	0.0166667	3.11	0.0160772	3.11	0.0160772	3.15	0.015873	3.15	0.015873	3.08	0.0162338	3.15	0.015873	2.92	0.0171233	3	0.0166667	3.07	0.0162866	3.03	0.0165017	3.18	0.0157233	3.01	0.0166113	2.98	0.0167785	3.08	0.0162338
Spirodiclofen	I	23	50	0.025		3.01	0.0830565	3.16	0.0791139	2.6	0.0961538	2.99	0.083612	2.08	0.120192	2.9	0.0862069	2.85	0.0877193	3	0.0833333	3.11	0.0803859	3.11	0.0803859	3.15	0.0793651	3.15	0.0793651	3.08	0.0811688	3.15	0.0793651	2.92	0.0856164	3	0.0833333	3.07	0.0814332	3.03	0.0825083	3.18	0.0786164	3.01	0.0830565	2.98	0.0838926	3.08	0.0811688
Spiromesifen	I	23	20	0.01		3.01	0.0332226	3.16	0.0316456	2.6	0.0384615	2.99	0.0334448	2.08	0.0480769	2.9	0.0344828	2.85	0.0350877	3	0.0333333	3.11	0.0321543	3.11	0.0321543	3.15	0.031746	3.15	0.031746	3.08	0.0324675	3.15	0.031746	2.92	0.0342466	3	0.0333333	3.07	0.0325733	3.03	0.0330033	3.18	0.0314465	3.01	0.0332226	2.98	0.033557	3.08	0.0324675
Spirotetramat	I	23	10	0.005		3.01	0.0166113	3.16	0.0158228	2.6	0.0192308	2.99	0.0167224	2.08	0.0240385	2.9	0.0172414	2.85	0.0175439	3	0.0166667	3.11	0.0160772	3.11	0.0160772	3.15	0.015873	3.15	0.015873	3.08	0.0162338	3.15	0.015873	2.92	0.0171233	3	0.0166667	3.07	0.0162866	3.03	0.0165017	3.18	0.0157233	3.01	0.0166113	2.98	0.0167785	3.08	0.0162338
Sulfentrazone	H	14/E	50	0.025		3.01	0.0830565	3.16	0.0791139	2.6	0.0961538	2.99	0.083612	2.08	0.120192	2.9	0.0862069	2.85	0.0877193	3	0.0833333	3.11	0.0803859	3.11	0.0803859	3.15	0.0793651	3.15	0.0793651	3.08	0.0811688	3.15	0.0793651	2.92	0.0856164	3	0.0833333	3.07	0.0814332	3.03	0.0825083	3.18	0.0786164	3.01	0.0830565	2.98	0.0838926	3.08	0.0811688
Sulfoxaflor	I	4C	20	0.01		3.01	0.0332226	3.16	0.0316456	2.6	0.0384615	2.99	0.0334448	2.08	0.0480769	2.9	0.0344828	2.85	0.0350877	3	0.0333333	3.11	0.0321543	3.11	0.0321543	3.15	0.031746	3.15	0.031746	3.08	0.0324675	3.15	0.031746	2.92	0.0342466	3	0.0333333	3.07	0.0325733	3.03	0.0330033	3.18	0.0314465	3.01	0.0332226	2.98	0.033557	3.08	0.0324675
SWEP	H	23/K2	50	0.025		3.01	0.0830565	3.16	0.0791139	2.6	0.0961538	2.99	0.083612	2.08	0.120192	2.9	0.0862069	2.85	0.0877193	3	0.0833333	3.11	0.0803859	3.11	0.0803859	3.15	0.0793651	3.15	0.0793651	3.08	0.0811688	3.15	0.0793651	2.92	0.0856164	3	0.0833333	3.07	0.0814332	3.03	0.0825083	3.18	0.0786164	3.01	0.0830565	2.98	0.0838926	3.08	0.0811688
tau Fluvalinate	I	3A	20	0.01		3.01	0.0332226	3.16	0.0316456	2.6	0.0384615	2.99	0.0334448	2.08	0.0480769	2.9	0.0344828	2.85	0.0350877	3	0.0333333	3.11	0.0321543	3.11	0.0321543	3.15	0.031746	3.15	0.031746	3.08	0.0324675	3.15	0.031746	2.92	0.0342466	3	0.0333333	3.07	0.0325733	3.03	0.0330033	3.18	0.0314465	3.01	0.0332226	2.98	0.033557	3.08	0.0324675
Tebuconazole	F	3	10	0.005		3.01	0.0166113	3.16	0.0158228	2.6	0.0192308	2.99	0.0167224	2.08	0.0240385	2.9	0.0172414	2.85	0.0175439	3	0.0166667	3.11	0.0160772	3.11	0.0160772	3.15	0.015873	3.15	0.015873	3.08	0.0162338	3.15	0.015873	2.92	0.0171233	3	0.0166667	3.07	0.0162866	3.03	0.0165017	3.18	0.0157233	3.01	0.0166113	2.98	0.0167785	3.08	0.0162338
Tebufenozide	I	18	10	0.005		3.01	0.0166113	3.16	0.0158228	2.6	0.0192308	2.99	0.0167224	2.08	0.0240385	2.9	0.0172414	2.85	0.0175439	3	0.0166667	3.11	0.0160772	3.11	0.0160772	3.15	0.015873	3.15	0.015873	3.08	0.0162338	3.15	0.015873	2.92	0.0171233	3	0.0166667	3.07	0.0162866	3.03	0.0165017	3.18	0.0157233	3.01	0.0166113	2.98	0.0167785	3.08	0.0162338
Terbufos	I	1B	20	0.01		3.01	0.0332226	3.16	0.0316456	2.6	0.0384615	2.99	0.0334448	2.08	0.0480769	2.9	0.0344828	2.85	0.0350877	3	0.0333333	3.11	0.0321543	3.11	0.0321543	3.15	0.031746	3.15	0.031746	3.08	0.0324675	3.15	0.031746	2.92	0.0342466	3	0.0333333	3.07	0.0325733	3.03	0.0330033	3.18	0.0314465	3.01	0.0332226	2.98	0.033557	3.08	0.0324675
Terbutryne	H	5/C1	10	0.005		3.01	0.0166113	3.16	0.0158228	2.6	0.0192308	2.99	0.0167224	2.08	0.0240385	2.9	0.0172414	2.85	0.0175439	3	0.0166667	3.11	0.0160772	3.11	0.0160772	3.15	0.015873	3.15	0.015873	3.08	0.0162338	3.15	0.015873	2.92	0.0171233	3	0.0166667	3.07	0.0162866	3.03	0.0165017	3.18	0.0157233	3.01	0.0166113	2.98	0.0167785	3.08	0.0162338
Tetrachlorvinphos	I	1B	50	0.025		3.01	0.0830565	3.16	0.0791139	2.6	0.0961538	2.99	0.083612	2.08	0.120192	2.9	0.0862069	2.85	0.0877193	3	0.0833333	3.11	0.0803859	3.11	0.0803859	3.15	0.0793651	3.15	0.0793651	3.08	0.0811688	3.15	0.0793651	2.92	0.0856164	3	0.0833333	3.07	0.0814332	3.03	0.0825083	3.18	0.0786164	3.01	0.0830565	2.98	0.0838926	3.08	0.0811688
Tetraconazole	F	3	20	0.01		3.01	0.0332226	3.16	0.0316456	2.6	0.0384615	2.99	0.0334448	2.08	0.0480769	2.9	0.0344828	2.85	0.0350877	3	0.0333333	3.11	0.0321543	3.11	0.0321543	3.15	0.031746	3.15	0.031746	3.08	0.0324675	3.15	0.031746	2.92	0.0342466	3	0.0333333	3.07	0.0325733	3.03	0.0330033	3.18	0.0314465	3.01	0.0332226	2.98	0.033557	3.08	0.0324675
Tetramethrin	I	3A	10	0.005		3.01	0.0166113	3.16	0.0158228	2.6	0.0192308	2.99	0.0167224	2.08	0.0240385	2.9	0.0172414	2.85	0.0175439	3	0.0166667	3.11	0.0160772	3.11	0.0160772	3.15	0.015873	3.15	0.015873	3.08	0.0162338	3.15	0.015873	2.92	0.0171233	3	0.0166667	3.07	0.0162866	3.03	0.0165017	3.18	0.0157233	3.01	0.0166113	2.98	0.0167785	3.08	0.0162338
Thiabendazole	F	1	50	0.025		3.01	0.0830565	3.16	0.0791139	2.6	0.0961538	2.99	0.083612	2.08	0.120192	2.9	0.0862069	2.85	0.0877193	3	0.0833333	3.11	0.0803859	3.11	0.0803859	3.15	0.0793651	3.15	0.0793651	3.08	0.0811688	3.15	0.0793651	2.92	0.0856164	3	0.0833333	3.07	0.0814332	3.03	0.0825083	3.18	0.0786164	3.01	0.0830565	2.98	0.0838926	3.08	0.0811688
Thiacloprid	I	4A	10	0.005		3.01	0.0166113	3.16	0.0158228	2.6	0.0192308	2.99	0.0167224	2.08	0.0240385	2.9	0.0172414	2.85	0.0175439	3	0.0166667	3.11	0.0160772	3.11	0.0160772	3.15	0.015873	3.15	0.015873	3.08	0.0162338	3.15	0.015873	2.92	0.0171233	3	0.0166667	3.07	0.0162866	3.03	0.0165017	3.18	0.0157233	3.01	0.0166113	2.98	0.0167785	3.08	0.0162338
Thiamethoxam	I	4A	10	0.005		3.01	0.0166113	3.16	0.0158228	2.6	0.0192308	2.99	0.0167224	2.08	0.0240385	2.9	0.0172414	2.85	0.0175439	3	0.0166667	3.11	0.0160772	3.11	0.0160772	3.15	0.015873	3.15	0.015873	3.08	0.0162338	3.15	0.015873	2.92	0.0171233	3	0.0166667	3.07	0.0162866	3.03	0.0165017	3.18	0.0157233	3.01	0.0166113	2.98	0.0167785	3.08	0.0162338
Thiazopyr	H	3/K1	10	0.005		3.01	0.0166113	3.16	0.0158228	2.6	0.0192308	2.99	0.0167224	2.08	0.0240385	2.9	0.0172414	2.85	0.0175439	3	0.0166667	3.11	0.0160772	3.11	0.0160772	3.15	0.015873	3.15	0.015873	3.08	0.0162338	3.15	0.015873	2.92	0.0171233	3	0.0166667	3.07	0.0162866	3.03	0.0165017	3.18	0.0157233	3.01	0.0166113	2.98	0.0167785	3.08	0.0162338
Thidiazuron	H	UNK	10	0.005		3.01	0.0166113	3.16	0.0158228	2.6	0.0192308	2.99	0.0167224	2.08	0.0240385	2.9	0.0172414	2.85	0.0175439	3	0.0166667	3.11	0.0160772	3.11	0.0160772	3.15	0.015873	3.15	0.015873	3.08	0.0162338	3.15	0.015873	2.92	0.0171233	3	0.0166667	3.07	0.0162866	3.03	0.0165017	3.18	0.0157233	3.01	0.0166113	2.98	0.0167785	3.08	0.0162338
Thiodicarb	I	1A	20	0.01		3.01	0.0332226	3.16	0.0316456	2.6	0.0384615	2.99	0.0334448	2.08	0.0480769	2.9	0.0344828	2.85	0.0350877	3	0.0333333	3.11	0.0321543	3.11	0.0321543	3.15	0.031746	3.15	0.031746	3.08	0.0324675	3.15	0.031746	2.92	0.0342466	3	0.0333333	3.07	0.0325733	3.03	0.0330033	3.18	0.0314465	3.01	0.0332226	2.98	0.033557	3.08	0.0324675
Thiophanate methyl	F	1	100	0.05		3.01	0.166113	3.16	0.158228	2.6	0.192308	2.99	0.167224	2.08	0.240385	2.9	0.172414	2.85	0.175439	3	0.166667	3.11	0.160772	3.11	0.160772	3.15	0.15873	3.15	0.15873	3.08	0.162338	3.15	0.15873	2.92	0.171233	3	0.166667	3.07	0.162866	3.03	0.165017	3.18	0.157233	3.01	0.166113	2.98	0.167785	3.08	0.162338
Tolfenpyrad	I	21A	20	0.01		3.01	0.0332226	3.16	0.0316456	2.6	0.0384615	2.99	0.0334448	2.08	0.0480769	2.9	0.0344828	2.85	0.0350877	3	0.0333333	3.11	0.0321543	3.11	0.0321543	3.15	0.031746	3.15	0.031746	3.08	0.0324675	3.15	0.031746	2.92	0.0342466	3	0.0333333	3.07	0.0325733	3.03	0.0330033	3.18	0.0314465	3.01	0.0332226	2.98	0.033557	3.08	0.0324675
Triadimefon	F	3	20	0.01		3.01	0.0332226	3.16	0.0316456	2.6	0.0384615	2.99	0.0334448	2.08	0.0480769	2.9	0.0344828	2.85	0.0350877	3	0.0333333	3.11	0.0321543	3.11	0.0321543	3.15	0.031746	3.15	0.031746	3.08	0.0324675	3.15	0.031746	2.92	0.0342466	3	0.0333333	3.07	0.0325733	3.03	0.0330033	3.18	0.0314465	3.01	0.0332226	2.98	0.033557	3.08	0.0324675
Triadimenol	F	3	50	0.025		3.01	0.0830565	3.16	0.0791139	2.6	0.0961538	2.99	0.083612	2.08	0.120192	2.9	0.0862069	2.85	0.0877193	3	0.0833333	3.11	0.0803859	3.11	0.0803859	3.15	0.0793651	3.15	0.0793651	3.08	0.0811688	3.15	0.0793651	2.92	0.0856164	3	0.0833333	3.07	0.0814332	3.03	0.0825083	3.18	0.0786164	3.01	0.0830565	2.98	0.0838926	3.08	0.0811688
Tri-allate	H	15/K3	10	0.005		3.01	0.0166113	3.16	0.0158228	2.6	0.0192308	2.99	0.0167224	2.08	0.0240385	2.9	0.0172414	2.85	0.0175439	3	0.0166667	3.11	0.0160772	3.11	0.0160772	3.15	0.015873	3.15	0.015873	3.08	0.0162338	3.15	0.015873	2.92	0.0171233	3	0.0166667	3.07	0.0162866	3.03	0.0165017	3.18	0.0157233	3.01	0.0166113	2.98	0.0167785	3.08	0.0162338
Trifloxystrobin	F	11	10	0.005		3.01	0.0166113	3.16	0.0158228	2.6	0.0192308	2.99	0.0167224	2.08	0.0240385	2.9	0.0172414	2.85	0.0175439	3	0.0166667	3.11	0.0160772	3.11	0.0160772	3.15	0.015873	3.15	0.015873	3.08	0.0162338	3.15	0.015873	2.92	0.0171233	3	0.0166667	3.07	0.0162866	3.03	0.0165017	3.18	0.0157233	3.01	0.0166113	2.98	0.0167785	3.08	0.0162338
Triflumizole	F	3	20	0.01		3.01	0.0332226	3.16	0.0316456	2.6	0.0384615	2.99	0.0334448	2.08	0.0480769	2.9	0.0344828	2.85	0.0350877	3	0.0333333	3.11	0.0321543	3.11	0.0321543	3.15	0.031746	3.15	0.031746	3.08	0.0324675	3.15	0.031746	2.92	0.0342466	3	0.0333333	3.07	0.0325733	3.03	0.0330033	3.18	0.0314465	3.01	0.0332226	2.98	0.033557	3.08	0.0324675
Trifluralin	H	3/K1	10	0.005		3.01	0.0166113	3.16	0.0158228	2.6	0.0192308	2.99	0.0167224	2.08	0.0240385	2.9	0.0172414	2.85	0.0175439	3	0.0166667	3.11	0.0160772	3.11	0.0160772	3.15	0.015873	3.15	0.015873	3.08	0.0162338	3.15	0.015873	2.92	0.0171233	3	0.0166667	3.07	0.0162866	3.03	0.0165017	3.18	0.0157233	3.01	0.0166113	2.98	0.0167785	3.08	0.0162338
Triticonazole	F	3	20	0.01		3.01	0.0332226	3.16	0.0316456	2.6	0.0384615	2.99	0.0334448	2.08	0.0480769	2.9	0.0344828	2.85	0.0350877	3	0.0333333	3.11	0.0321543	3.11	0.0321543	3.15	0.031746	3.15	0.031746	3.08	0.0324675	3.15	0.031746	2.92	0.0342466	3	0.0333333	3.07	0.0325733	3.03	0.0330033	3.18	0.0314465	3.01	0.0332226	2.98	0.033557	3.08	0.0324675
Vinclozolin	F	2	20	0.01		3.01	0.0332226	3.16	0.0316456	2.6	0.0384615	2.99	0.0334448	2.08	0.0480769	2.9	0.0344828	2.85	0.0350877	3	0.0333333	3.11	0.0321543	3.11	0.0321543	3.15	0.031746	3.15	0.031746	3.08	0.0324675	3.15	0.031746	2.92	0.0342466	3	0.0333333	3.07	0.0325733	3.03	0.0330033	3.18	0.0314465	3.01	0.0332226	2.98	0.033557	3.08	0.0324675
Zoxamide	F	22	100	0.05		3.01	0.166113	3.16	0.158228	2.6	0.192308	2.99	0.167224	2.08	0.240385	2.9	0.172414	2.85	0.175439	3	0.166667	3.11	0.160772	3.11	0.160772	3.15	0.15873	3.15	0.15873	3.08	0.162338	3.15	0.15873	2.92	0.171233	3	0.166667	3.07	0.162866	3.03	0.165017	3.18	0.157233	3.01	0.166113	2.98	0.167785	3.08	0.162338
[truncated: 82 more columns]

## Sheet: 2
		SampleID					4.11.20.Gross_3		4.11.20.Gross_4		4.11.20.Gross_5		07.31.20.52_1		07.31.20.52_2		07.31.20.52_3		07.10.20.52_6		07.10.20.52_7		07.10.20.52_8		05.25.20.MJ1_2		05.25.20.MJ1_3		05.25.20.MJ1_4		05.25.20.MJ1_5		05.25.20.MJ1_6		05.25.20.MJ3_2		05.25.20.MJ3_3		06.23.20.JH_2		06.23.20.JH_3		06.23.20.JH_45		06.23.20.JH_6		04.09.20.PR_2		04.09.20.PR_3
		BatchNumber					2	2	2	2	2	2	2	2	2	2	2	2	2	2	2	2	2	2	2	2	2	2	2	2	2	2	2	2	2	2	2	2	2	2	2	2	2	2	2	2	2	2	2
Analyte	Type	MoA Code	Instrument LOQ (ng/mL)	LOD (ppm)		mass (g)	Reporting Limit (ug/g, ppm)	mass (g)	Reporting Limit (ug/g, ppm)	mass (g)	Reporting Limit (ug/g, ppm)	mass (g)	Reporting Limit (ug/g, ppm)	mass (g)	Reporting Limit (ug/g, ppm)	mass (g)	Reporting Limit (ug/g, ppm)	mass (g)	Reporting Limit (ug/g, ppm)	mass (g)	Reporting Limit (ug/g, ppm)	mass (g)	Reporting Limit (ug/g, ppm)	mass (g)	Reporting Limit (ug/g, ppm)	mass (g)	Reporting Limit (ug/g, ppm)	mass (g)	Reporting Limit (ug/g, ppm)	mass (g)	Reporting Limit (ug/g, ppm)	mass (g)	Reporting Limit (ug/g, ppm)	mass (g)	Reporting Limit (ug/g, ppm)	mass (g)	Reporting Limit (ug/g, ppm)	mass (g)	Reporting Limit (ug/g, ppm)	mass (g)	Reporting Limit (ug/g, ppm)	mass (g)	Reporting Limit (ug/g, ppm)	mass (g)	Reporting Limit (ug/g, ppm)	mass (g)	Reporting Limit (ug/g, ppm)	mass (g)	Reporting Limit (ug/g, ppm)
2,6-Dichlorobenzamide	H	29/L	50	0.025		1.33	0.18797	3.09	0.0809061	3.09	0.0809061	1.26	0.198413	1.62	0.154321	3.08	0.0811688	1.15	0.217391	1.11	0.225225	3.31	0.0755287	1.66	0.150602	1.48	0.168919	1.13	0.221239	1.27	0.19685	2.95	0.0847458	0.94	0.265957	3.19	0.0783699	1.67	0.149701	1.57	0.159236	1.17	0.213675	3.01	0.0830565	2.45	0.102041	2.01	0.124378
Abamectin	I	6	10	0.005		1.33	0.037594	3.09	0.0161812	3.09	0.0161812	1.26	0.0396825	1.62	0.0308642	3.08	0.0162338	1.15	0.0434783	1.11	0.045045	3.31	0.0151057	1.66	0.0301205	1.48	0.0337838	1.13	0.0442478	1.27	0.0393701	2.95	0.0169492	0.94	0.0531915	3.19	0.015674	1.67	0.0299401	1.57	0.0318471	1.17	0.042735	3.01	0.0166113	2.45	0.0204082	2.01	0.0248756
Acephate	I	1B	200	0.1		1.33	0.75188	3.09	0.323625	3.09	0.323625	1.26	0.793651	1.62	0.617284	3.08	0.324675	1.15	0.869565	1.11	0.900901	3.31	0.302115	1.66	0.60241	1.48	0.675676	1.13	0.884956	1.27	0.787402	2.95	0.338983	0.94	1.06383	3.19	0.31348	1.67	0.598802	1.57	0.636943	1.17	0.854701	3.01	0.332226	2.45	0.408163	2.01	0.497512
Acequinocyl	I	20B	10	0.005		1.33	0.037594	3.09	0.0161812	3.09	0.0161812	1.26	0.0396825	1.62	0.0308642	3.08	0.0162338	1.15	0.0434783	1.11	0.045045	3.31	0.0151057	1.66	0.0301205	1.48	0.0337838	1.13	0.0442478	1.27	0.0393701	2.95	0.0169492	0.94	0.0531915	3.19	0.015674	1.67	0.0299401	1.57	0.0318471	1.17	0.042735	3.01	0.0166113	2.45	0.0204082	2.01	0.0248756
Acetamiprid	I	4A	10	0.005		1.33	0.037594	3.09	0.0161812	3.09	0.0161812	1.26	0.0396825	1.62	0.0308642	3.08	0.0162338	1.15	0.0434783	1.11	0.045045	3.31	0.0151057	1.66	0.0301205	1.48	0.0337838	1.13	0.0442478	1.27	0.0393701	2.95	0.0169492	0.94	0.0531915	3.19	0.015674	1.67	0.0299401	1.57	0.0318471	1.17	0.042735	3.01	0.0166113	2.45	0.0204082	2.01	0.0248756
Acetochlor	H	15/K3	20	0.01		1.33	0.075188	3.09	0.0323625	3.09	0.0323625	1.26	0.0793651	1.62	0.0617284	3.08	0.0324675	1.15	0.0869565	1.11	0.0900901	3.31	0.0302115	1.66	0.060241	1.48	0.0675676	1.13	0.0884956	1.27	0.0787402	2.95	0.0338983	0.94	0.106383	3.19	0.031348	1.67	0.0598802	1.57	0.0636943	1.17	0.0854701	3.01	0.0332226	2.45	0.0408163	2.01	0.0497512
Acibenzolar-S-Methyl	F	P01	20	0.01		1.33	0.075188	3.09	0.0323625	3.09	0.0323625	1.26	0.0793651	1.62	0.0617284	3.08	0.0324675	1.15	0.0869565	1.11	0.0900901	3.31	0.0302115	1.66	0.060241	1.48	0.0675676	1.13	0.0884956	1.27	0.0787402	2.95	0.0338983	0.94	0.106383	3.19	0.031348	1.67	0.0598802	1.57	0.0636943	1.17	0.0854701	3.01	0.0332226	2.45	0.0408163	2.01	0.0497512
Alachlor	H	15/K3	20	0.01		1.33	0.075188	3.09	0.0323625	3.09	0.0323625	1.26	0.0793651	1.62	0.0617284	3.08	0.0324675	1.15	0.0869565	1.11	0.0900901	3.31	0.0302115	1.66	0.060241	1.48	0.0675676	1.13	0.0884956	1.27	0.0787402	2.95	0.0338983	0.94	0.106383	3.19	0.031348	1.67	0.0598802	1.57	0.0636943	1.17	0.0854701	3.01	0.0332226	2.45	0.0408163	2.01	0.0497512
Aldicarb	I	1A	20	0.01		1.33	0.075188	3.09	0.0323625	3.09	0.0323625	1.26	0.0793651	1.62	0.0617284	3.08	0.0324675	1.15	0.0869565	1.11	0.0900901	3.31	0.0302115	1.66	0.060241	1.48	0.0675676	1.13	0.0884956	1.27	0.0787402	2.95	0.0338983	0.94	0.106383	3.19	0.031348	1.67	0.0598802	1.57	0.0636943	1.17	0.0854701	3.01	0.0332226	2.45	0.0408163	2.01	0.0497512
Aldrin	I	2A	20	0.01		1.33	0.075188	3.09	0.0323625	3.09	0.0323625	1.26	0.0793651	1.62	0.0617284	3.08	0.0324675	1.15	0.0869565	1.11	0.0900901	3.31	0.0302115	1.66	0.060241	1.48	0.0675676	1.13	0.0884956	1.27	0.0787402	2.95	0.0338983	0.94	0.106383	3.19	0.031348	1.67	0.0598802	1.57	0.0636943	1.17	0.0854701	3.01	0.0332226	2.45	0.0408163	2.01	0.0497512
alpha-BHC	I	2A	10	0.005		1.33	0.037594	3.09	0.0161812	3.09	0.0161812	1.26	0.0396825	1.62	0.0308642	3.08	0.0162338	1.15	0.0434783	1.11	0.045045	3.31	0.0151057	1.66	0.0301205	1.48	0.0337838	1.13	0.0442478	1.27	0.0393701	2.95	0.0169492	0.94	0.0531915	3.19	0.015674	1.67	0.0299401	1.57	0.0318471	1.17	0.042735	3.01	0.0166113	2.45	0.0204082	2.01	0.0248756
Ametoctradin	F	45	10	0.005		1.33	0.037594	3.09	0.0161812	3.09	0.0161812	1.26	0.0396825	1.62	0.0308642	3.08	0.0162338	1.15	0.0434783	1.11	0.045045	3.31	0.0151057	1.66	0.0301205	1.48	0.0337838	1.13	0.0442478	1.27	0.0393701	2.95	0.0169492	0.94	0.0531915	3.19	0.015674	1.67	0.0299401	1.57	0.0318471	1.17	0.042735	3.01	0.0166113	2.45	0.0204082	2.01	0.0248756
Ametryn	H	5/C1	10	0.005		1.33	0.037594	3.09	0.0161812	3.09	0.0161812	1.26	0.0396825	1.62	0.0308642	3.08	0.0162338	1.15	0.0434783	1.11	0.045045	3.31	0.0151057	1.66	0.0301205	1.48	0.0337838	1.13	0.0442478	1.27	0.0393701	2.95	0.0169492	0.94	0.0531915	3.19	0.015674	1.67	0.0299401	1.57	0.0318471	1.17	0.042735	3.01	0.0166113	2.45	0.0204082	2.01	0.0248756
Aminocarb	I	1A	10	0.005		1.33	0.037594	3.09	0.0161812	3.09	0.0161812	1.26	0.0396825	1.62	0.0308642	3.08	0.0162338	1.15	0.0434783	1.11	0.045045	3.31	0.0151057	1.66	0.0301205	1.48	0.0337838	1.13	0.0442478	1.27	0.0393701	2.95	0.0169492	0.94	0.0531915	3.19	0.015674	1.67	0.0299401	1.57	0.0318471	1.17	0.042735	3.01	0.0166113	2.45	0.0204082	2.01	0.0248756
Amitraz	I	19	10	0.005		1.33	0.037594	3.09	0.0161812	3.09	0.0161812	1.26	0.0396825	1.62	0.0308642	3.08	0.0162338	1.15	0.0434783	1.11	0.045045	3.31	0.0151057	1.66	0.0301205	1.48	0.0337838	1.13	0.0442478	1.27	0.0393701	2.95	0.0169492	0.94	0.0531915	3.19	0.015674	1.67	0.0299401	1.57	0.0318471	1.17	0.042735	3.01	0.0166113	2.45	0.0204082	2.01	0.0248756
Ancymidol	H	UNK	20	0.01		1.33	0.075188	3.09	0.0323625	3.09	0.0323625	1.26	0.0793651	1.62	0.0617284	3.08	0.0324675	1.15	0.0869565	1.11	0.0900901	3.31	0.0302115	1.66	0.060241	1.48	0.0675676	1.13	0.0884956	1.27	0.0787402	2.95	0.0338983	0.94	0.106383	3.19	0.031348	1.67	0.0598802	1.57	0.0636943	1.17	0.0854701	3.01	0.0332226	2.45	0.0408163	2.01	0.0497512
Atraton	H	5/C1	20	0.01		1.33	0.075188	3.09	0.0323625	3.09	0.0323625	1.26	0.0793651	1.62	0.0617284	3.08	0.0324675	1.15	0.0869565	1.11	0.0900901	3.31	0.0302115	1.66	0.060241	1.48	0.0675676	1.13	0.0884956	1.27	0.0787402	2.95	0.0338983	0.94	0.106383	3.19	0.031348	1.67	0.0598802	1.57	0.0636943	1.17	0.0854701	3.01	0.0332226	2.45	0.0408163	2.01	0.0497512
Atrazine	H	5/C1	20	0.01		1.33	0.075188	3.09	0.0323625	3.09	0.0323625	1.26	0.0793651	1.62	0.0617284	3.08	0.0324675	1.15	0.0869565	1.11	0.0900901	3.31	0.0302115	1.66	0.060241	1.48	0.0675676	1.13	0.0884956	1.27	0.0787402	2.95	0.0338983	0.94	0.106383	3.19	0.031348	1.67	0.0598802	1.57	0.0636943	1.17	0.0854701	3.01	0.0332226	2.45	0.0408163	2.01	0.0497512
Azinphos ethyl	I	1B	20	0.01		1.33	0.075188	3.09	0.0323625	3.09	0.0323625	1.26	0.0793651	1.62	0.0617284	3.08	0.0324675	1.15	0.0869565	1.11	0.0900901	3.31	0.0302115	1.66	0.060241	1.48	0.0675676	1.13	0.0884956	1.27	0.0787402	2.95	0.0338983	0.94	0.106383	3.19	0.031348	1.67	0.0598802	1.57	0.0636943	1.17	0.0854701	3.01	0.0332226	2.45	0.0408163	2.01	0.0497512
Azinphos methyl	I	1B	20	0.01		1.33	0.075188	3.09	0.0323625	3.09	0.0323625	1.26	0.0793651	1.62	0.0617284	3.08	0.0324675	1.15	0.0869565	1.11	0.0900901	3.31	0.0302115	1.66	0.060241	1.48	0.0675676	1.13	0.0884956	1.27	0.0787402	2.95	0.0338983	0.94	0.106383	3.19	0.031348	1.67	0.0598802	1.57	0.0636943	1.17	0.0854701	3.01	0.0332226	2.45	0.0408163	2.01	0.0497512
Azoxystrobin	F	11	10	0.005		1.33	0.037594	3.09	0.0161812	3.09	0.0161812	1.26	0.0396825	1.62	0.0308642	3.08	0.0162338	1.15	0.0434783	1.11	0.045045	3.31	0.0151057	1.66	0.0301205	1.48	0.0337838	1.13	0.0442478	1.27	0.0393701	2.95	0.0169492	0.94	0.0531915	3.19	0.015674	1.67	0.0299401	1.57	0.0318471	1.17	0.042735	3.01	0.0166113	2.45	0.0204082	2.01	0.0248756
Bendiocarb	I	1A	50	0.025		1.33	0.18797	3.09	0.0809061	3.09	0.0809061	1.26	0.198413	1.62	0.154321	3.08	0.0811688	1.15	0.217391	1.11	0.225225	3.31	0.0755287	1.66	0.150602	1.48	0.168919	1.13	0.221239	1.27	0.19685	2.95	0.0847458	0.94	0.265957	3.19	0.0783699	1.67	0.149701	1.57	0.159236	1.17	0.213675	3.01	0.0830565	2.45	0.102041	2.01	0.124378
Benfluralin	H	3/K1	10	0.005		1.33	0.037594	3.09	0.0161812	3.09	0.0161812	1.26	0.0396825	1.62	0.0308642	3.08	0.0162338	1.15	0.0434783	1.11	0.045045	3.31	0.0151057	1.66	0.0301205	1.48	0.0337838	1.13	0.0442478	1.27	0.0393701	2.95	0.0169492	0.94	0.0531915	3.19	0.015674	1.67	0.0299401	1.57	0.0318471	1.17	0.042735	3.01	0.0166113	2.45	0.0204082	2.01	0.0248756
Bensulide	H	0/Z	100	0.05		1.33	0.37594	3.09	0.161812	3.09	0.161812	1.26	0.396825	1.62	0.308642	3.08	0.162338	1.15	0.434783	1.11	0.45045	3.31	0.151057	1.66	0.301205	1.48	0.337838	1.13	0.442478	1.27	0.393701	2.95	0.169492	0.94	0.531915	3.19	0.15674	1.67	0.299401	1.57	0.318471	1.17	0.42735	3.01	0.166113	2.45	0.204082	2.01	0.248756
Benthiocarb	H	15/K3	50	0.025		1.33	0.18797	3.09	0.0809061	3.09	0.0809061	1.26	0.198413	1.62	0.154321	3.08	0.0811688	1.15	0.217391	1.11	0.225225	3.31	0.0755287	1.66	0.150602	1.48	0.168919	1.13	0.221239	1.27	0.19685	2.95	0.0847458	0.94	0.265957	3.19	0.0783699	1.67	0.149701	1.57	0.159236	1.17	0.213675	3.01	0.0830565	2.45	0.102041	2.01	0.124378
beta-BHC	I	2A	10	0.005		1.33	0.037594	3.09	0.0161812	3.09	0.0161812	1.26	0.0396825	1.62	0.0308642	3.08	0.0162338	1.15	0.0434783	1.11	0.045045	3.31	0.0151057	1.66	0.0301205	1.48	0.0337838	1.13	0.0442478	1.27	0.0393701	2.95	0.0169492	0.94	0.0531915	3.19	0.015674	1.67	0.0299401	1.57	0.0318471	1.17	0.042735	3.01	0.0166113	2.45	0.0204082	2.01	0.0248756
Bifenazate	I	20D	100	0.05		1.33	0.37594	3.09	0.161812	3.09	0.161812	1.26	0.396825	1.62	0.308642	3.08	0.162338	1.15	0.434783	1.11	0.45045	3.31	0.151057	1.66	0.301205	1.48	0.337838	1.13	0.442478	1.27	0.393701	2.95	0.169492	0.94	0.531915	3.19	0.15674	1.67	0.299401	1.57	0.318471	1.17	0.42735	3.01	0.166113	2.45	0.204082	2.01	0.248756
Bifenthrin	I	3A	10	0.005		1.33	0.037594	3.09	0.0161812	3.09	0.0161812	1.26	0.0396825	1.62	0.0308642	3.08	0.0162338	1.15	0.0434783	1.11	0.045045	3.31	0.0151057	1.66	0.0301205	1.48	0.0337838	1.13	0.0442478	1.27	0.0393701	2.95	0.0169492	0.94	0.0531915	3.19	0.015674	1.67	0.0299401	1.57	0.0318471	1.17	0.042735	3.01	0.0166113	2.45	0.0204082	2.01	0.0248756
Bitertanol	F	3	20	0.01		1.33	0.075188	3.09	0.0323625	3.09	0.0323625	1.26	0.0793651	1.62	0.0617284	3.08	0.0324675	1.15	0.0869565	1.11	0.0900901	3.31	0.0302115	1.66	0.060241	1.48	0.0675676	1.13	0.0884956	1.27	0.0787402	2.95	0.0338983	0.94	0.106383	3.19	0.031348	1.67	0.0598802	1.57	0.0636943	1.17	0.0854701	3.01	0.0332226	2.45	0.0408163	2.01	0.0497512
Boscalid	F	7	10	0.005		1.33	0.037594	3.09	0.0161812	3.09	0.0161812	1.26	0.0396825	1.62	0.0308642	3.08	0.0162338	1.15	0.0434783	1.11	0.045045	3.31	0.0151057	1.66	0.0301205	1.48	0.0337838	1.13	0.0442478	1.27	0.0393701	2.95	0.0169492	0.94	0.0531915	3.19	0.015674	1.67	0.0299401	1.57	0.0318471	1.17	0.042735	3.01	0.0166113	2.45	0.0204082	2.01	0.0248756
Brodifacoum	ROD	UNK	100	0.05		1.33	0.37594	3.09	0.161812	3.09	0.161812	1.26	0.396825	1.62	0.308642	3.08	0.162338	1.15	0.434783	1.11	0.45045	3.31	0.151057	1.66	0.301205	1.48	0.337838	1.13	0.442478	1.27	0.393701	2.95	0.169492	0.94	0.531915	3.19	0.15674	1.67	0.299401	1.57	0.318471	1.17	0.42735	3.01	0.166113	2.45	0.204082	2.01	0.248756
Bromacil	H	5/C1	50	0.025		1.33	0.18797	3.09	0.0809061	3.09	0.0809061	1.26	0.198413	1.62	0.154321	3.08	0.0811688	1.15	0.217391	1.11	0.225225	3.31	0.0755287	1.66	0.150602	1.48	0.168919	1.13	0.221239	1.27	0.19685	2.95	0.0847458	0.94	0.265957	3.19	0.0783699	1.67	0.149701	1.57	0.159236	1.17	0.213675	3.01	0.0830565	2.45	0.102041	2.01	0.124378
Bromopropylate	I	UN	20	0.01		1.33	0.075188	3.09	0.0323625	3.09	0.0323625	1.26	0.0793651	1.62	0.0617284	3.08	0.0324675	1.15	0.0869565	1.11	0.0900901	3.31	0.0302115	1.66	0.060241	1.48	0.0675676	1.13	0.0884956	1.27	0.0787402	2.95	0.0338983	0.94	0.106383	3.19	0.031348	1.67	0.0598802	1.57	0.0636943	1.17	0.0854701	3.01	0.0332226	2.45	0.0408163	2.01	0.0497512
Buprofezin	I	16	10	0.005		1.33	0.037594	3.09	0.0161812	3.09	0.0161812	1.26	0.0396825	1.62	0.0308642	3.08	0.0162338	1.15	0.0434783	1.11	0.045045	3.31	0.0151057	1.66	0.0301205	1.48	0.0337838	1.13	0.0442478	1.27	0.0393701	2.95	0.0169492	0.94	0.0531915	3.19	0.015674	1.67	0.0299401	1.57	0.0318471	1.17	0.042735	3.01	0.0166113	2.45	0.0204082	2.01	0.0248756
Captan	F	M04	200	0.1		1.33	0.75188	3.09	0.323625	3.09	0.323625	1.26	0.793651	1.62	0.617284	3.08	0.324675	1.15	0.869565	1.11	0.900901	3.31	0.302115	1.66	0.60241	1.48	0.675676	1.13	0.884956	1.27	0.787402	2.95	0.338983	0.94	1.06383	3.19	0.31348	1.67	0.598802	1.57	0.636943	1.17	0.854701	3.01	0.332226	2.45	0.408163	2.01	0.497512
Carbaryl	I	1A	10	0.005		1.33	0.037594	3.09	0.0161812	3.09	0.0161812	1.26	0.0396825	1.62	0.0308642	3.08	0.0162338	1.15	0.0434783	1.11	0.045045	3.31	0.0151057	1.66	0.0301205	1.48	0.0337838	1.13	0.0442478	1.27	0.0393701	2.95	0.0169492	0.94	0.0531915	3.19	0.015674	1.67	0.0299401	1.57	0.0318471	1.17	0.042735	3.01	0.0166113	2.45	0.0204082	2.01	0.0248756
Carbendazim	F	1	10	0.005		1.33	0.037594	3.09	0.0161812	3.09	0.0161812	1.26	0.0396825	1.62	0.0308642	3.08	0.0162338	1.15	0.0434783	1.11	0.045045	3.31	0.0151057	1.66	0.0301205	1.48	0.0337838	1.13	0.0442478	1.27	0.0393701	2.95	0.0169492	0.94	0.0531915	3.19	0.015674	1.67	0.0299401	1.57	0.0318471	1.17	0.042735	3.01	0.0166113	2.45	0.0204082	2.01	0.0248756
Carbofuran	I	1A	10	0.005		1.33	0.037594	3.09	0.0161812	3.09	0.0161812	1.26	0.0396825	1.62	0.0308642	3.08	0.0162338	1.15	0.0434783	1.11	0.045045	3.31	0.0151057	1.66	0.0301205	1.48	0.0337838	1.13	0.0442478	1.27	0.0393701	2.95	0.0169492	0.94	0.0531915	3.19	0.015674	1.67	0.0299401	1.57	0.0318471	1.17	0.042735	3.01	0.0166113	2.45	0.0204082	2.01	0.0248756
Carbophenothion	I	1B	100	0.05		1.33	0.37594	3.09	0.161812	3.09	0.161812	1.26	0.396825	1.62	0.308642	3.08	0.162338	1.15	0.434783	1.11	0.45045	3.31	0.151057	1.66	0.301205	1.48	0.337838	1.13	0.442478	1.27	0.393701	2.95	0.169492	0.94	0.531915	3.19	0.15674	1.67	0.299401	1.57	0.318471	1.17	0.42735	3.01	0.166113	2.45	0.204082	2.01	0.248756
Carboxin	F	7	10	0.005		1.33	0.037594	3.09	0.0161812	3.09	0.0161812	1.26	0.0396825	1.62	0.0308642	3.08	0.0162338	1.15	0.0434783	1.11	0.045045	3.31	0.0151057	1.66	0.0301205	1.48	0.0337838	1.13	0.0442478	1.27	0.0393701	2.95	0.0169492	0.94	0.0531915	3.19	0.015674	1.67	0.0299401	1.57	0.0318471	1.17	0.042735	3.01	0.0166113	2.45	0.0204082	2.01	0.0248756
Carfentrazone ethyl	H	14/E	10	0.005		1.33	0.037594	3.09	0.0161812	3.09	0.0161812	1.26	0.0396825	1.62	0.0308642	3.08	0.0162338	1.15	0.0434783	1.11	0.045045	3.31	0.0151057	1.66	0.0301205	1.48	0.0337838	1.13	0.0442478	1.27	0.0393701	2.95	0.0169492	0.94	0.0531915	3.19	0.015674	1.67	0.0299401	1.57	0.0318471	1.17	0.042735	3.01	0.0166113	2.45	0.0204082	2.01	0.0248756
Chlorantraniliprole	I	28	10	0.005		1.33	0.037594	3.09	0.0161812	3.09	0.0161812	1.26	0.0396825	1.62	0.0308642	3.08	0.0162338	1.15	0.0434783	1.11	0.045045	3.31	0.0151057	1.66	0.0301205	1.48	0.0337838	1.13	0.0442478	1.27	0.0393701	2.95	0.0169492	0.94	0.0531915	3.19	0.015674	1.67	0.0299401	1.57	0.0318471	1.17	0.042735	3.01	0.0166113	2.45	0.0204082	2.01	0.0248756
Chlordane	I	2A	20	0.01		1.33	0.075188	3.09	0.0323625	3.09	0.0323625	1.26	0.0793651	1.62	0.0617284	3.08	0.0324675	1.15	0.0869565	1.11	0.0900901	3.31	0.0302115	1.66	0.060241	1.48	0.0675676	1.13	0.0884956	1.27	0.0787402	2.95	0.0338983	0.94	0.106383	3.19	0.031348	1.67	0.0598802	1.57	0.0636943	1.17	0.0854701	3.01	0.0332226	2.45	0.0408163	2.01	0.0497512
Chlorfenapyr	I	13	50	0.025		1.33	0.18797	3.09	0.0809061	3.09	0.0809061	1.26	0.198413	1.62	0.154321	3.08	0.0811688	1.15	0.217391	1.11	0.225225	3.31	0.0755287	1.66	0.150602	1.48	0.168919	1.13	0.221239	1.27	0.19685	2.95	0.0847458	0.94	0.265957	3.19	0.0783699	1.67	0.149701	1.57	0.159236	1.17	0.213675	3.01	0.0830565	2.45	0.102041	2.01	0.124378
Chlorfenvinphos	I	1B	20	0.01		1.33	0.075188	3.09	0.0323625	3.09	0.0323625	1.26	0.0793651	1.62	0.0617284	3.08	0.0324675	1.15	0.0869565	1.11	0.0900901	3.31	0.0302115	1.66	0.060241	1.48	0.0675676	1.13	0.0884956	1.27	0.0787402	2.95	0.0338983	0.94	0.106383	3.19	0.031348	1.67	0.0598802	1.57	0.0636943	1.17	0.0854701	3.01	0.0332226	2.45	0.0408163	2.01	0.0497512
Chlorothalonil	F	M05	20	0.01		1.33	0.075188	3.09	0.0323625	3.09	0.0323625	1.26	0.0793651	1.62	0.0617284	3.08	0.0324675	1.15	0.0869565	1.11	0.0900901	3.31	0.0302115	1.66	0.060241	1.48	0.0675676	1.13	0.0884956	1.27	0.0787402	2.95	0.0338983	0.94	0.106383	3.19	0.031348	1.67	0.0598802	1.57	0.0636943	1.17	0.0854701	3.01	0.0332226	2.45	0.0408163	2.01	0.0497512
Chloroxuron	H	5/C2	100	0.05		1.33	0.37594	3.09	0.161812	3.09	0.161812	1.26	0.396825	1.62	0.308642	3.08	0.162338	1.15	0.434783	1.11	0.45045	3.31	0.151057	1.66	0.301205	1.48	0.337838	1.13	0.442478	1.27	0.393701	2.95	0.169492	0.94	0.531915	3.19	0.15674	1.67	0.299401	1.57	0.318471	1.17	0.42735	3.01	0.166113	2.45	0.204082	2.01	0.248756
Chlorpropham	H/PGR	23/K2	20	0.01		1.33	0.075188	3.09	0.0323625	3.09	0.0323625	1.26	0.0793651	1.62	0.0617284	3.08	0.0324675	1.15	0.0869565	1.11	0.0900901	3.31	0.0302115	1.66	0.060241	1.48	0.0675676	1.13	0.0884956	1.27	0.0787402	2.95	0.0338983	0.94	0.106383	3.19	0.031348	1.67	0.0598802	1.57	0.0636943	1.17	0.0854701	3.01	0.0332226	2.45	0.0408163	2.01	0.0497512
Chlorpyrifos methyl	I	1B	20	0.01		1.33	0.075188	3.09	0.0323625	3.09	0.0323625	1.26	0.0793651	1.62	0.0617284	3.08	0.0324675	1.15	0.0869565	1.11	0.0900901	3.31	0.0302115	1.66	0.060241	1.48	0.0675676	1.13	0.0884956	1.27	0.0787402	2.95	0.0338983	0.94	0.106383	3.19	0.031348	1.67	0.0598802	1.57	0.0636943	1.17	0.0854701	3.01	0.0332226	2.45	0.0408163	2.01	0.0497512
Clethodim	H	1/A	20	0.01		1.33	0.075188	3.09	0.0323625	3.09	0.0323625	1.26	0.0793651	1.62	0.0617284	3.08	0.0324675	1.15	0.0869565	1.11	0.0900901	3.31	0.0302115	1.66	0.060241	1.48	0.0675676	1.13	0.0884956	1.27	0.0787402	2.95	0.0338983	0.94	0.106383	3.19	0.031348	1.67	0.0598802	1.57	0.0636943	1.17	0.0854701	3.01	0.0332226	2.45	0.0408163	2.01	0.0497512
Clofentezine	I	10A	20	0.01		1.33	0.075188	3.09	0.0323625	3.09	0.0323625	1.26	0.0793651	1.62	0.0617284	3.08	0.0324675	1.15	0.0869565	1.11	0.0900901	3.31	0.0302115	1.66	0.060241	1.48	0.0675676	1.13	0.0884956	1.27	0.0787402	2.95	0.0338983	0.94	0.106383	3.19	0.031348	1.67	0.0598802	1.57	0.0636943	1.17	0.0854701	3.01	0.0332226	2.45	0.0408163	2.01	0.0497512
Clomazone	H	13/F4	20	0.01		1.33	0.075188	3.09	0.0323625	3.09	0.0323625	1.26	0.0793651	1.62	0.0617284	3.08	0.0324675	1.15	0.0869565	1.11	0.0900901	3.31	0.0302115	1.66	0.060241	1.48	0.0675676	1.13	0.0884956	1.27	0.0787402	2.95	0.0338983	0.94	0.106383	3.19	0.031348	1.67	0.0598802	1.57	0.0636943	1.17	0.0854701	3.01	0.0332226	2.45	0.0408163	2.01	0.0497512
Clothianidin	I	4A	20	0.01		1.33	0.075188	3.09	0.0323625	3.09	0.0323625	1.26	0.0793651	1.62	0.0617284	3.08	0.0324675	1.15	0.0869565	1.11	0.0900901	3.31	0.0302115	1.66	0.060241	1.48	0.0675676	1.13	0.0884956	1.27	0.0787402	2.95	0.0338983	0.94	0.106383	3.19	0.031348	1.67	0.0598802	1.57	0.0636943	1.17	0.0854701	3.01	0.0332226	2.45	0.0408163	2.01	0.0497512
Coumaphos	I	1B	20	0.01		1.33	0.075188	3.09	0.0323625	3.09	0.0323625	1.26	0.0793651	1.62	0.0617284	3.08	0.0324675	1.15	0.0869565	1.11	0.0900901	3.31	0.0302115	1.66	0.060241	1.48	0.0675676	1.13	0.0884956	1.27	0.0787402	2.95	0.0338983	0.94	0.106383	3.19	0.031348	1.67	0.0598802	1.57	0.0636943	1.17	0.0854701	3.01	0.0332226	2.45	0.0408163	2.01	0.0497512
Cyanazine	H	5/C1	20	0.01		1.33	0.075188	3.09	0.0323625	3.09	0.0323625	1.26	0.0793651	1.62	0.0617284	3.08	0.0324675	1.15	0.0869565	1.11	0.0900901	3.31	0.0302115	1.66	0.060241	1.48	0.0675676	1.13	0.0884956	1.27	0.0787402	2.95	0.0338983	0.94	0.106383	3.19	0.031348	1.67	0.0598802	1.57	0.0636943	1.17	0.0854701	3.01	0.0332226	2.45	0.0408163	2.01	0.0497512
Cyantraniliprole	I	28	10	0.005		1.33	0.037594	3.09	0.0161812	3.09	0.0161812	1.26	0.0396825	1.62	0.0308642	3.08	0.0162338	1.15	0.0434783	1.11	0.045045	3.31	0.0151057	1.66	0.0301205	1.48	0.0337838	1.13	0.0442478	1.27	0.0393701	2.95	0.0169492	0.94	0.0531915	3.19	0.015674	1.67	0.0299401	1.57	0.0318471	1.17	0.042735	3.01	0.0166113	2.45	0.0204082	2.01	0.0248756
Cyazofamid	F	21	10	0.005		1.33	0.037594	3.09	0.0161812	3.09	0.0161812	1.26	0.0396825	1.62	0.0308642	3.08	0.0162338	1.15	0.0434783	1.11	0.045045	3.31	0.0151057	1.66	0.0301205	1.48	0.0337838	1.13	0.0442478	1.27	0.0393701	2.95	0.0169492	0.94	0.0531915	3.19	0.015674	1.67	0.0299401	1.57	0.0318471	1.17	0.042735	3.01	0.0166113	2.45	0.0204082	2.01	0.0248756
Cyclaniliprole	I	28	10	0.005		1.33	0.037594	3.09	0.0161812	3.09	0.0161812	1.26	0.0396825	1.62	0.0308642	3.08	0.0162338	1.15	0.0434783	1.11	0.045045	3.31	0.0151057	1.66	0.0301205	1.48	0.0337838	1.13	0.0442478	1.27	0.0393701	2.95	0.0169492	0.94	0.0531915	3.19	0.015674	1.67	0.0299401	1.57	0.0318471	1.17	0.042735	3.01	0.0166113	2.45	0.0204082	2.01	0.0248756
Cyflufenamid	F	U06	10	0.005		1.33	0.037594	3.09	0.0161812	3.09	0.0161812	1.26	0.0396825	1.62	0.0308642	3.08	0.0162338	1.15	0.0434783	1.11	0.045045	3.31	0.0151057	1.66	0.0301205	1.48	0.0337838	1.13	0.0442478	1.27	0.0393701	2.95	0.0169492	0.94	0.0531915	3.19	0.015674	1.67	0.0299401	1.57	0.0318471	1.17	0.042735	3.01	0.0166113	2.45	0.0204082	2.01	0.0248756
Cyflumetofen	I	25A	20	0.01		1.33	0.075188	3.09	0.0323625	3.09	0.0323625	1.26	0.0793651	1.62	0.0617284	3.08	0.0324675	1.15	0.0869565	1.11	0.0900901	3.31	0.0302115	1.66	0.060241	1.48	0.0675676	1.13	0.0884956	1.27	0.0787402	2.95	0.0338983	0.94	0.106383	3.19	0.031348	1.67	0.0598802	1.57	0.0636943	1.17	0.0854701	3.01	0.0332226	2.45	0.0408163	2.01	0.0497512
Cyfluthrin	I	3A	10	0.005		1.33	0.037594	3.09	0.0161812	3.09	0.0161812	1.26	0.0396825	1.62	0.0308642	3.08	0.0162338	1.15	0.0434783	1.11	0.045045	3.31	0.0151057	1.66	0.0301205	1.48	0.0337838	1.13	0.0442478	1.27	0.0393701	2.95	0.0169492	0.94	0.0531915	3.19	0.015674	1.67	0.0299401	1.57	0.0318471	1.17	0.042735	3.01	0.0166113	2.45	0.0204082	2.01	0.0248756
Cymoxanil	F	27	10	0.005		1.33	0.037594	3.09	0.0161812	3.09	0.0161812	1.26	0.0396825	1.62	0.0308642	3.08	0.0162338	1.15	0.0434783	1.11	0.045045	3.31	0.0151057	1.66	0.0301205	1.48	0.0337838	1.13	0.0442478	1.27	0.0393701	2.95	0.0169492	0.94	0.0531915	3.19	0.015674	1.67	0.0299401	1.57	0.0318471	1.17	0.042735	3.01	0.0166113	2.45	0.0204082	2.01	0.0248756
Cypermethrin	I	3A	10	0.005		1.33	0.037594	3.09	0.0161812	3.09	0.0161812	1.26	0.0396825	1.62	0.0308642	3.08	0.0162338	1.15	0.0434783	1.11	0.045045	3.31	0.0151057	1.66	0.0301205	1.48	0.0337838	1.13	0.0442478	1.27	0.0393701	2.95	0.0169492	0.94	0.0531915	3.19	0.015674	1.67	0.0299401	1.57	0.0318471	1.17	0.042735	3.01	0.0166113	2.45	0.0204082	2.01	0.0248756
Cyprodinil	F	9	50	0.025		1.33	0.18797	3.09	0.0809061	3.09	0.0809061	1.26	0.198413	1.62	0.154321	3.08	0.0811688	1.15	0.217391	1.11	0.225225	3.31	0.0755287	1.66	0.150602	1.48	0.168919	1.13	0.221239	1.27	0.19685	2.95	0.0847458	0.94	0.265957	3.19	0.0783699	1.67	0.149701	1.57	0.159236	1.17	0.213675	3.01	0.0830565	2.45	0.102041	2.01	0.124378
DCPMU (Diuron metabolite)	H	5/C2	100	0.05		1.33	0.37594	3.09	0.161812	3.09	0.161812	1.26	0.396825	1.62	0.308642	3.08	0.162338	1.15	0.434783	1.11	0.45045	3.31	0.151057	1.66	0.301205	1.48	0.337838	1.13	0.442478	1.27	0.393701	2.95	0.169492	0.94	0.531915	3.19	0.15674	1.67	0.299401	1.57	0.318471	1.17	0.42735	3.01	0.166113	2.45	0.204082	2.01	0.248756
DDD	I	3B	10	0.005		1.33	0.037594	3.09	0.0161812	3.09	0.0161812	1.26	0.0396825	1.62	0.0308642	3.08	0.0162338	1.15	0.0434783	1.11	0.045045	3.31	0.0151057	1.66	0.0301205	1.48	0.0337838	1.13	0.0442478	1.27	0.0393701	2.95	0.0169492	0.94	0.0531915	3.19	0.015674	1.67	0.0299401	1.57	0.0318471	1.17	0.042735	3.01	0.0166113	2.45	0.0204082	2.01	0.0248756
DDE	I	3B	10	0.005		1.33	0.037594	3.09	0.0161812	3.09	0.0161812	1.26	0.0396825	1.62	0.0308642	3.08	0.0162338	1.15	0.0434783	1.11	0.045045	3.31	0.0151057	1.66	0.0301205	1.48	0.0337838	1.13	0.0442478	1.27	0.0393701	2.95	0.0169492	0.94	0.0531915	3.19	0.015674	1.67	0.0299401	1.57	0.0318471	1.17	0.042735	3.01	0.0166113	2.45	0.0204082	2.01	0.0248756
DDT	I	3B	10	0.005		1.33	0.037594	3.09	0.0161812	3.09	0.0161812	1.26	0.0396825	1.62	0.0308642	3.08	0.0162338	1.15	0.0434783	1.11	0.045045	3.31	0.0151057	1.66	0.0301205	1.48	0.0337838	1.13	0.0442478	1.27	0.0393701	2.95	0.0169492	0.94	0.0531915	3.19	0.015674	1.67	0.0299401	1.57	0.0318471	1.17	0.042735	3.01	0.0166113	2.45	0.0204082	2.01	0.0248756
DEET	REP	UNK	100	0.05		1.33	0.37594	3.09	0.161812	3.09	0.161812	1.26	0.396825	1.62	0.308642	3.08	0.162338	1.15	0.434783	1.11	0.45045	3.31	0.151057	1.66	0.301205	1.48	0.337838	1.13	0.442478	1.27	0.393701	2.95	0.169492	0.94	0.531915	3.19	0.15674	1.67	0.299401	1.57	0.318471	1.17	0.42735	3.01	0.166113	2.45	0.204082	2.01	0.248756
delta BHC	I	2A	10	0.005		1.33	0.037594	3.09	0.0161812	3.09	0.0161812	1.26	0.0396825	1.62	0.0308642	3.08	0.0162338	1.15	0.0434783	1.11	0.045045	3.31	0.0151057	1.66	0.0301205	1.48	0.0337838	1.13	0.0442478	1.27	0.0393701	2.95	0.0169492	0.94	0.0531915	3.19	0.015674	1.67	0.0299401	1.57	0.0318471	1.17	0.042735	3.01	0.0166113	2.45	0.0204082	2.01	0.0248756
Deltamethrin	I	3A	50	0.025		1.33	0.18797	3.09	0.0809061	3.09	0.0809061	1.26	0.198413	1.62	0.154321	3.08	0.0811688	1.15	0.217391	1.11	0.225225	3.31	0.0755287	1.66	0.150602	1.48	0.168919	1.13	0.221239	1.27	0.19685	2.95	0.0847458	0.94	0.265957	3.19	0.0783699	1.67	0.149701	1.57	0.159236	1.17	0.213675	3.01	0.0830565	2.45	0.102041	2.01	0.124378
Demeton-S	I	1B	20	0.01		1.33	0.075188	3.09	0.0323625	3.09	0.0323625	1.26	0.0793651	1.62	0.0617284	3.08	0.0324675	1.15	0.0869565	1.11	0.0900901	3.31	0.0302115	1.66	0.060241	1.48	0.0675676	1.13	0.0884956	1.27	0.0787402	2.95	0.0338983	0.94	0.106383	3.19	0.031348	1.67	0.0598802	1.57	0.0636943	1.17	0.0854701	3.01	0.0332226	2.45	0.0408163	2.01	0.0497512
Diazinon	I	1B	10	0.005		1.33	0.037594	3.09	0.0161812	3.09	0.0161812	1.26	0.0396825	1.62	0.0308642	3.08	0.0162338	1.15	0.0434783	1.11	0.045045	3.31	0.0151057	1.66	0.0301205	1.48	0.0337838	1.13	0.0442478	1.27	0.0393701	2.95	0.0169492	0.94	0.0531915	3.19	0.015674	1.67	0.0299401	1.57	0.0318471	1.17	0.042735	3.01	0.0166113	2.45	0.0204082	2.01	0.0248756
Dichlobenil	H	29/L	10	0.005		1.33	0.037594	3.09	0.0161812	3.09	0.0161812	1.26	0.0396825	1.62	0.0308642	3.08	0.0162338	1.15	0.0434783	1.11	0.045045	3.31	0.0151057	1.66	0.0301205	1.48	0.0337838	1.13	0.0442478	1.27	0.0393701	2.95	0.0169492	0.94	0.0531915	3.19	0.015674	1.67	0.0299401	1.57	0.0318471	1.17	0.042735	3.01	0.0166113	2.45	0.0204082	2.01	0.0248756
Diclofop methyl	H	1/A	20	0.01		1.33	0.075188	3.09	0.0323625	3.09	0.0323625	1.26	0.0793651	1.62	0.0617284	3.08	0.0324675	1.15	0.0869565	1.11	0.0900901	3.31	0.0302115	1.66	0.060241	1.48	0.0675676	1.13	0.0884956	1.27	0.0787402	2.95	0.0338983	0.94	0.106383	3.19	0.031348	1.67	0.0598802	1.57	0.0636943	1.17	0.0854701	3.01	0.0332226	2.45	0.0408163	2.01	0.0497512
Dicloran	F	14	100	0.05		1.33	0.37594	3.09	0.161812	3.09	0.161812	1.26	0.396825	1.62	0.308642	3.08	0.162338	1.15	0.434783	1.11	0.45045	3.31	0.151057	1.66	0.301205	1.48	0.337838	1.13	0.442478	1.27	0.393701	2.95	0.169492	0.94	0.531915	3.19	0.15674	1.67	0.299401	1.57	0.318471	1.17	0.42735	3.01	0.166113	2.45	0.204082	2.01	0.248756
Dicofol	I	UN	10	0.005		1.33	0.037594	3.09	0.0161812	3.09	0.0161812	1.26	0.0396825	1.62	0.0308642	3.08	0.0162338	1.15	0.0434783	1.11	0.045045	3.31	0.0151057	1.66	0.0301205	1.48	0.0337838	1.13	0.0442478	1.27	0.0393701	2.95	0.0169492	0.94	0.0531915	3.19	0.015674	1.67	0.0299401	1.57	0.0318471	1.17	0.042735	3.01	0.0166113	2.45	0.0204082	2.01	0.0248756
Dicrotophos	I	1B	10	0.005		1.33	0.037594	3.09	0.0161812	3.09	0.0161812	1.26	0.0396825	1.62	0.0308642	3.08	0.0162338	1.15	0.0434783	1.11	0.045045	3.31	0.0151057	1.66	0.0301205	1.48	0.0337838	1.13	0.0442478	1.27	0.0393701	2.95	0.0169492	0.94	0.0531915	3.19	0.015674	1.67	0.0299401	1.57	0.0318471	1.17	0.042735	3.01	0.0166113	2.45	0.0204082	2.01	0.0248756
Dieldrin	I	2A	20	0.01		1.33	0.075188	3.09	0.0323625	3.09	0.0323625	1.26	0.0793651	1.62	0.0617284	3.08	0.0324675	1.15	0.0869565	1.11	0.0900901	3.31	0.0302115	1.66	0.060241	1.48	0.0675676	1.13	0.0884956	1.27	0.0787402	2.95	0.0338983	0.94	0.106383	3.19	0.031348	1.67	0.0598802	1.57	0.0636943	1.17	0.0854701	3.01	0.0332226	2.45	0.0408163	2.01	0.0497512
Difenoconazole	F	3	10	0.005		1.33	0.037594	3.09	0.0161812	3.09	0.0161812	1.26	0.0396825	1.62	0.0308642	3.08	0.0162338	1.15	0.0434783	1.11	0.045045	3.31	0.0151057	1.66	0.0301205	1.48	0.0337838	1.13	0.0442478	1.27	0.0393701	2.95	0.0169492	0.94	0.0531915	3.19	0.015674	1.67	0.0299401	1.57	0.0318471	1.17	0.042735	3.01	0.0166113	2.45	0.0204082	2.01	0.0248756
Diflubenzuron	I	15	10	0.005		1.33	0.037594	3.09	0.0161812	3.09	0.0161812	1.26	0.0396825	1.62	0.0308642	3.08	0.0162338	1.15	0.0434783	1.11	0.045045	3.31	0.0151057	1.66	0.0301205	1.48	0.0337838	1.13	0.0442478	1.27	0.0393701	2.95	0.0169492	0.94	0.0531915	3.19	0.015674	1.67	0.0299401	1.57	0.0318471	1.17	0.042735	3.01	0.0166113	2.45	0.0204082	2.01	0.0248756
Dimethenamid	H	15/K3	10	0.005		1.33	0.037594	3.09	0.0161812	3.09	0.0161812	1.26	0.0396825	1.62	0.0308642	3.08	0.0162338	1.15	0.0434783	1.11	0.045045	3.31	0.0151057	1.66	0.0301205	1.48	0.0337838	1.13	0.0442478	1.27	0.0393701	2.95	0.0169492	0.94	0.0531915	3.19	0.015674	1.67	0.0299401	1.57	0.0318471	1.17	0.042735	3.01	0.0166113	2.45	0.0204082	2.01	0.0248756
Dimethoate	I	1B	10	0.005		1.33	0.037594	3.09	0.0161812	3.09	0.0161812	1.26	0.0396825	1.62	0.0308642	3.08	0.0162338	1.15	0.0434783	1.11	0.045045	3.31	0.0151057	1.66	0.0301205	1.48	0.0337838	1.13	0.0442478	1.27	0.0393701	2.95	0.0169492	0.94	0.0531915	3.19	0.015674	1.67	0.0299401	1.57	0.0318471	1.17	0.042735	3.01	0.0166113	2.45	0.0204082	2.01	0.0248756
Dimethomorph	F	40	20	0.01		1.33	0.075188	3.09	0.0323625	3.09	0.0323625	1.26	0.0793651	1.62	0.0617284	3.08	0.0324675	1.15	0.0869565	1.11	0.0900901	3.31	0.0302115	1.66	0.060241	1.48	0.0675676	1.13	0.0884956	1.27	0.0787402	2.95	0.0338983	0.94	0.106383	3.19	0.031348	1.67	0.0598802	1.57	0.0636943	1.17	0.0854701	3.01	0.0332226	2.45	0.0408163	2.01	0.0497512
Dinotefuran	I	4A	10	0.005		1.33	0.037594	3.09	0.0161812	3.09	0.0161812	1.26	0.0396825	1.62	0.0308642	3.08	0.0162338	1.15	0.0434783	1.11	0.045045	3.31	0.0151057	1.66	0.0301205	1.48	0.0337838	1.13	0.0442478	1.27	0.0393701	2.95	0.0169492	0.94	0.0531915	3.19	0.015674	1.67	0.0299401	1.57	0.0318471	1.17	0.042735	3.01	0.0166113	2.45	0.0204082	2.01	0.0248756
Dioxacarb	I	1A	20	0.01		1.33	0.075188	3.09	0.0323625	3.09	0.0323625	1.26	0.0793651	1.62	0.0617284	3.08	0.0324675	1.15	0.0869565	1.11	0.0900901	3.31	0.0302115	1.66	0.060241	1.48	0.0675676	1.13	0.0884956	1.27	0.0787402	2.95	0.0338983	0.94	0.106383	3.19	0.031348	1.67	0.0598802	1.57	0.0636943	1.17	0.0854701	3.01	0.0332226	2.45	0.0408163	2.01	0.0497512
Dioxathion	I	1B	100	0.05		1.33	0.37594	3.09	0.161812	3.09	0.161812	1.26	0.396825	1.62	0.308642	3.08	0.162338	1.15	0.434783	1.11	0.45045	3.31	0.151057	1.66	0.301205	1.48	0.337838	1.13	0.442478	1.27	0.393701	2.95	0.169492	0.94	0.531915	3.19	0.15674	1.67	0.299401	1.57	0.318471	1.17	0.42735	3.01	0.166113	2.45	0.204082	2.01	0.248756
Diphenylamine	F	UNK	50	0.025		1.33	0.18797	3.09	0.0809061	3.09	0.0809061	1.26	0.198413	1.62	0.154321	3.08	0.0811688	1.15	0.217391	1.11	0.225225	3.31	0.0755287	1.66	0.150602	1.48	0.168919	1.13	0.221239	1.27	0.19685	2.95	0.0847458	0.94	0.265957	3.19	0.0783699	1.67	0.149701	1.57	0.159236	1.17	0.213675	3.01	0.0830565	2.45	0.102041	2.01	0.124378
Disulfoton	I	1B	20	0.01		1.33	0.075188	3.09	0.0323625	3.09	0.0323625	1.26	0.0793651	1.62	0.0617284	3.08	0.0324675	1.15	0.0869565	1.11	0.0900901	3.31	0.0302115	1.66	0.060241	1.48	0.0675676	1.13	0.0884956	1.27	0.0787402	2.95	0.0338983	0.94	0.106383	3.19	0.031348	1.67	0.0598802	1.57	0.0636943	1.17	0.0854701	3.01	0.0332226	2.45	0.0408163	2.01	0.0497512
Dithiopyr	H	3/K1	10	0.005		1.33	0.037594	3.09	0.0161812	3.09	0.0161812	1.26	0.0396825	1.62	0.0308642	3.08	0.0162338	1.15	0.0434783	1.11	0.045045	3.31	0.0151057	1.66	0.0301205	1.48	0.0337838	1.13	0.0442478	1.27	0.0393701	2.95	0.0169492	0.94	0.0531915	3.19	0.015674	1.67	0.0299401	1.57	0.0318471	1.17	0.042735	3.01	0.0166113	2.45	0.0204082	2.01	0.0248756
Diuron	H	5/C2	50	0.025		1.33	0.18797	3.09	0.0809061	3.09	0.0809061	1.26	0.198413	1.62	0.154321	3.08	0.0811688	1.15	0.217391	1.11	0.225225	3.31	0.0755287	1.66	0.150602	1.48	0.168919	1.13	0.221239	1.27	0.19685	2.95	0.0847458	0.94	0.265957	3.19	0.0783699	1.67	0.149701	1.57	0.159236	1.17	0.213675	3.01	0.0830565	2.45	0.102041	2.01	0.124378
Dodine	F	U12	10	0.005		1.33	0.037594	3.09	0.0161812	3.09	0.0161812	1.26	0.0396825	1.62	0.0308642	3.08	0.0162338	1.15	0.0434783	1.11	0.045045	3.31	0.0151057	1.66	0.0301205	1.48	0.0337838	1.13	0.0442478	1.27	0.0393701	2.95	0.0169492	0.94	0.0531915	3.19	0.015674	1.67	0.0299401	1.57	0.0318471	1.17	0.042735	3.01	0.0166113	2.45	0.0204082	2.01	0.0248756
Endosulfan I	I	2A	50	0.025		1.33	0.18797	3.09	0.0809061	3.09	0.0809061	1.26	0.198413	1.62	0.154321	3.08	0.0811688	1.15	0.217391	1.11	0.225225	3.31	0.0755287	1.66	0.150602	1.48	0.168919	1.13	0.221239	1.27	0.19685	2.95	0.0847458	0.94	0.265957	3.19	0.0783699	1.67	0.149701	1.57	0.159236	1.17	0.213675	3.01	0.0830565	2.45	0.102041	2.01	0.124378
Endosulfan II	I	2A	50	0.025		1.33	0.18797	3.09	0.0809061	3.09	0.0809061	1.26	0.198413	1.62	0.154321	3.08	0.0811688	1.15	0.217391	1.11	0.225225	3.31	0.0755287	1.66	0.150602	1.48	0.168919	1.13	0.221239	1.27	0.19685	2.95	0.0847458	0.94	0.265957	3.19	0.0783699	1.67	0.149701	1.57	0.159236	1.17	0.213675	3.01	0.0830565	2.45	0.102041	2.01	0.124378
Endosulfan sulfate	I	2A	20	0.01		1.33	0.075188	3.09	0.0323625	3.09	0.0323625	1.26	0.0793651	1.62	0.0617284	3.08	0.0324675	1.15	0.0869565	1.11	0.0900901	3.31	0.0302115	1.66	0.060241	1.48	0.0675676	1.13	0.0884956	1.27	0.0787402	2.95	0.0338983	0.94	0.106383	3.19	0.031348	1.67	0.0598802	1.57	0.0636943	1.17	0.0854701	3.01	0.0332226	2.45	0.0408163	2.01	0.0497512
Endrin	I	2A	50	0.025		1.33	0.18797	3.09	0.0809061	3.09	0.0809061	1.26	0.198413	1.62	0.154321	3.08	0.0811688	1.15	0.217391	1.11	0.225225	3.31	0.0755287	1.66	0.150602	1.48	0.168919	1.13	0.221239	1.27	0.19685	2.95	0.0847458	0.94	0.265957	3.19	0.0783699	1.67	0.149701	1.57	0.159236	1.17	0.213675	3.01	0.0830565	2.45	0.102041	2.01	0.124378
EPN	I	1B	50	0.025		1.33	0.18797	3.09	0.0809061	3.09	0.0809061	1.26	0.198413	1.62	0.154321	3.08	0.0811688	1.15	0.217391	1.11	0.225225	3.31	0.0755287	1.66	0.150602	1.48	0.168919	1.13	0.221239	1.27	0.19685	2.95	0.0847458	0.94	0.265957	3.19	0.0783699	1.67	0.149701	1.57	0.159236	1.17	0.213675	3.01	0.0830565	2.45	0.102041	2.01	0.124378
EPTC	H	15/K3	100	0.05		1.33	0.37594	3.09	0.161812	3.09	0.161812	1.26	0.396825	1.62	0.308642	3.08	0.162338	1.15	0.434783	1.11	0.45045	3.31	0.151057	1.66	0.301205	1.48	0.337838	1.13	0.442478	1.27	0.393701	2.95	0.169492	0.94	0.531915	3.19	0.15674	1.67	0.299401	1.57	0.318471	1.17	0.42735	3.01	0.166113	2.45	0.204082	2.01	0.248756
Esfenvalerate	I	3A	10	0.005		1.33	0.037594	3.09	0.0161812	3.09	0.0161812	1.26	0.0396825	1.62	0.0308642	3.08	0.0162338	1.15	0.0434783	1.11	0.045045	3.31	0.0151057	1.66	0.0301205	1.48	0.0337838	1.13	0.0442478	1.27	0.0393701	2.95	0.0169492	0.94	0.0531915	3.19	0.015674	1.67	0.0299401	1.57	0.0318471	1.17	0.042735	3.01	0.0166113	2.45	0.0204082	2.01	0.0248756
Ethalfluralin	H	3/K1	10	0.005		1.33	0.037594	3.09	0.0161812	3.09	0.0161812	1.26	0.0396825	1.62	0.0308642	3.08	0.0162338	1.15	0.0434783	1.11	0.045045	3.31	0.0151057	1.66	0.0301205	1.48	0.0337838	1.13	0.0442478	1.27	0.0393701	2.95	0.0169492	0.94	0.0531915	3.19	0.015674	1.67	0.0299401	1.57	0.0318471	1.17	0.042735	3.01	0.0166113	2.45	0.0204082	2.01	0.0248756
Ethofumesate	H	15/K3	50	0.025		1.33	0.18797	3.09	0.0809061	3.09	0.0809061	1.26	0.198413	1.62	0.154321	3.08	0.0811688	1.15	0.217391	1.11	0.225225	3.31	0.0755287	1.66	0.150602	1.48	0.168919	1.13	0.221239	1.27	0.19685	2.95	0.0847458	0.94	0.265957	3.19	0.0783699	1.67	0.149701	1.57	0.159236	1.17	0.213675	3.01	0.0830565	2.45	0.102041	2.01	0.124378
Ethoprop	I	1B	20	0.01		1.33	0.075188	3.09	0.0323625	3.09	0.0323625	1.26	0.0793651	1.62	0.0617284	3.08	0.0324675	1.15	0.0869565	1.11	0.0900901	3.31	0.0302115	1.66	0.060241	1.48	0.0675676	1.13	0.0884956	1.27	0.0787402	2.95	0.0338983	0.94	0.106383	3.19	0.031348	1.67	0.0598802	1.57	0.0636943	1.17	0.0854701	3.01	0.0332226	2.45	0.0408163	2.01	0.0497512
Ethoxyquin	F	UNK	10	0.005		1.33	0.037594	3.09	0.0161812	3.09	0.0161812	1.26	0.0396825	1.62	0.0308642	3.08	0.0162338	1.15	0.0434783	1.11	0.045045	3.31	0.0151057	1.66	0.0301205	1.48	0.0337838	1.13	0.0442478	1.27	0.0393701	2.95	0.0169492	0.94	0.0531915	3.19	0.015674	1.67	0.0299401	1.57	0.0318471	1.17	0.042735	3.01	0.0166113	2.45	0.0204082	2.01	0.0248756
Etofenprox	I	3A	10	0.005		1.33	0.037594	3.09	0.0161812	3.09	0.0161812	1.26	0.0396825	1.62	0.0308642	3.08	0.0162338	1.15	0.0434783	1.11	0.045045	3.31	0.0151057	1.66	0.0301205	1.48	0.0337838	1.13	0.0442478	1.27	0.0393701	2.95	0.0169492	0.94	0.0531915	3.19	0.015674	1.67	0.0299401	1.57	0.0318471	1.17	0.042735	3.01	0.0166113	2.45	0.0204082	2.01	0.0248756
Etoxazole	I	10B	10	0.005		1.33	0.037594	3.09	0.0161812	3.09	0.0161812	1.26	0.0396825	1.62	0.0308642	3.08	0.0162338	1.15	0.0434783	1.11	0.045045	3.31	0.0151057	1.66	0.0301205	1.48	0.0337838	1.13	0.0442478	1.27	0.0393701	2.95	0.0169492	0.94	0.0531915	3.19	0.015674	1.67	0.0299401	1.57	0.0318471	1.17	0.042735	3.01	0.0166113	2.45	0.0204082	2.01	0.0248756
Famoxadone	F	11	50	0.025		1.33	0.18797	3.09	0.0809061	3.09	0.0809061	1.26	0.198413	1.62	0.154321	3.08	0.0811688	1.15	0.217391	1.11	0.225225	3.31	0.0755287	1.66	0.150602	1.48	0.168919	1.13	0.221239	1.27	0.19685	2.95	0.0847458	0.94	0.265957	3.19	0.0783699	1.67	0.149701	1.57	0.159236	1.17	0.213675	3.01	0.0830565	2.45	0.102041	2.01	0.124378
Famphur	I	1B	10	0.005		1.33	0.037594	3.09	0.0161812	3.09	0.0161812	1.26	0.0396825	1.62	0.0308642	3.08	0.0162338	1.15	0.0434783	1.11	0.045045	3.31	0.0151057	1.66	0.0301205	1.48	0.0337838	1.13	0.0442478	1.27	0.0393701	2.95	0.0169492	0.94	0.0531915	3.19	0.015674	1.67	0.0299401	1.57	0.0318471	1.17	0.042735	3.01	0.0166113	2.45	0.0204082	2.01	0.0248756
Fenamidone	F	11	10	0.005		1.33	0.037594	3.09	0.0161812	3.09	0.0161812	1.26	0.0396825	1.62	0.0308642	3.08	0.0162338	1.15	0.0434783	1.11	0.045045	3.31	0.0151057	1.66	0.0301205	1.48	0.0337838	1.13	0.0442478	1.27	0.0393701	2.95	0.0169492	0.94	0.0531915	3.19	0.015674	1.67	0.0299401	1.57	0.0318471	1.17	0.042735	3.01	0.0166113	2.45	0.0204082	2.01	0.0248756
Fenarimol	F	3	100	0.05		1.33	0.37594	3.09	0.161812	3.09	0.161812	1.26	0.396825	1.62	0.308642	3.08	0.162338	1.15	0.434783	1.11	0.45045	3.31	0.151057	1.66	0.301205	1.48	0.337838	1.13	0.442478	1.27	0.393701	2.95	0.169492	0.94	0.531915	3.19	0.15674	1.67	0.299401	1.57	0.318471	1.17	0.42735	3.01	0.166113	2.45	0.204082	2.01	0.248756
Fenazaquin	I	21A	10	0.005		1.33	0.037594	3.09	0.0161812	3.09	0.0161812	1.26	0.0396825	1.62	0.0308642	3.08	0.0162338	1.15	0.0434783	1.11	0.045045	3.31	0.0151057	1.66	0.0301205	1.48	0.0337838	1.13	0.0442478	1.27	0.0393701	2.95	0.0169492	0.94	0.0531915	3.19	0.015674	1.67	0.0299401	1.57	0.0318471	1.17	0.042735	3.01	0.0166113	2.45	0.0204082	2.01	0.0248756
Fenbuconazole	F	3	20	0.01		1.33	0.075188	3.09	0.0323625	3.09	0.0323625	1.26	0.0793651	1.62	0.0617284	3.08	0.0324675	1.15	0.0869565	1.11	0.0900901	3.31	0.0302115	1.66	0.060241	1.48	0.0675676	1.13	0.0884956	1.27	0.0787402	2.95	0.0338983	0.94	0.106383	3.19	0.031348	1.67	0.0598802	1.57	0.0636943	1.17	0.0854701	3.01	0.0332226	2.45	0.0408163	2.01	0.0497512
Fenbutatin oxide	I	12B	10	0.005		1.33	0.037594	3.09	0.0161812	3.09	0.0161812	1.26	0.0396825	1.62	0.0308642	3.08	0.0162338	1.15	0.0434783	1.11	0.045045	3.31	0.0151057	1.66	0.0301205	1.48	0.0337838	1.13	0.0442478	1.27	0.0393701	2.95	0.0169492	0.94	0.0531915	3.19	0.015674	1.67	0.0299401	1.57	0.0318471	1.17	0.042735	3.01	0.0166113	2.45	0.0204082	2.01	0.0248756
Fenchlorphos	I	1B	10	0.005		1.33	0.037594	3.09	0.0161812	3.09	0.0161812	1.26	0.0396825	1.62	0.0308642	3.08	0.0162338	1.15	0.0434783	1.11	0.045045	3.31	0.0151057	1.66	0.0301205	1.48	0.0337838	1.13	0.0442478	1.27	0.0393701	2.95	0.0169492	0.94	0.0531915	3.19	0.015674	1.67	0.0299401	1.57	0.0318471	1.17	0.042735	3.01	0.0166113	2.45	0.0204082	2.01	0.0248756
Fenhexamid	F	17	50	0.025		1.33	0.18797	3.09	0.0809061	3.09	0.0809061	1.26	0.198413	1.62	0.154321	3.08	0.0811688	1.15	0.217391	1.11	0.225225	3.31	0.0755287	1.66	0.150602	1.48	0.168919	1.13	0.221239	1.27	0.19685	2.95	0.0847458	0.94	0.265957	3.19	0.0783699	1.67	0.149701	1.57	0.159236	1.17	0.213675	3.01	0.0830565	2.45	0.102041	2.01	0.124378
Fenobucarb	I	1A	50	0.025		1.33	0.18797	3.09	0.0809061	3.09	0.0809061	1.26	0.198413	1.62	0.154321	3.08	0.0811688	1.15	0.217391	1.11	0.225225	3.31	0.0755287	1.66	0.150602	1.48	0.168919	1.13	0.221239	1.27	0.19685	2.95	0.0847458	0.94	0.265957	3.19	0.0783699	1.67	0.149701	1.57	0.159236	1.17	0.213675	3.01	0.0830565	2.45	0.102041	2.01	0.124378
Fenoxycarb	I	7B	100	0.05		1.33	0.37594	3.09	0.161812	3.09	0.161812	1.26	0.396825	1.62	0.308642	3.08	0.162338	1.15	0.434783	1.11	0.45045	3.31	0.151057	1.66	0.301205	1.48	0.337838	1.13	0.442478	1.27	0.393701	2.95	0.169492	0.94	0.531915	3.19	0.15674	1.67	0.299401	1.57	0.318471	1.17	0.42735	3.01	0.166113	2.45	0.204082	2.01	0.248756
Fenpropathrin	I	3A	10	0.005		1.33	0.037594	3.09	0.0161812	3.09	0.0161812	1.26	0.0396825	1.62	0.0308642	3.08	0.0162338	1.15	0.0434783	1.11	0.045045	3.31	0.0151057	1.66	0.0301205	1.48	0.0337838	1.13	0.0442478	1.27	0.0393701	2.95	0.0169492	0.94	0.0531915	3.19	0.015674	1.67	0.0299401	1.57	0.0318471	1.17	0.042735	3.01	0.0166113	2.45	0.0204082	2.01	0.0248756
Fenpyrazamine	F	17	50	0.025		1.33	0.18797	3.09	0.0809061	3.09	0.0809061	1.26	0.198413	1.62	0.154321	3.08	0.0811688	1.15	0.217391	1.11	0.225225	3.31	0.0755287	1.66	0.150602	1.48	0.168919	1.13	0.221239	1.27	0.19685	2.95	0.0847458	0.94	0.265957	3.19	0.0783699	1.67	0.149701	1.57	0.159236	1.17	0.213675	3.01	0.0830565	2.45	0.102041	2.01	0.124378
Fenpyroximate	I	21A	10	0.005		1.33	0.037594	3.09	0.0161812	3.09	0.0161812	1.26	0.0396825	1.62	0.0308642	3.08	0.0162338	1.15	0.0434783	1.11	0.045045	3.31	0.0151057	1.66	0.0301205	1.48	0.0337838	1.13	0.0442478	1.27	0.0393701	2.95	0.0169492	0.94	0.0531915	3.19	0.015674	1.67	0.0299401	1.57	0.0318471	1.17	0.042735	3.01	0.0166113	2.45	0.0204082	2.01	0.0248756
Fenthion	I	1B	10	0.005		1.33	0.037594	3.09	0.0161812	3.09	0.0161812	1.26	0.0396825	1.62	0.0308642	3.08	0.0162338	1.15	0.0434783	1.11	0.045045	3.31	0.0151057	1.66	0.0301205	1.48	0.0337838	1.13	0.0442478	1.27	0.0393701	2.95	0.0169492	0.94	0.0531915	3.19	0.015674	1.67	0.0299401	1.57	0.0318471	1.17	0.042735	3.01	0.0166113	2.45	0.0204082	2.01	0.0248756
Fenuron	H	5/C2	20	0.01		1.33	0.075188	3.09	0.0323625	3.09	0.0323625	1.26	0.0793651	1.62	0.0617284	3.08	0.0324675	1.15	0.0869565	1.11	0.0900901	3.31	0.0302115	1.66	0.060241	1.48	0.0675676	1.13	0.0884956	1.27	0.0787402	2.95	0.0338983	0.94	0.106383	3.19	0.031348	1.67	0.0598802	1.57	0.0636943	1.17	0.0854701	3.01	0.0332226	2.45	0.0408163	2.01	0.0497512
Fipronil	I	2B	50	0.025		1.33	0.18797	3.09	0.0809061	3.09	0.0809061	1.26	0.198413	1.62	0.154321	3.08	0.0811688	1.15	0.217391	1.11	0.225225	3.31	0.0755287	1.66	0.150602	1.48	0.168919	1.13	0.221239	1.27	0.19685	2.95	0.0847458	0.94	0.265957	3.19	0.0783699	1.67	0.149701	1.57	0.159236	1.17	0.213675	3.01	0.0830565	2.45	0.102041	2.01	0.124378
Flonicamid	I	29	10	0.005		1.33	0.037594	3.09	0.0161812	3.09	0.0161812	1.26	0.0396825	1.62	0.0308642	3.08	0.0162338	1.15	0.0434783	1.11	0.045045	3.31	0.0151057	1.66	0.0301205	1.48	0.0337838	1.13	0.0442478	1.27	0.0393701	2.95	0.0169492	0.94	0.0531915	3.19	0.015674	1.67	0.0299401	1.57	0.0318471	1.17	0.042735	3.01	0.0166113	2.45	0.0204082	2.01	0.0248756
Fluazifop-P-butyl	H	1/A	10	0.005		1.33	0.037594	3.09	0.0161812	3.09	0.0161812	1.26	0.0396825	1.62	0.0308642	3.08	0.0162338	1.15	0.0434783	1.11	0.045045	3.31	0.0151057	1.66	0.0301205	1.48	0.0337838	1.13	0.0442478	1.27	0.0393701	2.95	0.0169492	0.94	0.0531915	3.19	0.015674	1.67	0.0299401	1.57	0.0318471	1.17	0.042735	3.01	0.0166113	2.45	0.0204082	2.01	0.0248756
Fluazinam	F	29	100	0.05		1.33	0.37594	3.09	0.161812	3.09	0.161812	1.26	0.396825	1.62	0.308642	3.08	0.162338	1.15	0.434783	1.11	0.45045	3.31	0.151057	1.66	0.301205	1.48	0.337838	1.13	0.442478	1.27	0.393701	2.95	0.169492	0.94	0.531915	3.19	0.15674	1.67	0.299401	1.57	0.318471	1.17	0.42735	3.01	0.166113	2.45	0.204082	2.01	0.248756
Flubendiamide	I	28	20	0.01		1.33	0.075188	3.09	0.0323625	3.09	0.0323625	1.26	0.0793651	1.62	0.0617284	3.08	0.0324675	1.15	0.0869565	1.11	0.0900901	3.31	0.0302115	1.66	0.060241	1.48	0.0675676	1.13	0.0884956	1.27	0.0787402	2.95	0.0338983	0.94	0.106383	3.19	0.031348	1.67	0.0598802	1.57	0.0636943	1.17	0.0854701	3.01	0.0332226	2.45	0.0408163	2.01	0.0497512
Fluchloralin	H	3/K1	50	0.025		1.33	0.18797	3.09	0.0809061	3.09	0.0809061	1.26	0.198413	1.62	0.154321	3.08	0.0811688	1.15	0.217391	1.11	0.225225	3.31	0.0755287	1.66	0.150602	1.48	0.168919	1.13	0.221239	1.27	0.19685	2.95	0.0847458	0.94	0.265957	3.19	0.0783699	1.67	0.149701	1.57	0.159236	1.17	0.213675	3.01	0.0830565	2.45	0.102041	2.01	0.124378
Flucythrinate	I	3A	10	0.005		1.33	0.037594	3.09	0.0161812	3.09	0.0161812	1.26	0.0396825	1.62	0.0308642	3.08	0.0162338	1.15	0.0434783	1.11	0.045045	3.31	0.0151057	1.66	0.0301205	1.48	0.0337838	1.13	0.0442478	1.27	0.0393701	2.95	0.0169492	0.94	0.0531915	3.19	0.015674	1.67	0.0299401	1.57	0.0318471	1.17	0.042735	3.01	0.0166113	2.45	0.0204082	2.01	0.0248756
Fludioxonil	F	12	20	0.01		1.33	0.075188	3.09	0.0323625	3.09	0.0323625	1.26	0.0793651	1.62	0.0617284	3.08	0.0324675	1.15	0.0869565	1.11	0.0900901	3.31	0.0302115	1.66	0.060241	1.48	0.0675676	1.13	0.0884956	1.27	0.0787402	2.95	0.0338983	0.94	0.106383	3.19	0.031348	1.67	0.0598802	1.57	0.0636943	1.17	0.0854701	3.01	0.0332226	2.45	0.0408163	2.01	0.0497512
Fluensulfone	I	UNK	10	0.005		1.33	0.037594	3.09	0.0161812	3.09	0.0161812	1.26	0.0396825	1.62	0.0308642	3.08	0.0162338	1.15	0.0434783	1.11	0.045045	3.31	0.0151057	1.66	0.0301205	1.48	0.0337838	1.13	0.0442478	1.27	0.0393701	2.95	0.0169492	0.94	0.0531915	3.19	0.015674	1.67	0.0299401	1.57	0.0318471	1.17	0.042735	3.01	0.0166113	2.45	0.0204082	2.01	0.0248756
Flufenacet	H	15/K3	100	0.05		1.33	0.37594	3.09	0.161812	3.09	0.161812	1.26	0.396825	1.62	0.308642	3.08	0.162338	1.15	0.434783	1.11	0.45045	3.31	0.151057	1.66	0.301205	1.48	0.337838	1.13	0.442478	1.27	0.393701	2.95	0.169492	0.94	0.531915	3.19	0.15674	1.67	0.299401	1.57	0.318471	1.17	0.42735	3.01	0.166113	2.45	0.204082	2.01	0.248756
Flufenoxuron	I	15	50	0.025		1.33	0.18797	3.09	0.0809061	3.09	0.0809061	1.26	0.198413	1.62	0.154321	3.08	0.0811688	1.15	0.217391	1.11	0.225225	3.31	0.0755287	1.66	0.150602	1.48	0.168919	1.13	0.221239	1.27	0.19685	2.95	0.0847458	0.94	0.265957	3.19	0.0783699	1.67	0.149701	1.57	0.159236	1.17	0.213675	3.01	0.0830565	2.45	0.102041	2.01	0.124378
Flumioxazin	H	14/E	100	0.05		1.33	0.37594	3.09	0.161812	3.09	0.161812	1.26	0.396825	1.62	0.308642	3.08	0.162338	1.15	0.434783	1.11	0.45045	3.31	0.151057	1.66	0.301205	1.48	0.337838	1.13	0.442478	1.27	0.393701	2.95	0.169492	0.94	0.531915	3.19	0.15674	1.67	0.299401	1.57	0.318471	1.17	0.42735	3.01	0.166113	2.45	0.204082	2.01	0.248756
Fluometuron	H	5/C2	20	0.01		1.33	0.075188	3.09	0.0323625	3.09	0.0323625	1.26	0.0793651	1.62	0.0617284	3.08	0.0324675	1.15	0.0869565	1.11	0.0900901	3.31	0.0302115	1.66	0.060241	1.48	0.0675676	1.13	0.0884956	1.27	0.0787402	2.95	0.0338983	0.94	0.106383	3.19	0.031348	1.67	0.0598802	1.57	0.0636943	1.17	0.0854701	3.01	0.0332226	2.45	0.0408163	2.01	0.0497512
Fluopicolide	F	43	10	0.005		1.33	0.037594	3.09	0.0161812	3.09	0.0161812	1.26	0.0396825	1.62	0.0308642	3.08	0.0162338	1.15	0.0434783	1.11	0.045045	3.31	0.0151057	1.66	0.0301205	1.48	0.0337838	1.13	0.0442478	1.27	0.0393701	2.95	0.0169492	0.94	0.0531915	3.19	0.015674	1.67	0.0299401	1.57	0.0318471	1.17	0.042735	3.01	0.0166113	2.45	0.0204082	2.01	0.0248756
Fluopyram	F	7	10	0.005		1.33	0.037594	3.09	0.0161812	3.09	0.0161812	1.26	0.0396825	1.62	0.0308642	3.08	0.0162338	1.15	0.0434783	1.11	0.045045	3.31	0.0151057	1.66	0.0301205	1.48	0.0337838	1.13	0.0442478	1.27	0.0393701	2.95	0.0169492	0.94	0.0531915	3.19	0.015674	1.67	0.0299401	1.57	0.0318471	1.17	0.042735	3.01	0.0166113	2.45	0.0204082	2.01	0.0248756
Fluoxastrobin	F	11	10	0.005		1.33	0.037594	3.09	0.0161812	3.09	0.0161812	1.26	0.0396825	1.62	0.0308642	3.08	0.0162338	1.15	0.0434783	1.11	0.045045	3.31	0.0151057	1.66	0.0301205	1.48	0.0337838	1.13	0.0442478	1.27	0.0393701	2.95	0.0169492	0.94	0.0531915	3.19	0.015674	1.67	0.0299401	1.57	0.0318471	1.17	0.042735	3.01	0.0166113	2.45	0.0204082	2.01	0.0248756
Flupyradifurone	I	4D	20	0.01		1.33	0.075188	3.09	0.0323625	3.09	0.0323625	1.26	0.0793651	1.62	0.0617284	3.08	0.0324675	1.15	0.0869565	1.11	0.0900901	3.31	0.0302115	1.66	0.060241	1.48	0.0675676	1.13	0.0884956	1.27	0.0787402	2.95	0.0338983	0.94	0.106383	3.19	0.031348	1.67	0.0598802	1.57	0.0636943	1.17	0.0854701	3.01	0.0332226	2.45	0.0408163	2.01	0.0497512
Fluridone	H	12/F1	10	0.005		1.33	0.037594	3.09	0.0161812	3.09	0.0161812	1.26	0.0396825	1.62	0.0308642	3.08	0.0162338	1.15	0.0434783	1.11	0.045045	3.31	0.0151057	1.66	0.0301205	1.48	0.0337838	1.13	0.0442478	1.27	0.0393701	2.95	0.0169492	0.94	0.0531915	3.19	0.015674	1.67	0.0299401	1.57	0.0318471	1.17	0.042735	3.01	0.0166113	2.45	0.0204082	2.01	0.0248756
Fluroxypyr meptyl	H	4/O	10	0.005		1.33	0.037594	3.09	0.0161812	3.09	0.0161812	1.26	0.0396825	1.62	0.0308642	3.08	0.0162338	1.15	0.0434783	1.11	0.045045	3.31	0.0151057	1.66	0.0301205	1.48	0.0337838	1.13	0.0442478	1.27	0.0393701	2.95	0.0169492	0.94	0.0531915	3.19	0.015674	1.67	0.0299401	1.57	0.0318471	1.17	0.042735	3.01	0.0166113	2.45	0.0204082	2.01	0.0248756
Flusilazole	F	3	10	0.005		1.33	0.037594	3.09	0.0161812	3.09	0.0161812	1.26	0.0396825	1.62	0.0308642	3.08	0.0162338	1.15	0.0434783	1.11	0.045045	3.31	0.0151057	1.66	0.0301205	1.48	0.0337838	1.13	0.0442478	1.27	0.0393701	2.95	0.0169492	0.94	0.0531915	3.19	0.015674	1.67	0.0299401	1.57	0.0318471	1.17	0.042735	3.01	0.0166113	2.45	0.0204082	2.01	0.0248756
Flutolanil	F	7	20	0.01		1.33	0.075188	3.09	0.0323625	3.09	0.0323625	1.26	0.0793651	1.62	0.0617284	3.08	0.0324675	1.15	0.0869565	1.11	0.0900901	3.31	0.0302115	1.66	0.060241	1.48	0.0675676	1.13	0.0884956	1.27	0.0787402	2.95	0.0338983	0.94	0.106383	3.19	0.031348	1.67	0.0598802	1.57	0.0636943	1.17	0.0854701	3.01	0.0332226	2.45	0.0408163	2.01	0.0497512
Flutriafol	F	3	20	0.01		1.33	0.075188	3.09	0.0323625	3.09	0.0323625	1.26	0.0793651	1.62	0.0617284	3.08	0.0324675	1.15	0.0869565	1.11	0.0900901	3.31	0.0302115	1.66	0.060241	1.48	0.0675676	1.13	0.0884956	1.27	0.0787402	2.95	0.0338983	0.94	0.106383	3.19	0.031348	1.67	0.0598802	1.57	0.0636943	1.17	0.0854701	3.01	0.0332226	2.45	0.0408163	2.01	0.0497512
Fluxapyroxad	F	7	10	0.005		1.33	0.037594	3.09	0.0161812	3.09	0.0161812	1.26	0.0396825	1.62	0.0308642	3.08	0.0162338	1.15	0.0434783	1.11	0.045045	3.31	0.0151057	1.66	0.0301205	1.48	0.0337838	1.13	0.0442478	1.27	0.0393701	2.95	0.0169492	0.94	0.0531915	3.19	0.015674	1.67	0.0299401	1.57	0.0318471	1.17	0.042735	3.01	0.0166113	2.45	0.0204082	2.01	0.0248756
Folpet	F	MO4	100	0.05		1.33	0.37594	3.09	0.161812	3.09	0.161812	1.26	0.396825	1.62	0.308642	3.08	0.162338	1.15	0.434783	1.11	0.45045	3.31	0.151057	1.66	0.301205	1.48	0.337838	1.13	0.442478	1.27	0.393701	2.95	0.169492	0.94	0.531915	3.19	0.15674	1.67	0.299401	1.57	0.318471	1.17	0.42735	3.01	0.166113	2.45	0.204082	2.01	0.248756
Fomesafen	H	14/E	100	0.05		1.33	0.37594	3.09	0.161812	3.09	0.161812	1.26	0.396825	1.62	0.308642	3.08	0.162338	1.15	0.434783	1.11	0.45045	3.31	0.151057	1.66	0.301205	1.48	0.337838	1.13	0.442478	1.27	0.393701	2.95	0.169492	0.94	0.531915	3.19	0.15674	1.67	0.299401	1.57	0.318471	1.17	0.42735	3.01	0.166113	2.45	0.204082	2.01	0.248756
Forchlorfenuron	H	UNK	10	0.005		1.33	0.037594	3.09	0.0161812	3.09	0.0161812	1.26	0.0396825	1.62	0.0308642	3.08	0.0162338	1.15	0.0434783	1.11	0.045045	3.31	0.0151057	1.66	0.0301205	1.48	0.0337838	1.13	0.0442478	1.27	0.0393701	2.95	0.0169492	0.94	0.0531915	3.19	0.015674	1.67	0.0299401	1.57	0.0318471	1.17	0.042735	3.01	0.0166113	2.45	0.0204082	2.01	0.0248756
Formetanate	I	1A	10	0.005		1.33	0.037594	3.09	0.0161812	3.09	0.0161812	1.26	0.0396825	1.62	0.0308642	3.08	0.0162338	1.15	0.0434783	1.11	0.045045	3.31	0.0151057	1.66	0.0301205	1.48	0.0337838	1.13	0.0442478	1.27	0.0393701	2.95	0.0169492	0.94	0.0531915	3.19	0.015674	1.67	0.0299401	1.57	0.0318471	1.17	0.042735	3.01	0.0166113	2.45	0.0204082	2.01	0.0248756
gamma-BHC	I	2A	10	0.005		1.33	0.037594	3.09	0.0161812	3.09	0.0161812	1.26	0.0396825	1.62	0.0308642	3.08	0.0162338	1.15	0.0434783	1.11	0.045045	3.31	0.0151057	1.66	0.0301205	1.48	0.0337838	1.13	0.0442478	1.27	0.0393701	2.95	0.0169492	0.94	0.0531915	3.19	0.015674	1.67	0.0299401	1.57	0.0318471	1.17	0.042735	3.01	0.0166113	2.45	0.0204082	2.01	0.0248756
Heptachlor	I	2A	20	0.01		1.33	0.075188	3.09	0.0323625	3.09	0.0323625	1.26	0.0793651	1.62	0.0617284	3.08	0.0324675	1.15	0.0869565	1.11	0.0900901	3.31	0.0302115	1.66	0.060241	1.48	0.0675676	1.13	0.0884956	1.27	0.0787402	2.95	0.0338983	0.94	0.106383	3.19	0.031348	1.67	0.0598802	1.57	0.0636943	1.17	0.0854701	3.01	0.0332226	2.45	0.0408163	2.01	0.0497512
Hexachlorobenzene (HCB)	I	2A	10	0.005		1.33	0.037594	3.09	0.0161812	3.09	0.0161812	1.26	0.0396825	1.62	0.0308642	3.08	0.0162338	1.15	0.0434783	1.11	0.045045	3.31	0.0151057	1.66	0.0301205	1.48	0.0337838	1.13	0.0442478	1.27	0.0393701	2.95	0.0169492	0.94	0.0531915	3.19	0.015674	1.67	0.0299401	1.57	0.0318471	1.17	0.042735	3.01	0.0166113	2.45	0.0204082	2.01	0.0248756
Hexazinone	H	5/C1	10	0.005		1.33	0.037594	3.09	0.0161812	3.09	0.0161812	1.26	0.0396825	1.62	0.0308642	3.08	0.0162338	1.15	0.0434783	1.11	0.045045	3.31	0.0151057	1.66	0.0301205	1.48	0.0337838	1.13	0.0442478	1.27	0.0393701	2.95	0.0169492	0.94	0.0531915	3.19	0.015674	1.67	0.0299401	1.57	0.0318471	1.17	0.042735	3.01	0.0166113	2.45	0.0204082	2.01	0.0248756
Hexythiazox	I	10A	10	0.005		1.33	0.037594	3.09	0.0161812	3.09	0.0161812	1.26	0.0396825	1.62	0.0308642	3.08	0.0162338	1.15	0.0434783	1.11	0.045045	3.31	0.0151057	1.66	0.0301205	1.48	0.0337838	1.13	0.0442478	1.27	0.0393701	2.95	0.0169492	0.94	0.0531915	3.19	0.015674	1.67	0.0299401	1.57	0.0318471	1.17	0.042735	3.01	0.0166113	2.45	0.0204082	2.01	0.0248756
Imazalil	F	3	100	0.05		1.33	0.37594	3.09	0.161812	3.09	0.161812	1.26	0.396825	1.62	0.308642	3.08	0.162338	1.15	0.434783	1.11	0.45045	3.31	0.151057	1.66	0.301205	1.48	0.337838	1.13	0.442478	1.27	0.393701	2.95	0.169492	0.94	0.531915	3.19	0.15674	1.67	0.299401	1.57	0.318471	1.17	0.42735	3.01	0.166113	2.45	0.204082	2.01	0.248756
Imidacloprid	I	4A	10	0.005		1.33	0.037594	3.09	0.0161812	3.09	0.0161812	1.26	0.0396825	1.62	0.0308642	3.08	0.0162338	1.15	0.0434783	1.11	0.045045	3.31	0.0151057	1.66	0.0301205	1.48	0.0337838	1.13	0.0442478	1.27	0.0393701	2.95	0.0169492	0.94	0.0531915	3.19	0.015674	1.67	0.0299401	1.57	0.0318471	1.17	0.042735	3.01	0.0166113	2.45	0.0204082	2.01	0.0248756
Indaziflam	H	29/L	10	0.005		1.33	0.037594	3.09	0.0161812	3.09	0.0161812	1.26	0.0396825	1.62	0.0308642	3.08	0.0162338	1.15	0.0434783	1.11	0.045045	3.31	0.0151057	1.66	0.0301205	1.48	0.0337838	1.13	0.0442478	1.27	0.0393701	2.95	0.0169492	0.94	0.0531915	3.19	0.015674	1.67	0.0299401	1.57	0.0318471	1.17	0.042735	3.01	0.0166113	2.45	0.0204082	2.01	0.0248756
Indoxacarb	I	22A	20	0.01		1.33	0.075188	3.09	0.0323625	3.09	0.0323625	1.26	0.0793651	1.62	0.0617284	3.08	0.0324675	1.15	0.0869565	1.11	0.0900901	3.31	0.0302115	1.66	0.060241	1.48	0.0675676	1.13	0.0884956	1.27	0.0787402	2.95	0.0338983	0.94	0.106383	3.19	0.031348	1.67	0.0598802	1.57	0.0636943	1.17	0.0854701	3.01	0.0332226	2.45	0.0408163	2.01	0.0497512
Iprodione	F	2	20	0.01		1.33	0.075188	3.09	0.0323625	3.09	0.0323625	1.26	0.0793651	1.62	0.0617284	3.08	0.0324675	1.15	0.0869565	1.11	0.0900901	3.31	0.0302115	1.66	0.060241	1.48	0.0675676	1.13	0.0884956	1.27	0.0787402	2.95	0.0338983	0.94	0.106383	3.19	0.031348	1.67	0.0598802	1.57	0.0636943	1.17	0.0854701	3.01	0.0332226	2.45	0.0408163	2.01	0.0497512
Isodrin	I	2A	20	0.01		1.33	0.075188	3.09	0.0323625	3.09	0.0323625	1.26	0.0793651	1.62	0.0617284	3.08	0.0324675	1.15	0.0869565	1.11	0.0900901	3.31	0.0302115	1.66	0.060241	1.48	0.0675676	1.13	0.0884956	1.27	0.0787402	2.95	0.0338983	0.94	0.106383	3.19	0.031348	1.67	0.0598802	1.57	0.0636943	1.17	0.0854701	3.01	0.0332226	2.45	0.0408163	2.01	0.0497512
Isofenphos	I	1B	10	0.005		1.33	0.037594	3.09	0.0161812	3.09	0.0161812	1.26	0.0396825	1.62	0.0308642	3.08	0.0162338	1.15	0.0434783	1.11	0.045045	3.31	0.0151057	1.66	0.0301205	1.48	0.0337838	1.13	0.0442478	1.27	0.0393701	2.95	0.0169492	0.94	0.0531915	3.19	0.015674	1.67	0.0299401	1.57	0.0318471	1.17	0.042735	3.01	0.0166113	2.45	0.0204082	2.01	0.0248756
Isofetamid	F	7	10	0.005		1.33	0.037594	3.09	0.0161812	3.09	0.0161812	1.26	0.0396825	1.62	0.0308642	3.08	0.0162338	1.15	0.0434783	1.11	0.045045	3.31	0.0151057	1.66	0.0301205	1.48	0.0337838	1.13	0.0442478	1.27	0.0393701	2.95	0.0169492	0.94	0.0531915	3.19	0.015674	1.67	0.0299401	1.57	0.0318471	1.17	0.042735	3.01	0.0166113	2.45	0.0204082	2.01	0.0248756
Isoprothiolane	F	6	10	0.005		1.33	0.037594	3.09	0.0161812	3.09	0.0161812	1.26	0.0396825	1.62	0.0308642	3.08	0.0162338	1.15	0.0434783	1.11	0.045045	3.31	0.0151057	1.66	0.0301205	1.48	0.0337838	1.13	0.0442478	1.27	0.0393701	2.95	0.0169492	0.94	0.0531915	3.19	0.015674	1.67	0.0299401	1.57	0.0318471	1.17	0.042735	3.01	0.0166113	2.45	0.0204082	2.01	0.0248756
Isoxaben	H	29/L	10	0.005		1.33	0.037594	3.09	0.0161812	3.09	0.0161812	1.26	0.0396825	1.62	0.0308642	3.08	0.0162338	1.15	0.0434783	1.11	0.045045	3.31	0.0151057	1.66	0.0301205	1.48	0.0337838	1.13	0.0442478	1.27	0.0393701	2.95	0.0169492	0.94	0.0531915	3.19	0.015674	1.67	0.0299401	1.57	0.0318471	1.17	0.042735	3.01	0.0166113	2.45	0.0204082	2.01	0.0248756
Kresoxim methyl	F	11	10	0.005		1.33	0.037594	3.09	0.0161812	3.09	0.0161812	1.26	0.0396825	1.62	0.0308642	3.08	0.0162338	1.15	0.0434783	1.11	0.045045	3.31	0.0151057	1.66	0.0301205	1.48	0.0337838	1.13	0.0442478	1.27	0.0393701	2.95	0.0169492	0.94	0.0531915	3.19	0.015674	1.67	0.0299401	1.57	0.0318471	1.17	0.042735	3.01	0.0166113	2.45	0.0204082	2.01	0.0248756
lambda Cyhalothrin	I	3A	20	0.01		1.33	0.075188	3.09	0.0323625	3.09	0.0323625	1.26	0.0793651	1.62	0.0617284	3.08	0.0324675	1.15	0.0869565	1.11	0.0900901	3.31	0.0302115	1.66	0.060241	1.48	0.0675676	1.13	0.0884956	1.27	0.0787402	2.95	0.0338983	0.94	0.106383	3.19	0.031348	1.67	0.0598802	1.57	0.0636943	1.17	0.0854701	3.01	0.0332226	2.45	0.0408163	2.01	0.0497512
Linuron	H	5/C2	100	0.05		1.33	0.37594	3.09	0.161812	3.09	0.161812	1.26	0.396825	1.62	0.308642	3.08	0.162338	1.15	0.434783	1.11	0.45045	3.31	0.151057	1.66	0.301205	1.48	0.337838	1.13	0.442478	1.27	0.393701	2.95	0.169492	0.94	0.531915	3.19	0.15674	1.67	0.299401	1.57	0.318471	1.17	0.42735	3.01	0.166113	2.45	0.204082	2.01	0.248756
Malathion	I	1B	10	0.005		1.33	0.037594	3.09	0.0161812	3.09	0.0161812	1.26	0.0396825	1.62	0.0308642	3.08	0.0162338	1.15	0.0434783	1.11	0.045045	3.31	0.0151057	1.66	0.0301205	1.48	0.0337838	1.13	0.0442478	1.27	0.0393701	2.95	0.0169492	0.94	0.0531915	3.19	0.015674	1.67	0.0299401	1.57	0.0318471	1.17	0.042735	3.01	0.0166113	2.45	0.0204082	2.01	0.0248756
Mandipropamid	F	40	10	0.005		1.33	0.037594	3.09	0.0161812	3.09	0.0161812	1.26	0.0396825	1.62	0.0308642	3.08	0.0162338	1.15	0.0434783	1.11	0.045045	3.31	0.0151057	1.66	0.0301205	1.48	0.0337838	1.13	0.0442478	1.27	0.0393701	2.95	0.0169492	0.94	0.0531915	3.19	0.015674	1.67	0.0299401	1.57	0.0318471	1.17	0.042735	3.01	0.0166113	2.45	0.0204082	2.01	0.0248756
Metaflumizone	I	22B	20	0.01		1.33	0.075188	3.09	0.0323625	3.09	0.0323625	1.26	0.0793651	1.62	0.0617284	3.08	0.0324675	1.15	0.0869565	1.11	0.0900901	3.31	0.0302115	1.66	0.060241	1.48	0.0675676	1.13	0.0884956	1.27	0.0787402	2.95	0.0338983	0.94	0.106383	3.19	0.031348	1.67	0.0598802	1.57	0.0636943	1.17	0.0854701	3.01	0.0332226	2.45	0.0408163	2.01	0.0497512
Metalaxyl	F	4	10	0.005		1.33	0.037594	3.09	0.0161812	3.09	0.0161812	1.26	0.0396825	1.62	0.0308642	3.08	0.0162338	1.15	0.0434783	1.11	0.045045	3.31	0.0151057	1.66	0.0301205	1.48	0.0337838	1.13	0.0442478	1.27	0.0393701	2.95	0.0169492	0.94	0.0531915	3.19	0.015674	1.67	0.0299401	1.57	0.0318471	1.17	0.042735	3.01	0.0166113	2.45	0.0204082	2.01	0.0248756
Metconazole	F	3	50	0.025		1.33	0.18797	3.09	0.0809061	3.09	0.0809061	1.26	0.198413	1.62	0.154321	3.08	0.0811688	1.15	0.217391	1.11	0.225225	3.31	0.0755287	1.66	0.150602	1.48	0.168919	1.13	0.221239	1.27	0.19685	2.95	0.0847458	0.94	0.265957	3.19	0.0783699	1.67	0.149701	1.57	0.159236	1.17	0.213675	3.01	0.0830565	2.45	0.102041	2.01	0.124378
Methamidophos	I	1B	100	0.05		1.33	0.37594	3.09	0.161812	3.09	0.161812	1.26	0.396825	1.62	0.308642	3.08	0.162338	1.15	0.434783	1.11	0.45045	3.31	0.151057	1.66	0.301205	1.48	0.337838	1.13	0.442478	1.27	0.393701	2.95	0.169492	0.94	0.531915	3.19	0.15674	1.67	0.299401	1.57	0.318471	1.17	0.42735	3.01	0.166113	2.45	0.204082	2.01	0.248756
Methidathion	I	1B	50	0.025		1.33	0.18797	3.09	0.0809061	3.09	0.0809061	1.26	0.198413	1.62	0.154321	3.08	0.0811688	1.15	0.217391	1.11	0.225225	3.31	0.0755287	1.66	0.150602	1.48	0.168919	1.13	0.221239	1.27	0.19685	2.95	0.0847458	0.94	0.265957	3.19	0.0783699	1.67	0.149701	1.57	0.159236	1.17	0.213675	3.01	0.0830565	2.45	0.102041	2.01	0.124378
Methiocarb	I	1A	100	0.05		1.33	0.37594	3.09	0.161812	3.09	0.161812	1.26	0.396825	1.62	0.308642	3.08	0.162338	1.15	0.434783	1.11	0.45045	3.31	0.151057	1.66	0.301205	1.48	0.337838	1.13	0.442478	1.27	0.393701	2.95	0.169492	0.94	0.531915	3.19	0.15674	1.67	0.299401	1.57	0.318471	1.17	0.42735	3.01	0.166113	2.45	0.204082	2.01	0.248756
Methomyl	I	1A	10	0.005		1.33	0.037594	3.09	0.0161812	3.09	0.0161812	1.26	0.0396825	1.62	0.0308642	3.08	0.0162338	1.15	0.0434783	1.11	0.045045	3.31	0.0151057	1.66	0.0301205	1.48	0.0337838	1.13	0.0442478	1.27	0.0393701	2.95	0.0169492	0.94	0.0531915	3.19	0.015674	1.67	0.0299401	1.57	0.0318471	1.17	0.042735	3.01	0.0166113	2.45	0.0204082	2.01	0.0248756
Methoxychlor	I	3B	20	0.01		1.33	0.075188	3.09	0.0323625	3.09	0.0323625	1.26	0.0793651	1.62	0.0617284	3.08	0.0324675	1.15	0.0869565	1.11	0.0900901	3.31	0.0302115	1.66	0.060241	1.48	0.0675676	1.13	0.0884956	1.27	0.0787402	2.95	0.0338983	0.94	0.106383	3.19	0.031348	1.67	0.0598802	1.57	0.0636943	1.17	0.0854701	3.01	0.0332226	2.45	0.0408163	2.01	0.0497512
Methoxyfenozide	I	18	10	0.005		1.33	0.037594	3.09	0.0161812	3.09	0.0161812	1.26	0.0396825	1.62	0.0308642	3.08	0.0162338	1.15	0.0434783	1.11	0.045045	3.31	0.0151057	1.66	0.0301205	1.48	0.0337838	1.13	0.0442478	1.27	0.0393701	2.95	0.0169492	0.94	0.0531915	3.19	0.015674	1.67	0.0299401	1.57	0.0318471	1.17	0.042735	3.01	0.0166113	2.45	0.0204082	2.01	0.0248756
Metrafenone	F	50	10	0.005		1.33	0.037594	3.09	0.0161812	3.09	0.0161812	1.26	0.0396825	1.62	0.0308642	3.08	0.0162338	1.15	0.0434783	1.11	0.045045	3.31	0.0151057	1.66	0.0301205	1.48	0.0337838	1.13	0.0442478	1.27	0.0393701	2.95	0.0169492	0.94	0.0531915	3.19	0.015674	1.67	0.0299401	1.57	0.0318471	1.17	0.042735	3.01	0.0166113	2.45	0.0204082	2.01	0.0248756
Metribuzin	H	5/C1	20	0.01		1.33	0.075188	3.09	0.0323625	3.09	0.0323625	1.26	0.0793651	1.62	0.0617284	3.08	0.0324675	1.15	0.0869565	1.11	0.0900901	3.31	0.0302115	1.66	0.060241	1.48	0.0675676	1.13	0.0884956	1.27	0.0787402	2.95	0.0338983	0.94	0.106383	3.19	0.031348	1.67	0.0598802	1.57	0.0636943	1.17	0.0854701	3.01	0.0332226	2.45	0.0408163	2.01	0.0497512
Mevinphos	I	1B	50	0.025		1.33	0.18797	3.09	0.0809061	3.09	0.0809061	1.26	0.198413	1.62	0.154321	3.08	0.0811688	1.15	0.217391	1.11	0.225225	3.31	0.0755287	1.66	0.150602	1.48	0.168919	1.13	0.221239	1.27	0.19685	2.95	0.0847458	0.94	0.265957	3.19	0.0783699	1.67	0.149701	1.57	0.159236	1.17	0.213675	3.01	0.0830565	2.45	0.102041	2.01	0.124378
Mexacarbate	I	1A	10	0.005		1.33	0.037594	3.09	0.0161812	3.09	0.0161812	1.26	0.0396825	1.62	0.0308642	3.08	0.0162338	1.15	0.0434783	1.11	0.045045	3.31	0.0151057	1.66	0.0301205	1.48	0.0337838	1.13	0.0442478	1.27	0.0393701	2.95	0.0169492	0.94	0.0531915	3.19	0.015674	1.67	0.0299401	1.57	0.0318471	1.17	0.042735	3.01	0.0166113	2.45	0.0204082	2.01	0.0248756
MGK 264	SYN	UNK	10	0.005		1.33	0.037594	3.09	0.0161812	3.09	0.0161812	1.26	0.0396825	1.62	0.0308642	3.08	0.0162338	1.15	0.0434783	1.11	0.045045	3.31	0.0151057	1.66	0.0301205	1.48	0.0337838	1.13	0.0442478	1.27	0.0393701	2.95	0.0169492	0.94	0.0531915	3.19	0.015674	1.67	0.0299401	1.57	0.0318471	1.17	0.042735	3.01	0.0166113	2.45	0.0204082	2.01	0.0248756
Mirex	I	2A	10	0.005		1.33	0.037594	3.09	0.0161812	3.09	0.0161812	1.26	0.0396825	1.62	0.0308642	3.08	0.0162338	1.15	0.0434783	1.11	0.045045	3.31	0.0151057	1.66	0.0301205	1.48	0.0337838	1.13	0.0442478	1.27	0.0393701	2.95	0.0169492	0.94	0.0531915	3.19	0.015674	1.67	0.0299401	1.57	0.0318471	1.17	0.042735	3.01	0.0166113	2.45	0.0204082	2.01	0.0248756
Monolinuron	H	5/C2	100	0.05		1.33	0.37594	3.09	0.161812	3.09	0.161812	1.26	0.396825	1.62	0.308642	3.08	0.162338	1.15	0.434783	1.11	0.45045	3.31	0.151057	1.66	0.301205	1.48	0.337838	1.13	0.442478	1.27	0.393701	2.95	0.169492	0.94	0.531915	3.19	0.15674	1.67	0.299401	1.57	0.318471	1.17	0.42735	3.01	0.166113	2.45	0.204082	2.01	0.248756
Monuron	H	5/C2	100	0.05		1.33	0.37594	3.09	0.161812	3.09	0.161812	1.26	0.396825	1.62	0.308642	3.08	0.162338	1.15	0.434783	1.11	0.45045	3.31	0.151057	1.66	0.301205	1.48	0.337838	1.13	0.442478	1.27	0.393701	2.95	0.169492	0.94	0.531915	3.19	0.15674	1.67	0.299401	1.57	0.318471	1.17	0.42735	3.01	0.166113	2.45	0.204082	2.01	0.248756
Myclobutanil	F	3	10	0.005		1.33	0.037594	3.09	0.0161812	3.09	0.0161812	1.26	0.0396825	1.62	0.0308642	3.08	0.0162338	1.15	0.0434783	1.11	0.045045	3.31	0.0151057	1.66	0.0301205	1.48	0.0337838	1.13	0.0442478	1.27	0.0393701	2.95	0.0169492	0.94	0.0531915	3.19	0.015674	1.67	0.0299401	1.57	0.0318471	1.17	0.042735	3.01	0.0166113	2.45	0.0204082	2.01	0.0248756
Napropamide	H	0/Z	20	0.01		1.33	0.075188	3.09	0.0323625	3.09	0.0323625	1.26	0.0793651	1.62	0.0617284	3.08	0.0324675	1.15	0.0869565	1.11	0.0900901	3.31	0.0302115	1.66	0.060241	1.48	0.0675676	1.13	0.0884956	1.27	0.0787402	2.95	0.0338983	0.94	0.106383	3.19	0.031348	1.67	0.0598802	1.57	0.0636943	1.17	0.0854701	3.01	0.0332226	2.45	0.0408163	2.01	0.0497512
Neburon	H	5/C2	100	0.05		1.33	0.37594	3.09	0.161812	3.09	0.161812	1.26	0.396825	1.62	0.308642	3.08	0.162338	1.15	0.434783	1.11	0.45045	3.31	0.151057	1.66	0.301205	1.48	0.337838	1.13	0.442478	1.27	0.393701	2.95	0.169492	0.94	0.531915	3.19	0.15674	1.67	0.299401	1.57	0.318471	1.17	0.42735	3.01	0.166113	2.45	0.204082	2.01	0.248756
Norflurazon	H	12/F1	10	0.005		1.33	0.037594	3.09	0.0161812	3.09	0.0161812	1.26	0.0396825	1.62	0.0308642	3.08	0.0162338	1.15	0.0434783	1.11	0.045045	3.31	0.0151057	1.66	0.0301205	1.48	0.0337838	1.13	0.0442478	1.27	0.0393701	2.95	0.0169492	0.94	0.0531915	3.19	0.015674	1.67	0.0299401	1.57	0.0318471	1.17	0.042735	3.01	0.0166113	2.45	0.0204082	2.01	0.0248756
Novaluron	I	15	100	0.05		1.33	0.37594	3.09	0.161812	3.09	0.161812	1.26	0.396825	1.62	0.308642	3.08	0.162338	1.15	0.434783	1.11	0.45045	3.31	0.151057	1.66	0.301205	1.48	0.337838	1.13	0.442478	1.27	0.393701	2.95	0.169492	0.94	0.531915	3.19	0.15674	1.67	0.299401	1.57	0.318471	1.17	0.42735	3.01	0.166113	2.45	0.204082	2.01	0.248756
o-Phenylphenol	F	UNK	10	0.005		1.33	0.037594	3.09	0.0161812	3.09	0.0161812	1.26	0.0396825	1.62	0.0308642	3.08	0.0162338	1.15	0.0434783	1.11	0.045045	3.31	0.0151057	1.66	0.0301205	1.48	0.0337838	1.13	0.0442478	1.27	0.0393701	2.95	0.0169492	0.94	0.0531915	3.19	0.015674	1.67	0.0299401	1.57	0.0318471	1.17	0.042735	3.01	0.0166113	2.45	0.0204082	2.01	0.0248756
Oryzalin	H	3/K1	100	0.05		1.33	0.37594	3.09	0.161812	3.09	0.161812	1.26	0.396825	1.62	0.308642	3.08	0.162338	1.15	0.434783	1.11	0.45045	3.31	0.151057	1.66	0.301205	1.48	0.337838	1.13	0.442478	1.27	0.393701	2.95	0.169492	0.94	0.531915	3.19	0.15674	1.67	0.299401	1.57	0.318471	1.17	0.42735	3.01	0.166113	2.45	0.204082	2.01	0.248756
Oxadiazon	H	14/E	10	0.005		1.33	0.037594	3.09	0.0161812	3.09	0.0161812	1.26	0.0396825	1.62	0.0308642	3.08	0.0162338	1.15	0.0434783	1.11	0.045045	3.31	0.0151057	1.66	0.0301205	1.48	0.0337838	1.13	0.0442478	1.27	0.0393701	2.95	0.0169492	0.94	0.0531915	3.19	0.015674	1.67	0.0299401	1.57	0.0318471	1.17	0.042735	3.01	0.0166113	2.45	0.0204082	2.01	0.0248756
Oxamyl	I	1A	10	0.005		1.33	0.037594	3.09	0.0161812	3.09	0.0161812	1.26	0.0396825	1.62	0.0308642	3.08	0.0162338	1.15	0.0434783	1.11	0.045045	3.31	0.0151057	1.66	0.0301205	1.48	0.0337838	1.13	0.0442478	1.27	0.0393701	2.95	0.0169492	0.94	0.0531915	3.19	0.015674	1.67	0.0299401	1.57	0.0318471	1.17	0.042735	3.01	0.0166113	2.45	0.0204082	2.01	0.0248756
Oxathiapiprolin	F	49	10	0.005		1.33	0.037594	3.09	0.0161812	3.09	0.0161812	1.26	0.0396825	1.62	0.0308642	3.08	0.0162338	1.15	0.0434783	1.11	0.045045	3.31	0.0151057	1.66	0.0301205	1.48	0.0337838	1.13	0.0442478	1.27	0.0393701	2.95	0.0169492	0.94	0.0531915	3.19	0.015674	1.67	0.0299401	1.57	0.0318471	1.17	0.042735	3.01	0.0166113	2.45	0.0204082	2.01	0.0248756
Oxyfluorfen	H	14/E	50	0.025		1.33	0.18797	3.09	0.0809061	3.09	0.0809061	1.26	0.198413	1.62	0.154321	3.08	0.0811688	1.15	0.217391	1.11	0.225225	3.31	0.0755287	1.66	0.150602	1.48	0.168919	1.13	0.221239	1.27	0.19685	2.95	0.0847458	0.94	0.265957	3.19	0.0783699	1.67	0.149701	1.57	0.159236	1.17	0.213675	3.01	0.0830565	2.45	0.102041	2.01	0.124378
Paclobutrazol	H	UNK	20	0.01		1.33	0.075188	3.09	0.0323625	3.09	0.0323625	1.26	0.0793651	1.62	0.0617284	3.08	0.0324675	1.15	0.0869565	1.11	0.0900901	3.31	0.0302115	1.66	0.060241	1.48	0.0675676	1.13	0.0884956	1.27	0.0787402	2.95	0.0338983	0.94	0.106383	3.19	0.031348	1.67	0.0598802	1.57	0.0636943	1.17	0.0854701	3.01	0.0332226	2.45	0.0408163	2.01	0.0497512
Parathion	I	1B	20	0.01		1.33	0.075188	3.09	0.0323625	3.09	0.0323625	1.26	0.0793651	1.62	0.0617284	3.08	0.0324675	1.15	0.0869565	1.11	0.0900901	3.31	0.0302115	1.66	0.060241	1.48	0.0675676	1.13	0.0884956	1.27	0.0787402	2.95	0.0338983	0.94	0.106383	3.19	0.031348	1.67	0.0598802	1.57	0.0636943	1.17	0.0854701	3.01	0.0332226	2.45	0.0408163	2.01	0.0497512
Parathion methyl	I	1B	20	0.01		1.33	0.075188	3.09	0.0323625	3.09	0.0323625	1.26	0.0793651	1.62	0.0617284	3.08	0.0324675	1.15	0.0869565	1.11	0.0900901	3.31	0.0302115	1.66	0.060241	1.48	0.0675676	1.13	0.0884956	1.27	0.0787402	2.95	0.0338983	0.94	0.106383	3.19	0.031348	1.67	0.0598802	1.57	0.0636943	1.17	0.0854701	3.01	0.0332226	2.45	0.0408163	2.01	0.0497512
Pendimethalin	H	3/K1	20	0.01		1.33	0.075188	3.09	0.0323625	3.09	0.0323625	1.26	0.0793651	1.62	0.0617284	3.08	0.0324675	1.15	0.0869565	1.11	0.0900901	3.31	0.0302115	1.66	0.060241	1.48	0.0675676	1.13	0.0884956	1.27	0.0787402	2.95	0.0338983	0.94	0.106383	3.19	0.031348	1.67	0.0598802	1.57	0.0636943	1.17	0.0854701	3.01	0.0332226	2.45	0.0408163	2.01	0.0497512
Penflufen	F	7	10	0.005		1.33	0.037594	3.09	0.0161812	3.09	0.0161812	1.26	0.0396825	1.62	0.0308642	3.08	0.0162338	1.15	0.0434783	1.11	0.045045	3.31	0.0151057	1.66	0.0301205	1.48	0.0337838	1.13	0.0442478	1.27	0.0393701	2.95	0.0169492	0.94	0.0531915	3.19	0.015674	1.67	0.0299401	1.57	0.0318471	1.17	0.042735	3.01	0.0166113	2.45	0.0204082	2.01	0.0248756
Pentachloroaniline (PCA)	F	UNK	20	0.01		1.33	0.075188	3.09	0.0323625	3.09	0.0323625	1.26	0.0793651	1.62	0.0617284	3.08	0.0324675	1.15	0.0869565	1.11	0.0900901	3.31	0.0302115	1.66	0.060241	1.48	0.0675676	1.13	0.0884956	1.27	0.0787402	2.95	0.0338983	0.94	0.106383	3.19	0.031348	1.67	0.0598802	1.57	0.0636943	1.17	0.0854701	3.01	0.0332226	2.45	0.0408163	2.01	0.0497512
Pentachloronitrobenzene (PCNB)	F	UNK	50	0.025		1.33	0.18797	3.09	0.0809061	3.09	0.0809061	1.26	0.198413	1.62	0.154321	3.08	0.0811688	1.15	0.217391	1.11	0.225225	3.31	0.0755287	1.66	0.150602	1.48	0.168919	1.13	0.221239	1.27	0.19685	2.95	0.0847458	0.94	0.265957	3.19	0.0783699	1.67	0.149701	1.57	0.159236	1.17	0.213675	3.01	0.0830565	2.45	0.102041	2.01	0.124378
Pentachlorothioanisole (PCTA)	F	UNK	20	0.01		1.33	0.075188	3.09	0.0323625	3.09	0.0323625	1.26	0.0793651	1.62	0.0617284	3.08	0.0324675	1.15	0.0869565	1.11	0.0900901	3.31	0.0302115	1.66	0.060241	1.48	0.0675676	1.13	0.0884956	1.27	0.0787402	2.95	0.0338983	0.94	0.106383	3.19	0.031348	1.67	0.0598802	1.57	0.0636943	1.17	0.0854701	3.01	0.0332226	2.45	0.0408163	2.01	0.0497512
Penthiopyrad	F	7	10	0.005		1.33	0.037594	3.09	0.0161812	3.09	0.0161812	1.26	0.0396825	1.62	0.0308642	3.08	0.0162338	1.15	0.0434783	1.11	0.045045	3.31	0.0151057	1.66	0.0301205	1.48	0.0337838	1.13	0.0442478	1.27	0.0393701	2.95	0.0169492	0.94	0.0531915	3.19	0.015674	1.67	0.0299401	1.57	0.0318471	1.17	0.042735	3.01	0.0166113	2.45	0.0204082	2.01	0.0248756
Phenothrin	I	3A	20	0.01		1.33	0.075188	3.09	0.0323625	3.09	0.0323625	1.26	0.0793651	1.62	0.0617284	3.08	0.0324675	1.15	0.0869565	1.11	0.0900901	3.31	0.0302115	1.66	0.060241	1.48	0.0675676	1.13	0.0884956	1.27	0.0787402	2.95	0.0338983	0.94	0.106383	3.19	0.031348	1.67	0.0598802	1.57	0.0636943	1.17	0.0854701	3.01	0.0332226	2.45	0.0408163	2.01	0.0497512
Phorate	I	1B	50	0.025		1.33	0.18797	3.09	0.0809061	3.09	0.0809061	1.26	0.198413	1.62	0.154321	3.08	0.0811688	1.15	0.217391	1.11	0.225225	3.31	0.0755287	1.66	0.150602	1.48	0.168919	1.13	0.221239	1.27	0.19685	2.95	0.0847458	0.94	0.265957	3.19	0.0783699	1.67	0.149701	1.57	0.159236	1.17	0.213675	3.01	0.0830565	2.45	0.102041	2.01	0.124378
Phosmet	I	1B	20	0.01		1.33	0.075188	3.09	0.0323625	3.09	0.0323625	1.26	0.0793651	1.62	0.0617284	3.08	0.0324675	1.15	0.0869565	1.11	0.0900901	3.31	0.0302115	1.66	0.060241	1.48	0.0675676	1.13	0.0884956	1.27	0.0787402	2.95	0.0338983	0.94	0.106383	3.19	0.031348	1.67	0.0598802	1.57	0.0636943	1.17	0.0854701	3.01	0.0332226	2.45	0.0408163	2.01	0.0497512
Pinoxaden	H	1/A	20	0.01		1.33	0.075188	3.09	0.0323625	3.09	0.0323625	1.26	0.0793651	1.62	0.0617284	3.08	0.0324675	1.15	0.0869565	1.11	0.0900901	3.31	0.0302115	1.66	0.060241	1.48	0.0675676	1.13	0.0884956	1.27	0.0787402	2.95	0.0338983	0.94	0.106383	3.19	0.031348	1.67	0.0598802	1.57	0.0636943	1.17	0.0854701	3.01	0.0332226	2.45	0.0408163	2.01	0.0497512
Piperonyl Butoxide	SYN	UNK	10	0.005		1.33	0.037594	3.09	0.0161812	3.09	0.0161812	1.26	0.0396825	1.62	0.0308642	3.08	0.0162338	1.15	0.0434783	1.11	0.045045	3.31	0.0151057	1.66	0.0301205	1.48	0.0337838	1.13	0.0442478	1.27	0.0393701	2.95	0.0169492	0.94	0.0531915	3.19	0.015674	1.67	0.0299401	1.57	0.0318471	1.17	0.042735	3.01	0.0166113	2.45	0.0204082	2.01	0.0248756
Pirimiphos ethyl	I	1B	10	0.005		1.33	0.037594	3.09	0.0161812	3.09	0.0161812	1.26	0.0396825	1.62	0.0308642	3.08	0.0162338	1.15	0.0434783	1.11	0.045045	3.31	0.0151057	1.66	0.0301205	1.48	0.0337838	1.13	0.0442478	1.27	0.0393701	2.95	0.0169492	0.94	0.0531915	3.19	0.015674	1.67	0.0299401	1.57	0.0318471	1.17	0.042735	3.01	0.0166113	2.45	0.0204082	2.01	0.0248756
Pirimiphos methyl	I	1B	10	0.005		1.33	0.037594	3.09	0.0161812	3.09	0.0161812	1.26	0.0396825	1.62	0.0308642	3.08	0.0162338	1.15	0.0434783	1.11	0.045045	3.31	0.0151057	1.66	0.0301205	1.48	0.0337838	1.13	0.0442478	1.27	0.0393701	2.95	0.0169492	0.94	0.0531915	3.19	0.015674	1.67	0.0299401	1.57	0.0318471	1.17	0.042735	3.01	0.0166113	2.45	0.0204082	2.01	0.0248756
Prallethrin	I	3A	50	0.025		1.33	0.18797	3.09	0.0809061	3.09	0.0809061	1.26	0.198413	1.62	0.154321	3.08	0.0811688	1.15	0.217391	1.11	0.225225	3.31	0.0755287	1.66	0.150602	1.48	0.168919	1.13	0.221239	1.27	0.19685	2.95	0.0847458	0.94	0.265957	3.19	0.0783699	1.67	0.149701	1.57	0.159236	1.17	0.213675	3.01	0.0830565	2.45	0.102041	2.01	0.124378
Procymidone	F	2	10	0.005		1.33	0.037594	3.09	0.0161812	3.09	0.0161812	1.26	0.0396825	1.62	0.0308642	3.08	0.0162338	1.15	0.0434783	1.11	0.045045	3.31	0.0151057	1.66	0.0301205	1.48	0.0337838	1.13	0.0442478	1.27	0.0393701	2.95	0.0169492	0.94	0.0531915	3.19	0.015674	1.67	0.0299401	1.57	0.0318471	1.17	0.042735	3.01	0.0166113	2.45	0.0204082	2.01	0.0248756
Prodiamine	H	3/K1	50	0.025		1.33	0.18797	3.09	0.0809061	3.09	0.0809061	1.26	0.198413	1.62	0.154321	3.08	0.0811688	1.15	0.217391	1.11	0.225225	3.31	0.0755287	1.66	0.150602	1.48	0.168919	1.13	0.221239	1.27	0.19685	2.95	0.0847458	0.94	0.265957	3.19	0.0783699	1.67	0.149701	1.57	0.159236	1.17	0.213675	3.01	0.0830565	2.45	0.102041	2.01	0.124378
Promecarb	I	1A	20	0.01		1.33	0.075188	3.09	0.0323625	3.09	0.0323625	1.26	0.0793651	1.62	0.0617284	3.08	0.0324675	1.15	0.0869565	1.11	0.0900901	3.31	0.0302115	1.66	0.060241	1.48	0.0675676	1.13	0.0884956	1.27	0.0787402	2.95	0.0338983	0.94	0.106383	3.19	0.031348	1.67	0.0598802	1.57	0.0636943	1.17	0.0854701	3.01	0.0332226	2.45	0.0408163	2.01	0.0497512
Prometon	H	5/C1	20	0.01		1.33	0.075188	3.09	0.0323625	3.09	0.0323625	1.26	0.0793651	1.62	0.0617284	3.08	0.0324675	1.15	0.0869565	1.11	0.0900901	3.31	0.0302115	1.66	0.060241	1.48	0.0675676	1.13	0.0884956	1.27	0.0787402	2.95	0.0338983	0.94	0.106383	3.19	0.031348	1.67	0.0598802	1.57	0.0636943	1.17	0.0854701	3.01	0.0332226	2.45	0.0408163	2.01	0.0497512
Prometryne	H	5/C1	10	0.005		1.33	0.037594	3.09	0.0161812	3.09	0.0161812	1.26	0.0396825	1.62	0.0308642	3.08	0.0162338	1.15	0.0434783	1.11	0.045045	3.31	0.0151057	1.66	0.0301205	1.48	0.0337838	1.13	0.0442478	1.27	0.0393701	2.95	0.0169492	0.94	0.0531915	3.19	0.015674	1.67	0.0299401	1.57	0.0318471	1.17	0.042735	3.01	0.0166113	2.45	0.0204082	2.01	0.0248756
Pronamide	H	3/K1	10	0.005		1.33	0.037594	3.09	0.0161812	3.09	0.0161812	1.26	0.0396825	1.62	0.0308642	3.08	0.0162338	1.15	0.0434783	1.11	0.045045	3.31	0.0151057	1.66	0.0301205	1.48	0.0337838	1.13	0.0442478	1.27	0.0393701	2.95	0.0169492	0.94	0.0531915	3.19	0.015674	1.67	0.0299401	1.57	0.0318471	1.17	0.042735	3.01	0.0166113	2.45	0.0204082	2.01	0.0248756
Propamocarb	F	28	50	0.025		1.33	0.18797	3.09	0.0809061	3.09	0.0809061	1.26	0.198413	1.62	0.154321	3.08	0.0811688	1.15	0.217391	1.11	0.225225	3.31	0.0755287	1.66	0.150602	1.48	0.168919	1.13	0.221239	1.27	0.19685	2.95	0.0847458	0.94	0.265957	3.19	0.0783699	1.67	0.149701	1.57	0.159236	1.17	0.213675	3.01	0.0830565	2.45	0.102041	2.01	0.124378
Propazine	H	5/C1	10	0.005		1.33	0.037594	3.09	0.0161812	3.09	0.0161812	1.26	0.0396825	1.62	0.0308642	3.08	0.0162338	1.15	0.0434783	1.11	0.045045	3.31	0.0151057	1.66	0.0301205	1.48	0.0337838	1.13	0.0442478	1.27	0.0393701	2.95	0.0169492	0.94	0.0531915	3.19	0.015674	1.67	0.0299401	1.57	0.0318471	1.17	0.042735	3.01	0.0166113	2.45	0.0204082	2.01	0.0248756
Propham	H	23/K2	20	0.01		1.33	0.075188	3.09	0.0323625	3.09	0.0323625	1.26	0.0793651	1.62	0.0617284	3.08	0.0324675	1.15	0.0869565	1.11	0.0900901	3.31	0.0302115	1.66	0.060241	1.48	0.0675676	1.13	0.0884956	1.27	0.0787402	2.95	0.0338983	0.94	0.106383	3.19	0.031348	1.67	0.0598802	1.57	0.0636943	1.17	0.0854701	3.01	0.0332226	2.45	0.0408163	2.01	0.0497512
Propiconazole	F	3	20	0.01		1.33	0.075188	3.09	0.0323625	3.09	0.0323625	1.26	0.0793651	1.62	0.0617284	3.08	0.0324675	1.15	0.0869565	1.11	0.0900901	3.31	0.0302115	1.66	0.060241	1.48	0.0675676	1.13	0.0884956	1.27	0.0787402	2.95	0.0338983	0.94	0.106383	3.19	0.031348	1.67	0.0598802	1.57	0.0636943	1.17	0.0854701	3.01	0.0332226	2.45	0.0408163	2.01	0.0497512
Pydiflumetofen	F	7	10	0.005		1.33	0.037594	3.09	0.0161812	3.09	0.0161812	1.26	0.0396825	1.62	0.0308642	3.08	0.0162338	1.15	0.0434783	1.11	0.045045	3.31	0.0151057	1.66	0.0301205	1.48	0.0337838	1.13	0.0442478	1.27	0.0393701	2.95	0.0169492	0.94	0.0531915	3.19	0.015674	1.67	0.0299401	1.57	0.0318471	1.17	0.042735	3.01	0.0166113	2.45	0.0204082	2.01	0.0248756
Pymetrozine	I	9B	10	0.005		1.33	0.037594	3.09	0.0161812	3.09	0.0161812	1.26	0.0396825	1.62	0.0308642	3.08	0.0162338	1.15	0.0434783	1.11	0.045045	3.31	0.0151057	1.66	0.0301205	1.48	0.0337838	1.13	0.0442478	1.27	0.0393701	2.95	0.0169492	0.94	0.0531915	3.19	0.015674	1.67	0.0299401	1.57	0.0318471	1.17	0.042735	3.01	0.0166113	2.45	0.0204082	2.01	0.0248756
Pyraclostrobin	F	11	10	0.005		1.33	0.037594	3.09	0.0161812	3.09	0.0161812	1.26	0.0396825	1.62	0.0308642	3.08	0.0162338	1.15	0.0434783	1.11	0.045045	3.31	0.0151057	1.66	0.0301205	1.48	0.0337838	1.13	0.0442478	1.27	0.0393701	2.95	0.0169492	0.94	0.0531915	3.19	0.015674	1.67	0.0299401	1.57	0.0318471	1.17	0.042735	3.01	0.0166113	2.45	0.0204082	2.01	0.0248756
Pyraflufen ethyl	H	14/E	10	0.005		1.33	0.037594	3.09	0.0161812	3.09	0.0161812	1.26	0.0396825	1.62	0.0308642	3.08	0.0162338	1.15	0.0434783	1.11	0.045045	3.31	0.0151057	1.66	0.0301205	1.48	0.0337838	1.13	0.0442478	1.27	0.0393701	2.95	0.0169492	0.94	0.0531915	3.19	0.015674	1.67	0.0299401	1.57	0.0318471	1.17	0.042735	3.01	0.0166113	2.45	0.0204082	2.01	0.0248756
Pyridaben	I	21/A	10	0.005		1.33	0.037594	3.09	0.0161812	3.09	0.0161812	1.26	0.0396825	1.62	0.0308642	3.08	0.0162338	1.15	0.0434783	1.11	0.045045	3.31	0.0151057	1.66	0.0301205	1.48	0.0337838	1.13	0.0442478	1.27	0.0393701	2.95	0.0169492	0.94	0.0531915	3.19	0.015674	1.67	0.0299401	1.57	0.0318471	1.17	0.042735	3.01	0.0166113	2.45	0.0204082	2.01	0.0248756
Pyrimethanil	F	9	20	0.01		1.33	0.075188	3.09	0.0323625	3.09	0.0323625	1.26	0.0793651	1.62	0.0617284	3.08	0.0324675	1.15	0.0869565	1.11	0.0900901	3.31	0.0302115	1.66	0.060241	1.48	0.0675676	1.13	0.0884956	1.27	0.0787402	2.95	0.0338983	0.94	0.106383	3.19	0.031348	1.67	0.0598802	1.57	0.0636943	1.17	0.0854701	3.01	0.0332226	2.45	0.0408163	2.01	0.0497512
Pyriofenone	F	50	10	0.005		1.33	0.037594	3.09	0.0161812	3.09	0.0161812	1.26	0.0396825	1.62	0.0308642	3.08	0.0162338	1.15	0.0434783	1.11	0.045045	3.31	0.0151057	1.66	0.0301205	1.48	0.0337838	1.13	0.0442478	1.27	0.0393701	2.95	0.0169492	0.94	0.0531915	3.19	0.015674	1.67	0.0299401	1.57	0.0318471	1.17	0.042735	3.01	0.0166113	2.45	0.0204082	2.01	0.0248756
Pyriproxyfen	I	7C	10	0.005		1.33	0.037594	3.09	0.0161812	3.09	0.0161812	1.26	0.0396825	1.62	0.0308642	3.08	0.0162338	1.15	0.0434783	1.11	0.045045	3.31	0.0151057	1.66	0.0301205	1.48	0.0337838	1.13	0.0442478	1.27	0.0393701	2.95	0.0169492	0.94	0.0531915	3.19	0.015674	1.67	0.0299401	1.57	0.0318471	1.17	0.042735	3.01	0.0166113	2.45	0.0204082	2.01	0.0248756
Pyroxasulfone	H	15/K3	10	0.005		1.33	0.037594	3.09	0.0161812	3.09	0.0161812	1.26	0.0396825	1.62	0.0308642	3.08	0.0162338	1.15	0.0434783	1.11	0.045045	3.31	0.0151057	1.66	0.0301205	1.48	0.0337838	1.13	0.0442478	1.27	0.0393701	2.95	0.0169492	0.94	0.0531915	3.19	0.015674	1.67	0.0299401	1.57	0.0318471	1.17	0.042735	3.01	0.0166113	2.45	0.0204082	2.01	0.0248756
Quinoxyfen	F	13	20	0.01		1.33	0.075188	3.09	0.0323625	3.09	0.0323625	1.26	0.0793651	1.62	0.0617284	3.08	0.0324675	1.15	0.0869565	1.11	0.0900901	3.31	0.0302115	1.66	0.060241	1.48	0.0675676	1.13	0.0884956	1.27	0.0787402	2.95	0.0338983	0.94	0.106383	3.19	0.031348	1.67	0.0598802	1.57	0.0636943	1.17	0.0854701	3.01	0.0332226	2.45	0.0408163	2.01	0.0497512
Resmethrin	I	3A	20	0.01		1.33	0.075188	3.09	0.0323625	3.09	0.0323625	1.26	0.0793651	1.62	0.0617284	3.08	0.0324675	1.15	0.0869565	1.11	0.0900901	3.31	0.0302115	1.66	0.060241	1.48	0.0675676	1.13	0.0884956	1.27	0.0787402	2.95	0.0338983	0.94	0.106383	3.19	0.031348	1.67	0.0598802	1.57	0.0636943	1.17	0.0854701	3.01	0.0332226	2.45	0.0408163	2.01	0.0497512
Saflufenacil	H	14/E	10	0.005		1.33	0.037594	3.09	0.0161812	3.09	0.0161812	1.26	0.0396825	1.62	0.0308642	3.08	0.0162338	1.15	0.0434783	1.11	0.045045	3.31	0.0151057	1.66	0.0301205	1.48	0.0337838	1.13	0.0442478	1.27	0.0393701	2.95	0.0169492	0.94	0.0531915	3.19	0.015674	1.67	0.0299401	1.57	0.0318471	1.17	0.042735	3.01	0.0166113	2.45	0.0204082	2.01	0.0248756
Sethoxydim	H	1/A	10	0.005		1.33	0.037594	3.09	0.0161812	3.09	0.0161812	1.26	0.0396825	1.62	0.0308642	3.08	0.0162338	1.15	0.0434783	1.11	0.045045	3.31	0.0151057	1.66	0.0301205	1.48	0.0337838	1.13	0.0442478	1.27	0.0393701	2.95	0.0169492	0.94	0.0531915	3.19	0.015674	1.67	0.0299401	1.57	0.0318471	1.17	0.042735	3.01	0.0166113	2.45	0.0204082	2.01	0.0248756
S-Hydroprene	I	7A	10	0.005		1.33	0.037594	3.09	0.0161812	3.09	0.0161812	1.26	0.0396825	1.62	0.0308642	3.08	0.0162338	1.15	0.0434783	1.11	0.045045	3.31	0.0151057	1.66	0.0301205	1.48	0.0337838	1.13	0.0442478	1.27	0.0393701	2.95	0.0169492	0.94	0.0531915	3.19	0.015674	1.67	0.0299401	1.57	0.0318471	1.17	0.042735	3.01	0.0166113	2.45	0.0204082	2.01	0.0248756
Siduron	H	5/C2	20	0.01		1.33	0.075188	3.09	0.0323625	3.09	0.0323625	1.26	0.0793651	1.62	0.0617284	3.08	0.0324675	1.15	0.0869565	1.11	0.0900901	3.31	0.0302115	1.66	0.060241	1.48	0.0675676	1.13	0.0884956	1.27	0.0787402	2.95	0.0338983	0.94	0.106383	3.19	0.031348	1.67	0.0598802	1.57	0.0636943	1.17	0.0854701	3.01	0.0332226	2.45	0.0408163	2.01	0.0497512
Simazine	H	5/C1	20	0.01		1.33	0.075188	3.09	0.0323625	3.09	0.0323625	1.26	0.0793651	1.62	0.0617284	3.08	0.0324675	1.15	0.0869565	1.11	0.0900901	3.31	0.0302115	1.66	0.060241	1.48	0.0675676	1.13	0.0884956	1.27	0.0787402	2.95	0.0338983	0.94	0.106383	3.19	0.031348	1.67	0.0598802	1.57	0.0636943	1.17	0.0854701	3.01	0.0332226	2.45	0.0408163	2.01	0.0497512
Simetryn	H	5/C1	10	0.005		1.33	0.037594	3.09	0.0161812	3.09	0.0161812	1.26	0.0396825	1.62	0.0308642	3.08	0.0162338	1.15	0.0434783	1.11	0.045045	3.31	0.0151057	1.66	0.0301205	1.48	0.0337838	1.13	0.0442478	1.27	0.0393701	2.95	0.0169492	0.94	0.0531915	3.19	0.015674	1.67	0.0299401	1.57	0.0318471	1.17	0.042735	3.01	0.0166113	2.45	0.0204082	2.01	0.0248756
S-Methoprene	I	7A	100	0.05		1.33	0.37594	3.09	0.161812	3.09	0.161812	1.26	0.396825	1.62	0.308642	3.08	0.162338	1.15	0.434783	1.11	0.45045	3.31	0.151057	1.66	0.301205	1.48	0.337838	1.13	0.442478	1.27	0.393701	2.95	0.169492	0.94	0.531915	3.19	0.15674	1.67	0.299401	1.57	0.318471	1.17	0.42735	3.01	0.166113	2.45	0.204082	2.01	0.248756
S-Metolachlor	H	15/K3	10	0.005		1.33	0.037594	3.09	0.0161812	3.09	0.0161812	1.26	0.0396825	1.62	0.0308642	3.08	0.0162338	1.15	0.0434783	1.11	0.045045	3.31	0.0151057	1.66	0.0301205	1.48	0.0337838	1.13	0.0442478	1.27	0.0393701	2.95	0.0169492	0.94	0.0531915	3.19	0.015674	1.67	0.0299401	1.57	0.0318471	1.17	0.042735	3.01	0.0166113	2.45	0.0204082	2.01	0.0248756
Spinetoram	I	5	10	0.005		1.33	0.037594	3.09	0.0161812	3.09	0.0161812	1.26	0.0396825	1.62	0.0308642	3.08	0.0162338	1.15	0.0434783	1.11	0.045045	3.31	0.0151057	1.66	0.0301205	1.48	0.0337838	1.13	0.0442478	1.27	0.0393701	2.95	0.0169492	0.94	0.0531915	3.19	0.015674	1.67	0.0299401	1.57	0.0318471	1.17	0.042735	3.01	0.0166113	2.45	0.0204082	2.01	0.0248756
Spinosad	I	5	10	0.005		1.33	0.037594	3.09	0.0161812	3.09	0.0161812	1.26	0.0396825	1.62	0.0308642	3.08	0.0162338	1.15	0.0434783	1.11	0.045045	3.31	0.0151057	1.66	0.0301205	1.48	0.0337838	1.13	0.0442478	1.27	0.0393701	2.95	0.0169492	0.94	0.0531915	3.19	0.015674	1.67	0.0299401	1.57	0.0318471	1.17	0.042735	3.01	0.0166113	2.45	0.0204082	2.01	0.0248756
Spirodiclofen	I	23	50	0.025		1.33	0.18797	3.09	0.0809061	3.09	0.0809061	1.26	0.198413	1.62	0.154321	3.08	0.0811688	1.15	0.217391	1.11	0.225225	3.31	0.0755287	1.66	0.150602	1.48	0.168919	1.13	0.221239	1.27	0.19685	2.95	0.0847458	0.94	0.265957	3.19	0.0783699	1.67	0.149701	1.57	0.159236	1.17	0.213675	3.01	0.0830565	2.45	0.102041	2.01	0.124378
Spiromesifen	I	23	20	0.01		1.33	0.075188	3.09	0.0323625	3.09	0.0323625	1.26	0.0793651	1.62	0.0617284	3.08	0.0324675	1.15	0.0869565	1.11	0.0900901	3.31	0.0302115	1.66	0.060241	1.48	0.0675676	1.13	0.0884956	1.27	0.0787402	2.95	0.0338983	0.94	0.106383	3.19	0.031348	1.67	0.0598802	1.57	0.0636943	1.17	0.0854701	3.01	0.0332226	2.45	0.0408163	2.01	0.0497512
Spirotetramat	I	23	10	0.005		1.33	0.037594	3.09	0.0161812	3.09	0.0161812	1.26	0.0396825	1.62	0.0308642	3.08	0.0162338	1.15	0.0434783	1.11	0.045045	3.31	0.0151057	1.66	0.0301205	1.48	0.0337838	1.13	0.0442478	1.27	0.0393701	2.95	0.0169492	0.94	0.0531915	3.19	0.015674	1.67	0.0299401	1.57	0.0318471	1.17	0.042735	3.01	0.0166113	2.45	0.0204082	2.01	0.0248756
Sulfentrazone	H	14/E	50	0.025		1.33	0.18797	3.09	0.0809061	3.09	0.0809061	1.26	0.198413	1.62	0.154321	3.08	0.0811688	1.15	0.217391	1.11	0.225225	3.31	0.0755287	1.66	0.150602	1.48	0.168919	1.13	0.221239	1.27	0.19685	2.95	0.0847458	0.94	0.265957	3.19	0.0783699	1.67	0.149701	1.57	0.159236	1.17	0.213675	3.01	0.0830565	2.45	0.102041	2.01	0.124378
Sulfoxaflor	I	4C	20	0.01		1.33	0.075188	3.09	0.0323625	3.09	0.0323625	1.26	0.0793651	1.62	0.0617284	3.08	0.0324675	1.15	0.0869565	1.11	0.0900901	3.31	0.0302115	1.66	0.060241	1.48	0.0675676	1.13	0.0884956	1.27	0.0787402	2.95	0.0338983	0.94	0.106383	3.19	0.031348	1.67	0.0598802	1.57	0.0636943	1.17	0.0854701	3.01	0.0332226	2.45	0.0408163	2.01	0.0497512
SWEP	H	23/K2	50	0.025		1.33	0.18797	3.09	0.0809061	3.09	0.0809061	1.26	0.198413	1.62	0.154321	3.08	0.0811688	1.15	0.217391	1.11	0.225225	3.31	0.0755287	1.66	0.150602	1.48	0.168919	1.13	0.221239	1.27	0.19685	2.95	0.0847458	0.94	0.265957	3.19	0.0783699	1.67	0.149701	1.57	0.159236	1.17	0.213675	3.01	0.0830565	2.45	0.102041	2.01	0.124378
tau Fluvalinate	I	3A	20	0.01		1.33	0.075188	3.09	0.0323625	3.09	0.0323625	1.26	0.0793651	1.62	0.0617284	3.08	0.0324675	1.15	0.0869565	1.11	0.0900901	3.31	0.0302115	1.66	0.060241	1.48	0.0675676	1.13	0.0884956	1.27	0.0787402	2.95	0.0338983	0.94	0.106383	3.19	0.031348	1.67	0.0598802	1.57	0.0636943	1.17	0.0854701	3.01	0.0332226	2.45	0.0408163	2.01	0.0497512
Tebuconazole	F	3	10	0.005		1.33	0.037594	3.09	0.0161812	3.09	0.0161812	1.26	0.0396825	1.62	0.0308642	3.08	0.0162338	1.15	0.0434783	1.11	0.045045	3.31	0.0151057	1.66	0.0301205	1.48	0.0337838	1.13	0.0442478	1.27	0.0393701	2.95	0.0169492	0.94	0.0531915	3.19	0.015674	1.67	0.0299401	1.57	0.0318471	1.17	0.042735	3.01	0.0166113	2.45	0.0204082	2.01	0.0248756
Tebufenozide	I	18	10	0.005		1.33	0.037594	3.09	0.0161812	3.09	0.0161812	1.26	0.0396825	1.62	0.0308642	3.08	0.0162338	1.15	0.0434783	1.11	0.045045	3.31	0.0151057	1.66	0.0301205	1.48	0.0337838	1.13	0.0442478	1.27	0.0393701	2.95	0.0169492	0.94	0.0531915	3.19	0.015674	1.67	0.0299401	1.57	0.0318471	1.17	0.042735	3.01	0.0166113	2.45	0.0204082	2.01	0.0248756
Terbufos	I	1B	20	0.01		1.33	0.075188	3.09	0.0323625	3.09	0.0323625	1.26	0.0793651	1.62	0.0617284	3.08	0.0324675	1.15	0.0869565	1.11	0.0900901	3.31	0.0302115	1.66	0.060241	1.48	0.0675676	1.13	0.0884956	1.27	0.0787402	2.95	0.0338983	0.94	0.106383	3.19	0.031348	1.67	0.0598802	1.57	0.0636943	1.17	0.0854701	3.01	0.0332226	2.45	0.0408163	2.01	0.0497512
Terbutryne	H	5/C1	10	0.005		1.33	0.037594	3.09	0.0161812	3.09	0.0161812	1.26	0.0396825	1.62	0.0308642	3.08	0.0162338	1.15	0.0434783	1.11	0.045045	3.31	0.0151057	1.66	0.0301205	1.48	0.0337838	1.13	0.0442478	1.27	0.0393701	2.95	0.0169492	0.94	0.0531915	3.19	0.015674	1.67	0.0299401	1.57	0.0318471	1.17	0.042735	3.01	0.0166113	2.45	0.0204082	2.01	0.0248756
Tetrachlorvinphos	I	1B	50	0.025		1.33	0.18797	3.09	0.0809061	3.09	0.0809061	1.26	0.198413	1.62	0.154321	3.08	0.0811688	1.15	0.217391	1.11	0.225225	3.31	0.0755287	1.66	0.150602	1.48	0.168919	1.13	0.221239	1.27	0.19685	2.95	0.0847458	0.94	0.265957	3.19	0.0783699	1.67	0.149701	1.57	0.159236	1.17	0.213675	3.01	0.0830565	2.45	0.102041	2.01	0.124378
Tetraconazole	F	3	20	0.01		1.33	0.075188	3.09	0.0323625	3.09	0.0323625	1.26	0.0793651	1.62	0.0617284	3.08	0.0324675	1.15	0.0869565	1.11	0.0900901	3.31	0.0302115	1.66	0.060241	1.48	0.0675676	1.13	0.0884956	1.27	0.0787402	2.95	0.0338983	0.94	0.106383	3.19	0.031348	1.67	0.0598802	1.57	0.0636943	1.17	0.0854701	3.01	0.0332226	2.45	0.0408163	2.01	0.0497512
Tetramethrin	I	3A	10	0.005		1.33	0.037594	3.09	0.0161812	3.09	0.0161812	1.26	0.0396825	1.62	0.0308642	3.08	0.0162338	1.15	0.0434783	1.11	0.045045	3.31	0.0151057	1.66	0.0301205	1.48	0.0337838	1.13	0.0442478	1.27	0.0393701	2.95	0.0169492	0.94	0.0531915	3.19	0.015674	1.67	0.0299401	1.57	0.0318471	1.17	0.042735	3.01	0.0166113	2.45	0.0204082	2.01	0.0248756
Thiabendazole	F	1	50	0.025		1.33	0.18797	3.09	0.0809061	3.09	0.0809061	1.26	0.198413	1.62	0.154321	3.08	0.0811688	1.15	0.217391	1.11	0.225225	3.31	0.0755287	1.66	0.150602	1.48	0.168919	1.13	0.221239	1.27	0.19685	2.95	0.0847458	0.94	0.265957	3.19	0.0783699	1.67	0.149701	1.57	0.159236	1.17	0.213675	3.01	0.0830565	2.45	0.102041	2.01	0.124378
Thiacloprid	I	4A	10	0.005		1.33	0.037594	3.09	0.0161812	3.09	0.0161812	1.26	0.0396825	1.62	0.0308642	3.08	0.0162338	1.15	0.0434783	1.11	0.045045	3.31	0.0151057	1.66	0.0301205	1.48	0.0337838	1.13	0.0442478	1.27	0.0393701	2.95	0.0169492	0.94	0.0531915	3.19	0.015674	1.67	0.0299401	1.57	0.0318471	1.17	0.042735	3.01	0.0166113	2.45	0.0204082	2.01	0.0248756
Thiamethoxam	I	4A	10	0.005		1.33	0.037594	3.09	0.0161812	3.09	0.0161812	1.26	0.0396825	1.62	0.0308642	3.08	0.0162338	1.15	0.0434783	1.11	0.045045	3.31	0.0151057	1.66	0.0301205	1.48	0.0337838	1.13	0.0442478	1.27	0.0393701	2.95	0.0169492	0.94	0.0531915	3.19	0.015674	1.67	0.0299401	1.57	0.0318471	1.17	0.042735	3.01	0.0166113	2.45	0.0204082	2.01	0.0248756
Thiazopyr	H	3/K1	10	0.005		1.33	0.037594	3.09	0.0161812	3.09	0.0161812	1.26	0.0396825	1.62	0.0308642	3.08	0.0162338	1.15	0.0434783	1.11	0.045045	3.31	0.0151057	1.66	0.0301205	1.48	0.0337838	1.13	0.0442478	1.27	0.0393701	2.95	0.0169492	0.94	0.0531915	3.19	0.015674	1.67	0.0299401	1.57	0.0318471	1.17	0.042735	3.01	0.0166113	2.45	0.0204082	2.01	0.0248756
Thidiazuron	H	UNK	10	0.005		1.33	0.037594	3.09	0.0161812	3.09	0.0161812	1.26	0.0396825	1.62	0.0308642	3.08	0.0162338	1.15	0.0434783	1.11	0.045045	3.31	0.0151057	1.66	0.0301205	1.48	0.0337838	1.13	0.0442478	1.27	0.0393701	2.95	0.0169492	0.94	0.0531915	3.19	0.015674	1.67	0.0299401	1.57	0.0318471	1.17	0.042735	3.01	0.0166113	2.45	0.0204082	2.01	0.0248756
Thiodicarb	I	1A	20	0.01		1.33	0.075188	3.09	0.0323625	3.09	0.0323625	1.26	0.0793651	1.62	0.0617284	3.08	0.0324675	1.15	0.0869565	1.11	0.0900901	3.31	0.0302115	1.66	0.060241	1.48	0.0675676	1.13	0.0884956	1.27	0.0787402	2.95	0.0338983	0.94	0.106383	3.19	0.031348	1.67	0.0598802	1.57	0.0636943	1.17	0.0854701	3.01	0.0332226	2.45	0.0408163	2.01	0.0497512
Thiophanate methyl	F	1	100	0.05		1.33	0.37594	3.09	0.161812	3.09	0.161812	1.26	0.396825	1.62	0.308642	3.08	0.162338	1.15	0.434783	1.11	0.45045	3.31	0.151057	1.66	0.301205	1.48	0.337838	1.13	0.442478	1.27	0.393701	2.95	0.169492	0.94	0.531915	3.19	0.15674	1.67	0.299401	1.57	0.318471	1.17	0.42735	3.01	0.166113	2.45	0.204082	2.01	0.248756
Tolfenpyrad	I	21A	20	0.01		1.33	0.075188	3.09	0.0323625	3.09	0.0323625	1.26	0.0793651	1.62	0.0617284	3.08	0.0324675	1.15	0.0869565	1.11	0.0900901	3.31	0.0302115	1.66	0.060241	1.48	0.0675676	1.13	0.0884956	1.27	0.0787402	2.95	0.0338983	0.94	0.106383	3.19	0.031348	1.67	0.0598802	1.57	0.0636943	1.17	0.0854701	3.01	0.0332226	2.45	0.0408163	2.01	0.0497512
Triadimefon	F	3	20	0.01		1.33	0.075188	3.09	0.0323625	3.09	0.0323625	1.26	0.0793651	1.62	0.0617284	3.08	0.0324675	1.15	0.0869565	1.11	0.0900901	3.31	0.0302115	1.66	0.060241	1.48	0.0675676	1.13	0.0884956	1.27	0.0787402	2.95	0.0338983	0.94	0.106383	3.19	0.031348	1.67	0.0598802	1.57	0.0636943	1.17	0.0854701	3.01	0.0332226	2.45	0.0408163	2.01	0.0497512
Triadimenol	F	3	50	0.025		1.33	0.18797	3.09	0.0809061	3.09	0.0809061	1.26	0.198413	1.62	0.154321	3.08	0.0811688	1.15	0.217391	1.11	0.225225	3.31	0.0755287	1.66	0.150602	1.48	0.168919	1.13	0.221239	1.27	0.19685	2.95	0.0847458	0.94	0.265957	3.19	0.0783699	1.67	0.149701	1.57	0.159236	1.17	0.213675	3.01	0.0830565	2.45	0.102041	2.01	0.124378
Tri-allate	H	15/K3	10	0.005		1.33	0.037594	3.09	0.0161812	3.09	0.0161812	1.26	0.0396825	1.62	0.0308642	3.08	0.0162338	1.15	0.0434783	1.11	0.045045	3.31	0.0151057	1.66	0.0301205	1.48	0.0337838	1.13	0.0442478	1.27	0.0393701	2.95	0.0169492	0.94	0.0531915	3.19	0.015674	1.67	0.0299401	1.57	0.0318471	1.17	0.042735	3.01	0.0166113	2.45	0.0204082	2.01	0.0248756
Trifloxystrobin	F	11	10	0.005		1.33	0.037594	3.09	0.0161812	3.09	0.0161812	1.26	0.0396825	1.62	0.0308642	3.08	0.0162338	1.15	0.0434783	1.11	0.045045	3.31	0.0151057	1.66	0.0301205	1.48	0.0337838	1.13	0.0442478	1.27	0.0393701	2.95	0.0169492	0.94	0.0531915	3.19	0.015674	1.67	0.0299401	1.57	0.0318471	1.17	0.042735	3.01	0.0166113	2.45	0.0204082	2.01	0.0248756
Triflumizole	F	3	20	0.01		1.33	0.075188	3.09	0.0323625	3.09	0.0323625	1.26	0.0793651	1.62	0.0617284	3.08	0.0324675	1.15	0.0869565	1.11	0.0900901	3.31	0.0302115	1.66	0.060241	1.48	0.0675676	1.13	0.0884956	1.27	0.0787402	2.95	0.0338983	0.94	0.106383	3.19	0.031348	1.67	0.0598802	1.57	0.0636943	1.17	0.0854701	3.01	0.0332226	2.45	0.0408163	2.01	0.0497512
Trifluralin	H	3/K1	10	0.005		1.33	0.037594	3.09	0.0161812	3.09	0.0161812	1.26	0.0396825	1.62	0.0308642	3.08	0.0162338	1.15	0.0434783	1.11	0.045045	3.31	0.0151057	1.66	0.0301205	1.48	0.0337838	1.13	0.0442478	1.27	0.0393701	2.95	0.0169492	0.94	0.0531915	3.19	0.015674	1.67	0.0299401	1.57	0.0318471	1.17	0.042735	3.01	0.0166113	2.45	0.0204082	2.01	0.0248756
Triticonazole	F	3	20	0.01		1.33	0.075188	3.09	0.0323625	3.09	0.0323625	1.26	0.0793651	1.62	0.0617284	3.08	0.0324675	1.15	0.0869565	1.11	0.0900901	3.31	0.0302115	1.66	0.060241	1.48	0.0675676	1.13	0.0884956	1.27	0.0787402	2.95	0.0338983	0.94	0.106383	3.19	0.031348	1.67	0.0598802	1.57	0.0636943	1.17	0.0854701	3.01	0.0332226	2.45	0.0408163	2.01	0.0497512
Vinclozolin	F	2	20	0.01		1.33	0.075188	3.09	0.0323625	3.09	0.0323625	1.26	0.0793651	1.62	0.0617284	3.08	0.0324675	1.15	0.0869565	1.11	0.0900901	3.31	0.0302115	1.66	0.060241	1.48	0.0675676	1.13	0.0884956	1.27	0.0787402	2.95	0.0338983	0.94	0.106383	3.19	0.031348	1.67	0.0598802	1.57	0.0636943	1.17	0.0854701	3.01	0.0332226	2.45	0.0408163	2.01	0.0497512
Zoxamide	F	22	100	0.05		1.33	0.37594	3.09	0.161812	3.09	0.161812	1.26	0.396825	1.62	0.308642	3.08	0.162338	1.15	0.434783	1.11	0.45045	3.31	0.151057	1.66	0.301205	1.48	0.337838	1.13	0.442478	1.27	0.393701	2.95	0.169492	0.94	0.531915	3.19	0.15674	1.67	0.299401	1.57	0.318471	1.17	0.42735	3.01	0.166113	2.45	0.204082	2.01	0.248756
[truncated: 128 more columns]

## Sheet: 3_1
	SampleID								04.09.2020.Johnson_3		04.09.2020.Johnson_4		04.09.2020.Johnson_5		04.09.2020.Johnson_6		04.09.2020.Johnson_7		04.12.2020_Fleck_1		04.12.2020_Fleck_3		04.12.2020_Fleck_6		04.12.2020_Fleck_7		04.12.2020_Fleck_8		MB.comeg.edge.B		MB.carter.cherry.A		MB.obailey.edge.B		MB.johnson.edge.A		MB.morgan.edge.C		MB.johnsoncherry.A		MB.homeplace.cherry.A		MB.johnson.edge.H		MB.PR.cherry.A		MB.Mix.edge.E		MB.Mix.edge.A
	BatchNumber								3_1	3_1	3_1	3_1	3_1	3_1	3_1	3_1	3_1	3_1	3_1	3_1	3_1	3_1	3_1	3_1	3_1	3_1	3_1	3_1	3_1	3_1	3_1	3_1	3_1	3_1	3_1	3_1	3_1	3_1	3_1	3_1	3_1	3_1	3_1	3_1	3_1	3_1	3_1	3_1	3_1
Analyte	Type	LOQ (ng/mL)		LOQ (ng/mL)		LOD (ppm)		Sample Mass	Reporting Limit (ppm)	Sample Mass	Reporting Limit (ppm)	Sample Mass	Reporting Limit (ppm)	Sample Mass	Reporting Limit (ppm)	Sample Mass	Reporting Limit (ppm)	Sample Mass	Reporting Limit (ppm)	Sample Mass	Reporting Limit (ppm)	Sample Mass	Reporting Limit (ppm)	Sample Mass	Reporting Limit (ppm)	Sample Mass	Reporting Limit (ppm)	Sample Mass	Reporting Limit (ppm)	Sample Mass	Reporting Limit (ppm)	Sample Mass	Reporting Limit (ppm)	Sample Mass	Reporting Limit (ppm)	Sample Mass	Reporting Limit (ppm)	Sample Mass	Reporting Limit (ppm)	Sample Mass	Reporting Limit (ppm)	Sample Mass	Reporting Limit (ppm)	Sample Mass	Reporting Limit (ppm)	Sample Mass	Reporting Limit (ppm)	Sample Mass	Reporting Limit (ppm)
2,6-Dichlorobenzamide	H	20	2,6-Dichlorobenzamide	20	LC	0.01		1.14	0.0877193	1.17	0.0854701	1.35	0.0740741	1.32	0.0757576	1.43	0.0699301	0.9	0.111111	0.86	0.116279	1.08	0.0925926	0.85	0.117647	1.06	0.0943396	0.49	0.204082	1.22	0.0819672	1.36	0.0735294	1.48	0.0675676	0.76	0.131579	0.64	0.15625	1.46	0.0684932	1.49	0.0671141	1.17	0.0854701	1.03	0.0970874	1.04	0.0961538
Abamectin	I	10	Abamectin	10	LC	0.005		1.14	0.0438596	1.17	0.042735	1.35	0.037037	1.32	0.0378788	1.43	0.034965	0.9	0.0555556	0.86	0.0581395	1.08	0.0462963	0.85	0.0588235	1.06	0.0471698	0.49	0.102041	1.22	0.0409836	1.36	0.0367647	1.48	0.0337838	0.76	0.0657895	0.64	0.078125	1.46	0.0342466	1.49	0.033557	1.17	0.042735	1.03	0.0485437	1.04	0.0480769
Acephate	I	100	Acephate	100	LC	0.05		1.14	0.438596	1.17	0.42735	1.35	0.37037	1.32	0.378788	1.43	0.34965	0.9	0.555556	0.86	0.581395	1.08	0.462963	0.85	0.588235	1.06	0.471698	0.49	1.02041	1.22	0.409836	1.36	0.367647	1.48	0.337838	0.76	0.657895	0.64	0.78125	1.46	0.342466	1.49	0.33557	1.17	0.42735	1.03	0.485437	1.04	0.480769
Acequinocyl	I	10	Acequinocyl	10	LC	0.005		1.14	0.0438596	1.17	0.042735	1.35	0.037037	1.32	0.0378788	1.43	0.034965	0.9	0.0555556	0.86	0.0581395	1.08	0.0462963	0.85	0.0588235	1.06	0.0471698	0.49	0.102041	1.22	0.0409836	1.36	0.0367647	1.48	0.0337838	0.76	0.0657895	0.64	0.078125	1.46	0.0342466	1.49	0.033557	1.17	0.042735	1.03	0.0485437	1.04	0.0480769
Acetamiprid	I	10	Acetamiprid	10	LC	0.005		1.14	0.0438596	1.17	0.042735	1.35	0.037037	1.32	0.0378788	1.43	0.034965	0.9	0.0555556	0.86	0.0581395	1.08	0.0462963	0.85	0.0588235	1.06	0.0471698	0.49	0.102041	1.22	0.0409836	1.36	0.0367647	1.48	0.0337838	0.76	0.0657895	0.64	0.078125	1.46	0.0342466	1.49	0.033557	1.17	0.042735	1.03	0.0485437	1.04	0.0480769
Acetochlor	H	20	Acetochlor	20	LC	0.01		1.14	0.0877193	1.17	0.0854701	1.35	0.0740741	1.32	0.0757576	1.43	0.0699301	0.9	0.111111	0.86	0.116279	1.08	0.0925926	0.85	0.117647	1.06	0.0943396	0.49	0.204082	1.22	0.0819672	1.36	0.0735294	1.48	0.0675676	0.76	0.131579	0.64	0.15625	1.46	0.0684932	1.49	0.0671141	1.17	0.0854701	1.03	0.0970874	1.04	0.0961538
Acibenzolar-S-Methyl	F	20	Acibenzolar-S-methyl	20	LC	0.01		1.14	0.0877193	1.17	0.0854701	1.35	0.0740741	1.32	0.0757576	1.43	0.0699301	0.9	0.111111	0.86	0.116279	1.08	0.0925926	0.85	0.117647	1.06	0.0943396	0.49	0.204082	1.22	0.0819672	1.36	0.0735294	1.48	0.0675676	0.76	0.131579	0.64	0.15625	1.46	0.0684932	1.49	0.0671141	1.17	0.0854701	1.03	0.0970874	1.04	0.0961538
Afidopyropen	I	30	Afidopyropen	30	LC	0.015		1.14	0.131579	1.17	0.128205	1.35	0.111111	1.32	0.113636	1.43	0.104895	0.9	0.166667	0.86	0.174419	1.08	0.138889	0.85	0.176471	1.06	0.141509	0.49	0.306122	1.22	0.122951	1.36	0.110294	1.48	0.101351	0.76	0.197368	0.64	0.234375	1.46	0.10274	1.49	0.100671	1.17	0.128205	1.03	0.145631	1.04	0.144231
Alachlor	H	50	Alachlor	50	LC	0.025		1.14	0.219298	1.17	0.213675	1.35	0.185185	1.32	0.189394	1.43	0.174825	0.9	0.277778	0.86	0.290698	1.08	0.231481	0.85	0.294118	1.06	0.235849	0.49	0.510204	1.22	0.204918	1.36	0.183824	1.48	0.168919	0.76	0.328947	0.64	0.390625	1.46	0.171233	1.49	0.167785	1.17	0.213675	1.03	0.242718	1.04	0.240385
Aldicarb	I	20	Aldicarb	20	LC	0.01		1.14	0.0877193	1.17	0.0854701	1.35	0.0740741	1.32	0.0757576	1.43	0.0699301	0.9	0.111111	0.86	0.116279	1.08	0.0925926	0.85	0.117647	1.06	0.0943396	0.49	0.204082	1.22	0.0819672	1.36	0.0735294	1.48	0.0675676	0.76	0.131579	0.64	0.15625	1.46	0.0684932	1.49	0.0671141	1.17	0.0854701	1.03	0.0970874	1.04	0.0961538
Aldrin	I	20	Aldrin	20	GC	0.01		1.14	0.0877193	1.17	0.0854701	1.35	0.0740741	1.32	0.0757576	1.43	0.0699301	0.9	0.111111	0.86	0.116279	1.08	0.0925926	0.85	0.117647	1.06	0.0943396	0.49	0.204082	1.22	0.0819672	1.36	0.0735294	1.48	0.0675676	0.76	0.131579	0.64	0.15625	1.46	0.0684932	1.49	0.0671141	1.17	0.0854701	1.03	0.0970874	1.04	0.0961538
alpha-BHC	I	10	alpha-BHC	10	GC	0.005		1.14	0.0438596	1.17	0.042735	1.35	0.037037	1.32	0.0378788	1.43	0.034965	0.9	0.0555556	0.86	0.0581395	1.08	0.0462963	0.85	0.0588235	1.06	0.0471698	0.49	0.102041	1.22	0.0409836	1.36	0.0367647	1.48	0.0337838	0.76	0.0657895	0.64	0.078125	1.46	0.0342466	1.49	0.033557	1.17	0.042735	1.03	0.0485437	1.04	0.0480769
Ametoctradin	F	10	Ametoctradin	10	LC	0.005		1.14	0.0438596	1.17	0.042735	1.35	0.037037	1.32	0.0378788	1.43	0.034965	0.9	0.0555556	0.86	0.0581395	1.08	0.0462963	0.85	0.0588235	1.06	0.0471698	0.49	0.102041	1.22	0.0409836	1.36	0.0367647	1.48	0.0337838	0.76	0.0657895	0.64	0.078125	1.46	0.0342466	1.49	0.033557	1.17	0.042735	1.03	0.0485437	1.04	0.0480769
Ametryn	H	10	Ametryn	10	LC	0.005		1.14	0.0438596	1.17	0.042735	1.35	0.037037	1.32	0.0378788	1.43	0.034965	0.9	0.0555556	0.86	0.0581395	1.08	0.0462963	0.85	0.0588235	1.06	0.0471698	0.49	0.102041	1.22	0.0409836	1.36	0.0367647	1.48	0.0337838	0.76	0.0657895	0.64	0.078125	1.46	0.0342466	1.49	0.033557	1.17	0.042735	1.03	0.0485437	1.04	0.0480769
Aminocarb	I	10	Aminocarb	10	LC	0.005		1.14	0.0438596	1.17	0.042735	1.35	0.037037	1.32	0.0378788	1.43	0.034965	0.9	0.0555556	0.86	0.0581395	1.08	0.0462963	0.85	0.0588235	1.06	0.0471698	0.49	0.102041	1.22	0.0409836	1.36	0.0367647	1.48	0.0337838	0.76	0.0657895	0.64	0.078125	1.46	0.0342466	1.49	0.033557	1.17	0.042735	1.03	0.0485437	1.04	0.0480769
Amitraz	I	10	Amitraz	10	LC	0.005		1.14	0.0438596	1.17	0.042735	1.35	0.037037	1.32	0.0378788	1.43	0.034965	0.9	0.0555556	0.86	0.0581395	1.08	0.0462963	0.85	0.0588235	1.06	0.0471698	0.49	0.102041	1.22	0.0409836	1.36	0.0367647	1.48	0.0337838	0.76	0.0657895	0.64	0.078125	1.46	0.0342466	1.49	0.033557	1.17	0.042735	1.03	0.0485437	1.04	0.0480769
Ancymidol	H	20	Ancymidol	20	LC	0.01		1.14	0.0877193	1.17	0.0854701	1.35	0.0740741	1.32	0.0757576	1.43	0.0699301	0.9	0.111111	0.86	0.116279	1.08	0.0925926	0.85	0.117647	1.06	0.0943396	0.49	0.204082	1.22	0.0819672	1.36	0.0735294	1.48	0.0675676	0.76	0.131579	0.64	0.15625	1.46	0.0684932	1.49	0.0671141	1.17	0.0854701	1.03	0.0970874	1.04	0.0961538
Atraton	H	20	Atraton	20	LC	0.01		1.14	0.0877193	1.17	0.0854701	1.35	0.0740741	1.32	0.0757576	1.43	0.0699301	0.9	0.111111	0.86	0.116279	1.08	0.0925926	0.85	0.117647	1.06	0.0943396	0.49	0.204082	1.22	0.0819672	1.36	0.0735294	1.48	0.0675676	0.76	0.131579	0.64	0.15625	1.46	0.0684932	1.49	0.0671141	1.17	0.0854701	1.03	0.0970874	1.04	0.0961538
Atrazine	H	20	Atrazine	20	LC	0.01		1.14	0.0877193	1.17	0.0854701	1.35	0.0740741	1.32	0.0757576	1.43	0.0699301	0.9	0.111111	0.86	0.116279	1.08	0.0925926	0.85	0.117647	1.06	0.0943396	0.49	0.204082	1.22	0.0819672	1.36	0.0735294	1.48	0.0675676	0.76	0.131579	0.64	0.15625	1.46	0.0684932	1.49	0.0671141	1.17	0.0854701	1.03	0.0970874	1.04	0.0961538
Azinphos ethyl	I	20	Azinphos ethyl	20	LC	0.01		1.14	0.0877193	1.17	0.0854701	1.35	0.0740741	1.32	0.0757576	1.43	0.0699301	0.9	0.111111	0.86	0.116279	1.08	0.0925926	0.85	0.117647	1.06	0.0943396	0.49	0.204082	1.22	0.0819672	1.36	0.0735294	1.48	0.0675676	0.76	0.131579	0.64	0.15625	1.46	0.0684932	1.49	0.0671141	1.17	0.0854701	1.03	0.0970874	1.04	0.0961538
Azinphos methyl	I	20	Azinphos methyl	20	LC	0.01		1.14	0.0877193	1.17	0.0854701	1.35	0.0740741	1.32	0.0757576	1.43	0.0699301	0.9	0.111111	0.86	0.116279	1.08	0.0925926	0.85	0.117647	1.06	0.0943396	0.49	0.204082	1.22	0.0819672	1.36	0.0735294	1.48	0.0675676	0.76	0.131579	0.64	0.15625	1.46	0.0684932	1.49	0.0671141	1.17	0.0854701	1.03	0.0970874	1.04	0.0961538
Azoxystrobin	F	10	Azoxystrobin	10	LC	0.005		1.14	0.0438596	1.17	0.042735	1.35	0.037037	1.32	0.0378788	1.43	0.034965	0.9	0.0555556	0.86	0.0581395	1.08	0.0462963	0.85	0.0588235	1.06	0.0471698	0.49	0.102041	1.22	0.0409836	1.36	0.0367647	1.48	0.0337838	0.76	0.0657895	0.64	0.078125	1.46	0.0342466	1.49	0.033557	1.17	0.042735	1.03	0.0485437	1.04	0.0480769
Bendiocarb	I	50	Bendiocarb	50	LC	0.025		1.14	0.219298	1.17	0.213675	1.35	0.185185	1.32	0.189394	1.43	0.174825	0.9	0.277778	0.86	0.290698	1.08	0.231481	0.85	0.294118	1.06	0.235849	0.49	0.510204	1.22	0.204918	1.36	0.183824	1.48	0.168919	0.76	0.328947	0.64	0.390625	1.46	0.171233	1.49	0.167785	1.17	0.213675	1.03	0.242718	1.04	0.240385
Benfluralin	H	10	Benfluralin	10	GC	0.005		1.14	0.0438596	1.17	0.042735	1.35	0.037037	1.32	0.0378788	1.43	0.034965	0.9	0.0555556	0.86	0.0581395	1.08	0.0462963	0.85	0.0588235	1.06	0.0471698	0.49	0.102041	1.22	0.0409836	1.36	0.0367647	1.48	0.0337838	0.76	0.0657895	0.64	0.078125	1.46	0.0342466	1.49	0.033557	1.17	0.042735	1.03	0.0485437	1.04	0.0480769
Bensulide	H	100	Bensulide	100	LC	0.05		1.14	0.438596	1.17	0.42735	1.35	0.37037	1.32	0.378788	1.43	0.34965	0.9	0.555556	0.86	0.581395	1.08	0.462963	0.85	0.588235	1.06	0.471698	0.49	1.02041	1.22	0.409836	1.36	0.367647	1.48	0.337838	0.76	0.657895	0.64	0.78125	1.46	0.342466	1.49	0.33557	1.17	0.42735	1.03	0.485437	1.04	0.480769
Benthiocarb	H	50	Benthiocarb	50	LC	0.025		1.14	0.219298	1.17	0.213675	1.35	0.185185	1.32	0.189394	1.43	0.174825	0.9	0.277778	0.86	0.290698	1.08	0.231481	0.85	0.294118	1.06	0.235849	0.49	0.510204	1.22	0.204918	1.36	0.183824	1.48	0.168919	0.76	0.328947	0.64	0.390625	1.46	0.171233	1.49	0.167785	1.17	0.213675	1.03	0.242718	1.04	0.240385
Benzovindiflupyr	F	50	Benzovindiflupyr	50	LC	0.025		1.14	0.219298	1.17	0.213675	1.35	0.185185	1.32	0.189394	1.43	0.174825	0.9	0.277778	0.86	0.290698	1.08	0.231481	0.85	0.294118	1.06	0.235849	0.49	0.510204	1.22	0.204918	1.36	0.183824	1.48	0.168919	0.76	0.328947	0.64	0.390625	1.46	0.171233	1.49	0.167785	1.17	0.213675	1.03	0.242718	1.04	0.240385
beta-BHC	I	10	beta-BHC	10	GC	0.005		1.14	0.0438596	1.17	0.042735	1.35	0.037037	1.32	0.0378788	1.43	0.034965	0.9	0.0555556	0.86	0.0581395	1.08	0.0462963	0.85	0.0588235	1.06	0.0471698	0.49	0.102041	1.22	0.0409836	1.36	0.0367647	1.48	0.0337838	0.76	0.0657895	0.64	0.078125	1.46	0.0342466	1.49	0.033557	1.17	0.042735	1.03	0.0485437	1.04	0.0480769
Bifenazate	I	100	Bifenazate	100	GC	0.05		1.14	0.438596	1.17	0.42735	1.35	0.37037	1.32	0.378788	1.43	0.34965	0.9	0.555556	0.86	0.581395	1.08	0.462963	0.85	0.588235	1.06	0.471698	0.49	1.02041	1.22	0.409836	1.36	0.367647	1.48	0.337838	0.76	0.657895	0.64	0.78125	1.46	0.342466	1.49	0.33557	1.17	0.42735	1.03	0.485437	1.04	0.480769
Bifenthrin	I	10	Bifenthrin	10	GC	0.005		1.14	0.0438596	1.17	0.042735	1.35	0.037037	1.32	0.0378788	1.43	0.034965	0.9	0.0555556	0.86	0.0581395	1.08	0.0462963	0.85	0.0588235	1.06	0.0471698	0.49	0.102041	1.22	0.0409836	1.36	0.0367647	1.48	0.0337838	0.76	0.0657895	0.64	0.078125	1.46	0.0342466	1.49	0.033557	1.17	0.042735	1.03	0.0485437	1.04	0.0480769
Bitertanol	F	20	Bitertanol	20	LC	0.01		1.14	0.0877193	1.17	0.0854701	1.35	0.0740741	1.32	0.0757576	1.43	0.0699301	0.9	0.111111	0.86	0.116279	1.08	0.0925926	0.85	0.117647	1.06	0.0943396	0.49	0.204082	1.22	0.0819672	1.36	0.0735294	1.48	0.0675676	0.76	0.131579	0.64	0.15625	1.46	0.0684932	1.49	0.0671141	1.17	0.0854701	1.03	0.0970874	1.04	0.0961538
Boscalid	F	20	Boscalid	20	LC	0.01		1.14	0.0877193	1.17	0.0854701	1.35	0.0740741	1.32	0.0757576	1.43	0.0699301	0.9	0.111111	0.86	0.116279	1.08	0.0925926	0.85	0.117647	1.06	0.0943396	0.49	0.204082	1.22	0.0819672	1.36	0.0735294	1.48	0.0675676	0.76	0.131579	0.64	0.15625	1.46	0.0684932	1.49	0.0671141	1.17	0.0854701	1.03	0.0970874	1.04	0.0961538
Bromacil	H	50	Bromacil	50	LC	0.025		1.14	0.219298	1.17	0.213675	1.35	0.185185	1.32	0.189394	1.43	0.174825	0.9	0.277778	0.86	0.290698	1.08	0.231481	0.85	0.294118	1.06	0.235849	0.49	0.510204	1.22	0.204918	1.36	0.183824	1.48	0.168919	0.76	0.328947	0.64	0.390625	1.46	0.171233	1.49	0.167785	1.17	0.213675	1.03	0.242718	1.04	0.240385
Bromopropylate	I	20	Bromopropylate	20	GC	0.01		1.14	0.0877193	1.17	0.0854701	1.35	0.0740741	1.32	0.0757576	1.43	0.0699301	0.9	0.111111	0.86	0.116279	1.08	0.0925926	0.85	0.117647	1.06	0.0943396	0.49	0.204082	1.22	0.0819672	1.36	0.0735294	1.48	0.0675676	0.76	0.131579	0.64	0.15625	1.46	0.0684932	1.49	0.0671141	1.17	0.0854701	1.03	0.0970874	1.04	0.0961538
Buprofezin	I	10	Buprofezin	10	LC	0.005		1.14	0.0438596	1.17	0.042735	1.35	0.037037	1.32	0.0378788	1.43	0.034965	0.9	0.0555556	0.86	0.0581395	1.08	0.0462963	0.85	0.0588235	1.06	0.0471698	0.49	0.102041	1.22	0.0409836	1.36	0.0367647	1.48	0.0337838	0.76	0.0657895	0.64	0.078125	1.46	0.0342466	1.49	0.033557	1.17	0.042735	1.03	0.0485437	1.04	0.0480769
Captan	F	200	Captan	200	GC	0.1		1.14	0.877193	1.17	0.854701	1.35	0.740741	1.32	0.757576	1.43	0.699301	0.9	1.11111	0.86	1.16279	1.08	0.925926	0.85	1.17647	1.06	0.943396	0.49	2.04082	1.22	0.819672	1.36	0.735294	1.48	0.675676	0.76	1.31579	0.64	1.5625	1.46	0.684932	1.49	0.671141	1.17	0.854701	1.03	0.970874	1.04	0.961538
Carbaryl	I	10	Carbaryl	10	LC	0.005		1.14	0.0438596	1.17	0.042735	1.35	0.037037	1.32	0.0378788	1.43	0.034965	0.9	0.0555556	0.86	0.0581395	1.08	0.0462963	0.85	0.0588235	1.06	0.0471698	0.49	0.102041	1.22	0.0409836	1.36	0.0367647	1.48	0.0337838	0.76	0.0657895	0.64	0.078125	1.46	0.0342466	1.49	0.033557	1.17	0.042735	1.03	0.0485437	1.04	0.0480769
Carbendazim	F	10	Carbendazim	10	LC	0.005		1.14	0.0438596	1.17	0.042735	1.35	0.037037	1.32	0.0378788	1.43	0.034965	0.9	0.0555556	0.86	0.0581395	1.08	0.0462963	0.85	0.0588235	1.06	0.0471698	0.49	0.102041	1.22	0.0409836	1.36	0.0367647	1.48	0.0337838	0.76	0.0657895	0.64	0.078125	1.46	0.0342466	1.49	0.033557	1.17	0.042735	1.03	0.0485437	1.04	0.0480769
Carbofuran	I	10	Carbofuran	10	LC	0.005		1.14	0.0438596	1.17	0.042735	1.35	0.037037	1.32	0.0378788	1.43	0.034965	0.9	0.0555556	0.86	0.0581395	1.08	0.0462963	0.85	0.0588235	1.06	0.0471698	0.49	0.102041	1.22	0.0409836	1.36	0.0367647	1.48	0.0337838	0.76	0.0657895	0.64	0.078125	1.46	0.0342466	1.49	0.033557	1.17	0.042735	1.03	0.0485437	1.04	0.0480769
Carbophenothion	I	100	Carbophenothion	100	LC	0.05		1.14	0.438596	1.17	0.42735	1.35	0.37037	1.32	0.378788	1.43	0.34965	0.9	0.555556	0.86	0.581395	1.08	0.462963	0.85	0.588235	1.06	0.471698	0.49	1.02041	1.22	0.409836	1.36	0.367647	1.48	0.337838	0.76	0.657895	0.64	0.78125	1.46	0.342466	1.49	0.33557	1.17	0.42735	1.03	0.485437	1.04	0.480769
Carboxin	F	10	Carboxin	10	LC	0.005		1.14	0.0438596	1.17	0.042735	1.35	0.037037	1.32	0.0378788	1.43	0.034965	0.9	0.0555556	0.86	0.0581395	1.08	0.0462963	0.85	0.0588235	1.06	0.0471698	0.49	0.102041	1.22	0.0409836	1.36	0.0367647	1.48	0.0337838	0.76	0.0657895	0.64	0.078125	1.46	0.0342466	1.49	0.033557	1.17	0.042735	1.03	0.0485437	1.04	0.0480769
Carfentrazone ethyl	H	10	Carfentrazone ethyl	10	LC	0.005		1.14	0.0438596	1.17	0.042735	1.35	0.037037	1.32	0.0378788	1.43	0.034965	0.9	0.0555556	0.86	0.0581395	1.08	0.0462963	0.85	0.0588235	1.06	0.0471698	0.49	0.102041	1.22	0.0409836	1.36	0.0367647	1.48	0.0337838	0.76	0.0657895	0.64	0.078125	1.46	0.0342466	1.49	0.033557	1.17	0.042735	1.03	0.0485437	1.04	0.0480769
Chlorantraniliprole	I	10	Chlorantraniliprole	10	LC	0.005		1.14	0.0438596	1.17	0.042735	1.35	0.037037	1.32	0.0378788	1.43	0.034965	0.9	0.0555556	0.86	0.0581395	1.08	0.0462963	0.85	0.0588235	1.06	0.0471698	0.49	0.102041	1.22	0.0409836	1.36	0.0367647	1.48	0.0337838	0.76	0.0657895	0.64	0.078125	1.46	0.0342466	1.49	0.033557	1.17	0.042735	1.03	0.0485437	1.04	0.0480769
Chlordane	I	20	Chlordane	20	GC	0.01		1.14	0.0877193	1.17	0.0854701	1.35	0.0740741	1.32	0.0757576	1.43	0.0699301	0.9	0.111111	0.86	0.116279	1.08	0.0925926	0.85	0.117647	1.06	0.0943396	0.49	0.204082	1.22	0.0819672	1.36	0.0735294	1.48	0.0675676	0.76	0.131579	0.64	0.15625	1.46	0.0684932	1.49	0.0671141	1.17	0.0854701	1.03	0.0970874	1.04	0.0961538
Chlorfenapyr	I	50	Chlorfenapyr	50	GC	0.025		1.14	0.219298	1.17	0.213675	1.35	0.185185	1.32	0.189394	1.43	0.174825	0.9	0.277778	0.86	0.290698	1.08	0.231481	0.85	0.294118	1.06	0.235849	0.49	0.510204	1.22	0.204918	1.36	0.183824	1.48	0.168919	0.76	0.328947	0.64	0.390625	1.46	0.171233	1.49	0.167785	1.17	0.213675	1.03	0.242718	1.04	0.240385
Chlorfenvinphos	I	50	Chlorfenvinphos	50	LC	0.025		1.14	0.219298	1.17	0.213675	1.35	0.185185	1.32	0.189394	1.43	0.174825	0.9	0.277778	0.86	0.290698	1.08	0.231481	0.85	0.294118	1.06	0.235849	0.49	0.510204	1.22	0.204918	1.36	0.183824	1.48	0.168919	0.76	0.328947	0.64	0.390625	1.46	0.171233	1.49	0.167785	1.17	0.213675	1.03	0.242718	1.04	0.240385
Chlorobenzilate	I	10	Chlorobenzilate	10	GC	0.005		1.14	0.0438596	1.17	0.042735	1.35	0.037037	1.32	0.0378788	1.43	0.034965	0.9	0.0555556	0.86	0.0581395	1.08	0.0462963	0.85	0.0588235	1.06	0.0471698	0.49	0.102041	1.22	0.0409836	1.36	0.0367647	1.48	0.0337838	0.76	0.0657895	0.64	0.078125	1.46	0.0342466	1.49	0.033557	1.17	0.042735	1.03	0.0485437	1.04	0.0480769
Chlorothalonil	F	200	Chlorothalonil	200	GC	0.1		1.14	0.877193	1.17	0.854701	1.35	0.740741	1.32	0.757576	1.43	0.699301	0.9	1.11111	0.86	1.16279	1.08	0.925926	0.85	1.17647	1.06	0.943396	0.49	2.04082	1.22	0.819672	1.36	0.735294	1.48	0.675676	0.76	1.31579	0.64	1.5625	1.46	0.684932	1.49	0.671141	1.17	0.854701	1.03	0.970874	1.04	0.961538
Chloroxuron	H	100	Chloroxuron	100	LC	0.05		1.14	0.438596	1.17	0.42735	1.35	0.37037	1.32	0.378788	1.43	0.34965	0.9	0.555556	0.86	0.581395	1.08	0.462963	0.85	0.588235	1.06	0.471698	0.49	1.02041	1.22	0.409836	1.36	0.367647	1.48	0.337838	0.76	0.657895	0.64	0.78125	1.46	0.342466	1.49	0.33557	1.17	0.42735	1.03	0.485437	1.04	0.480769
Chlorpropham	PGR	20	Chlorpropham	20	LC	0.01		1.14	0.0877193	1.17	0.0854701	1.35	0.0740741	1.32	0.0757576	1.43	0.0699301	0.9	0.111111	0.86	0.116279	1.08	0.0925926	0.85	0.117647	1.06	0.0943396	0.49	0.204082	1.22	0.0819672	1.36	0.0735294	1.48	0.0675676	0.76	0.131579	0.64	0.15625	1.46	0.0684932	1.49	0.0671141	1.17	0.0854701	1.03	0.0970874	1.04	0.0961538
Chlorpyrifos	I	50	Chlorpyrifos	50	LC	0.025		1.14	0.219298	1.17	0.213675	1.35	0.185185	1.32	0.189394	1.43	0.174825	0.9	0.277778	0.86	0.290698	1.08	0.231481	0.85	0.294118	1.06	0.235849	0.49	0.510204	1.22	0.204918	1.36	0.183824	1.48	0.168919	0.76	0.328947	0.64	0.390625	1.46	0.171233	1.49	0.167785	1.17	0.213675	1.03	0.242718	1.04	0.240385
Chlorpyrifos methyl	I	20	Chlorpyrifos methyl	20	LC	0.01		1.14	0.0877193	1.17	0.0854701	1.35	0.0740741	1.32	0.0757576	1.43	0.0699301	0.9	0.111111	0.86	0.116279	1.08	0.0925926	0.85	0.117647	1.06	0.0943396	0.49	0.204082	1.22	0.0819672	1.36	0.0735294	1.48	0.0675676	0.76	0.131579	0.64	0.15625	1.46	0.0684932	1.49	0.0671141	1.17	0.0854701	1.03	0.0970874	1.04	0.0961538
Clethodim	H	20	Clethodim	20	LC	0.01		1.14	0.0877193	1.17	0.0854701	1.35	0.0740741	1.32	0.0757576	1.43	0.0699301	0.9	0.111111	0.86	0.116279	1.08	0.0925926	0.85	0.117647	1.06	0.0943396	0.49	0.204082	1.22	0.0819672	1.36	0.0735294	1.48	0.0675676	0.76	0.131579	0.64	0.15625	1.46	0.0684932	1.49	0.0671141	1.17	0.0854701	1.03	0.0970874	1.04	0.0961538
Clofentezine	I	20	Clofentezine	20	LC	0.01		1.14	0.0877193	1.17	0.0854701	1.35	0.0740741	1.32	0.0757576	1.43	0.0699301	0.9	0.111111	0.86	0.116279	1.08	0.0925926	0.85	0.117647	1.06	0.0943396	0.49	0.204082	1.22	0.0819672	1.36	0.0735294	1.48	0.0675676	0.76	0.131579	0.64	0.15625	1.46	0.0684932	1.49	0.0671141	1.17	0.0854701	1.03	0.0970874	1.04	0.0961538
Clomazone	H	20	Clomazone	20	LC	0.01		1.14	0.0877193	1.17	0.0854701	1.35	0.0740741	1.32	0.0757576	1.43	0.0699301	0.9	0.111111	0.86	0.116279	1.08	0.0925926	0.85	0.117647	1.06	0.0943396	0.49	0.204082	1.22	0.0819672	1.36	0.0735294	1.48	0.0675676	0.76	0.131579	0.64	0.15625	1.46	0.0684932	1.49	0.0671141	1.17	0.0854701	1.03	0.0970874	1.04	0.0961538
Cloransulam methyl	50	50	Cloransulam methyl	50	LC	0.025		1.14	0.219298	1.17	0.213675	1.35	0.185185	1.32	0.189394	1.43	0.174825	0.9	0.277778	0.86	0.290698	1.08	0.231481	0.85	0.294118	1.06	0.235849	0.49	0.510204	1.22	0.204918	1.36	0.183824	1.48	0.168919	0.76	0.328947	0.64	0.390625	1.46	0.171233	1.49	0.167785	1.17	0.213675	1.03	0.242718	1.04	0.240385
Clothianidin	I	20	Clothianidin	20	LC	0.01		1.14	0.0877193	1.17	0.0854701	1.35	0.0740741	1.32	0.0757576	1.43	0.0699301	0.9	0.111111	0.86	0.116279	1.08	0.0925926	0.85	0.117647	1.06	0.0943396	0.49	0.204082	1.22	0.0819672	1.36	0.0735294	1.48	0.0675676	0.76	0.131579	0.64	0.15625	1.46	0.0684932	1.49	0.0671141	1.17	0.0854701	1.03	0.0970874	1.04	0.0961538
Coumaphos	I	10	Coumaphos	10	LC	0.005		1.14	0.0438596	1.17	0.042735	1.35	0.037037	1.32	0.0378788	1.43	0.034965	0.9	0.0555556	0.86	0.0581395	1.08	0.0462963	0.85	0.0588235	1.06	0.0471698	0.49	0.102041	1.22	0.0409836	1.36	0.0367647	1.48	0.0337838	0.76	0.0657895	0.64	0.078125	1.46	0.0342466	1.49	0.033557	1.17	0.042735	1.03	0.0485437	1.04	0.0480769
Cyanazine	H	20	Cyanazine	20	LC	0.01		1.14	0.0877193	1.17	0.0854701	1.35	0.0740741	1.32	0.0757576	1.43	0.0699301	0.9	0.111111	0.86	0.116279	1.08	0.0925926	0.85	0.117647	1.06	0.0943396	0.49	0.204082	1.22	0.0819672	1.36	0.0735294	1.48	0.0675676	0.76	0.131579	0.64	0.15625	1.46	0.0684932	1.49	0.0671141	1.17	0.0854701	1.03	0.0970874	1.04	0.0961538
Cyantraniliprole	I	50	Cyantraniliprole	50	LC	0.025		1.14	0.219298	1.17	0.213675	1.35	0.185185	1.32	0.189394	1.43	0.174825	0.9	0.277778	0.86	0.290698	1.08	0.231481	0.85	0.294118	1.06	0.235849	0.49	0.510204	1.22	0.204918	1.36	0.183824	1.48	0.168919	0.76	0.328947	0.64	0.390625	1.46	0.171233	1.49	0.167785	1.17	0.213675	1.03	0.242718	1.04	0.240385
Cyazofamid	F	10	Cyazofamid	10	LC	0.005		1.14	0.0438596	1.17	0.042735	1.35	0.037037	1.32	0.0378788	1.43	0.034965	0.9	0.0555556	0.86	0.0581395	1.08	0.0462963	0.85	0.0588235	1.06	0.0471698	0.49	0.102041	1.22	0.0409836	1.36	0.0367647	1.48	0.0337838	0.76	0.0657895	0.64	0.078125	1.46	0.0342466	1.49	0.033557	1.17	0.042735	1.03	0.0485437	1.04	0.0480769
Cyclaniliprole	I	10	Cyclaniliprole	10	LC	0.005		1.14	0.0438596	1.17	0.042735	1.35	0.037037	1.32	0.0378788	1.43	0.034965	0.9	0.0555556	0.86	0.0581395	1.08	0.0462963	0.85	0.0588235	1.06	0.0471698	0.49	0.102041	1.22	0.0409836	1.36	0.0367647	1.48	0.0337838	0.76	0.0657895	0.64	0.078125	1.46	0.0342466	1.49	0.033557	1.17	0.042735	1.03	0.0485437	1.04	0.0480769
Cyflufenamid	F	10	Cyflufenamid	10	LC	0.005		1.14	0.0438596	1.17	0.042735	1.35	0.037037	1.32	0.0378788	1.43	0.034965	0.9	0.0555556	0.86	0.0581395	1.08	0.0462963	0.85	0.0588235	1.06	0.0471698	0.49	0.102041	1.22	0.0409836	1.36	0.0367647	1.48	0.0337838	0.76	0.0657895	0.64	0.078125	1.46	0.0342466	1.49	0.033557	1.17	0.042735	1.03	0.0485437	1.04	0.0480769
Cyflumetofen	I	10	Cyflumetofen	10	LC	0.005		1.14	0.0438596	1.17	0.042735	1.35	0.037037	1.32	0.0378788	1.43	0.034965	0.9	0.0555556	0.86	0.0581395	1.08	0.0462963	0.85	0.0588235	1.06	0.0471698	0.49	0.102041	1.22	0.0409836	1.36	0.0367647	1.48	0.0337838	0.76	0.0657895	0.64	0.078125	1.46	0.0342466	1.49	0.033557	1.17	0.042735	1.03	0.0485437	1.04	0.0480769
Cyfluthrin	I	10	Cyfluthrin	10	GC	0.005		1.14	0.0438596	1.17	0.042735	1.35	0.037037	1.32	0.0378788	1.43	0.034965	0.9	0.0555556	0.86	0.0581395	1.08	0.0462963	0.85	0.0588235	1.06	0.0471698	0.49	0.102041	1.22	0.0409836	1.36	0.0367647	1.48	0.0337838	0.76	0.0657895	0.64	0.078125	1.46	0.0342466	1.49	0.033557	1.17	0.042735	1.03	0.0485437	1.04	0.0480769
Cymoxanil	F	10	Cymoxanil	10	LC	0.005		1.14	0.0438596	1.17	0.042735	1.35	0.037037	1.32	0.0378788	1.43	0.034965	0.9	0.0555556	0.86	0.0581395	1.08	0.0462963	0.85	0.0588235	1.06	0.0471698	0.49	0.102041	1.22	0.0409836	1.36	0.0367647	1.48	0.0337838	0.76	0.0657895	0.64	0.078125	1.46	0.0342466	1.49	0.033557	1.17	0.042735	1.03	0.0485437	1.04	0.0480769
Cypermethrin	I	10	Cypermethrin	10	GC	0.005		1.14	0.0438596	1.17	0.042735	1.35	0.037037	1.32	0.0378788	1.43	0.034965	0.9	0.0555556	0.86	0.0581395	1.08	0.0462963	0.85	0.0588235	1.06	0.0471698	0.49	0.102041	1.22	0.0409836	1.36	0.0367647	1.48	0.0337838	0.76	0.0657895	0.64	0.078125	1.46	0.0342466	1.49	0.033557	1.17	0.042735	1.03	0.0485437	1.04	0.0480769
Cyprodinil	F	50	Cyprodinil	50	LC	0.025		1.14	0.219298	1.17	0.213675	1.35	0.185185	1.32	0.189394	1.43	0.174825	0.9	0.277778	0.86	0.290698	1.08	0.231481	0.85	0.294118	1.06	0.235849	0.49	0.510204	1.22	0.204918	1.36	0.183824	1.48	0.168919	0.76	0.328947	0.64	0.390625	1.46	0.171233	1.49	0.167785	1.17	0.213675	1.03	0.242718	1.04	0.240385
DCPMU	H	100	DCPMU	100	LC	0.05		1.14	0.438596	1.17	0.42735	1.35	0.37037	1.32	0.378788	1.43	0.34965	0.9	0.555556	0.86	0.581395	1.08	0.462963	0.85	0.588235	1.06	0.471698	0.49	1.02041	1.22	0.409836	1.36	0.367647	1.48	0.337838	0.76	0.657895	0.64	0.78125	1.46	0.342466	1.49	0.33557	1.17	0.42735	1.03	0.485437	1.04	0.480769
DDD	I	10	DDD	10	GC	0.005		1.14	0.0438596	1.17	0.042735	1.35	0.037037	1.32	0.0378788	1.43	0.034965	0.9	0.0555556	0.86	0.0581395	1.08	0.0462963	0.85	0.0588235	1.06	0.0471698	0.49	0.102041	1.22	0.0409836	1.36	0.0367647	1.48	0.0337838	0.76	0.0657895	0.64	0.078125	1.46	0.0342466	1.49	0.033557	1.17	0.042735	1.03	0.0485437	1.04	0.0480769
DDE	I	10	DDE	10	GC	0.005		1.14	0.0438596	1.17	0.042735	1.35	0.037037	1.32	0.0378788	1.43	0.034965	0.9	0.0555556	0.86	0.0581395	1.08	0.0462963	0.85	0.0588235	1.06	0.0471698	0.49	0.102041	1.22	0.0409836	1.36	0.0367647	1.48	0.0337838	0.76	0.0657895	0.64	0.078125	1.46	0.0342466	1.49	0.033557	1.17	0.042735	1.03	0.0485437	1.04	0.0480769
DDT	I	10	DDT	10	GC	0.005		1.14	0.0438596	1.17	0.042735	1.35	0.037037	1.32	0.0378788	1.43	0.034965	0.9	0.0555556	0.86	0.0581395	1.08	0.0462963	0.85	0.0588235	1.06	0.0471698	0.49	0.102041	1.22	0.0409836	1.36	0.0367647	1.48	0.0337838	0.76	0.0657895	0.64	0.078125	1.46	0.0342466	1.49	0.033557	1.17	0.042735	1.03	0.0485437	1.04	0.0480769
DEET	REP	100	DEET	100	LC	0.05		1.14	0.438596	1.17	0.42735	1.35	0.37037	1.32	0.378788	1.43	0.34965	0.9	0.555556	0.86	0.581395	1.08	0.462963	0.85	0.588235	1.06	0.471698	0.49	1.02041	1.22	0.409836	1.36	0.367647	1.48	0.337838	0.76	0.657895	0.64	0.78125	1.46	0.342466	1.49	0.33557	1.17	0.42735	1.03	0.485437	1.04	0.480769
delta BHC	I	10	delta BHC	10	GC	0.005		1.14	0.0438596	1.17	0.042735	1.35	0.037037	1.32	0.0378788	1.43	0.034965	0.9	0.0555556	0.86	0.0581395	1.08	0.0462963	0.85	0.0588235	1.06	0.0471698	0.49	0.102041	1.22	0.0409836	1.36	0.0367647	1.48	0.0337838	0.76	0.0657895	0.64	0.078125	1.46	0.0342466	1.49	0.033557	1.17	0.042735	1.03	0.0485437	1.04	0.0480769
Deltamethrin	I	50	Deltamethrin	50	GC	0.025		1.14	0.219298	1.17	0.213675	1.35	0.185185	1.32	0.189394	1.43	0.174825	0.9	0.277778	0.86	0.290698	1.08	0.231481	0.85	0.294118	1.06	0.235849	0.49	0.510204	1.22	0.204918	1.36	0.183824	1.48	0.168919	0.76	0.328947	0.64	0.390625	1.46	0.171233	1.49	0.167785	1.17	0.213675	1.03	0.242718	1.04	0.240385
Demeton-S	I	20	Demeton-S	20	LC	0.01		1.14	0.0877193	1.17	0.0854701	1.35	0.0740741	1.32	0.0757576	1.43	0.0699301	0.9	0.111111	0.86	0.116279	1.08	0.0925926	0.85	0.117647	1.06	0.0943396	0.49	0.204082	1.22	0.0819672	1.36	0.0735294	1.48	0.0675676	0.76	0.131579	0.64	0.15625	1.46	0.0684932	1.49	0.0671141	1.17	0.0854701	1.03	0.0970874	1.04	0.0961538
Diazinon	I	10	Diazinon	10	LC	0.005		1.14	0.0438596	1.17	0.042735	1.35	0.037037	1.32	0.0378788	1.43	0.034965	0.9	0.0555556	0.86	0.0581395	1.08	0.0462963	0.85	0.0588235	1.06	0.0471698	0.49	0.102041	1.22	0.0409836	1.36	0.0367647	1.48	0.0337838	0.76	0.0657895	0.64	0.078125	1.46	0.0342466	1.49	0.033557	1.17	0.042735	1.03	0.0485437	1.04	0.0480769
Dichlobenil	H	50	Dichlobenil	50	LC	0.025		1.14	0.219298	1.17	0.213675	1.35	0.185185	1.32	0.189394	1.43	0.174825	0.9	0.277778	0.86	0.290698	1.08	0.231481	0.85	0.294118	1.06	0.235849	0.49	0.510204	1.22	0.204918	1.36	0.183824	1.48	0.168919	0.76	0.328947	0.64	0.390625	1.46	0.171233	1.49	0.167785	1.17	0.213675	1.03	0.242718	1.04	0.240385
Dichlorvos	I	50	Dichlorvos	50	LC	0.025		1.14	0.219298	1.17	0.213675	1.35	0.185185	1.32	0.189394	1.43	0.174825	0.9	0.277778	0.86	0.290698	1.08	0.231481	0.85	0.294118	1.06	0.235849	0.49	0.510204	1.22	0.204918	1.36	0.183824	1.48	0.168919	0.76	0.328947	0.64	0.390625	1.46	0.171233	1.49	0.167785	1.17	0.213675	1.03	0.242718	1.04	0.240385
Diclofop methyl	H	50	Diclofop methyl	50	LC	0.025		1.14	0.219298	1.17	0.213675	1.35	0.185185	1.32	0.189394	1.43	0.174825	0.9	0.277778	0.86	0.290698	1.08	0.231481	0.85	0.294118	1.06	0.235849	0.49	0.510204	1.22	0.204918	1.36	0.183824	1.48	0.168919	0.76	0.328947	0.64	0.390625	1.46	0.171233	1.49	0.167785	1.17	0.213675	1.03	0.242718	1.04	0.240385
Dicloran	F	100	Dicloran	100	GC	0.05		1.14	0.438596	1.17	0.42735	1.35	0.37037	1.32	0.378788	1.43	0.34965	0.9	0.555556	0.86	0.581395	1.08	0.462963	0.85	0.588235	1.06	0.471698	0.49	1.02041	1.22	0.409836	1.36	0.367647	1.48	0.337838	0.76	0.657895	0.64	0.78125	1.46	0.342466	1.49	0.33557	1.17	0.42735	1.03	0.485437	1.04	0.480769
Dicofol	I	10	Dicofol	10	GC	0.005		1.14	0.0438596	1.17	0.042735	1.35	0.037037	1.32	0.0378788	1.43	0.034965	0.9	0.0555556	0.86	0.0581395	1.08	0.0462963	0.85	0.0588235	1.06	0.0471698	0.49	0.102041	1.22	0.0409836	1.36	0.0367647	1.48	0.0337838	0.76	0.0657895	0.64	0.078125	1.46	0.0342466	1.49	0.033557	1.17	0.042735	1.03	0.0485437	1.04	0.0480769
Dicrotophos	I	10	Dicrotophos	10	LC	0.005		1.14	0.0438596	1.17	0.042735	1.35	0.037037	1.32	0.0378788	1.43	0.034965	0.9	0.0555556	0.86	0.0581395	1.08	0.0462963	0.85	0.0588235	1.06	0.0471698	0.49	0.102041	1.22	0.0409836	1.36	0.0367647	1.48	0.0337838	0.76	0.0657895	0.64	0.078125	1.46	0.0342466	1.49	0.033557	1.17	0.042735	1.03	0.0485437	1.04	0.0480769
Dieldrin	I	20	Dieldrin	20	GC	0.01		1.14	0.0877193	1.17	0.0854701	1.35	0.0740741	1.32	0.0757576	1.43	0.0699301	0.9	0.111111	0.86	0.116279	1.08	0.0925926	0.85	0.117647	1.06	0.0943396	0.49	0.204082	1.22	0.0819672	1.36	0.0735294	1.48	0.0675676	0.76	0.131579	0.64	0.15625	1.46	0.0684932	1.49	0.0671141	1.17	0.0854701	1.03	0.0970874	1.04	0.0961538
Difenoconazole	F	10	Difenoconazole	10	LC	0.005		1.14	0.0438596	1.17	0.042735	1.35	0.037037	1.32	0.0378788	1.43	0.034965	0.9	0.0555556	0.86	0.0581395	1.08	0.0462963	0.85	0.0588235	1.06	0.0471698	0.49	0.102041	1.22	0.0409836	1.36	0.0367647	1.48	0.0337838	0.76	0.0657895	0.64	0.078125	1.46	0.0342466	1.49	0.033557	1.17	0.042735	1.03	0.0485437	1.04	0.0480769
Diflubenzuron	I	10	Diflubenzuron	10	LC	0.005		1.14	0.0438596	1.17	0.042735	1.35	0.037037	1.32	0.0378788	1.43	0.034965	0.9	0.0555556	0.86	0.0581395	1.08	0.0462963	0.85	0.0588235	1.06	0.0471698	0.49	0.102041	1.22	0.0409836	1.36	0.0367647	1.48	0.0337838	0.76	0.0657895	0.64	0.078125	1.46	0.0342466	1.49	0.033557	1.17	0.042735	1.03	0.0485437	1.04	0.0480769
Dimethenamid	H	10	Dimethenamid	10	LC	0.005		1.14	0.0438596	1.17	0.042735	1.35	0.037037	1.32	0.0378788	1.43	0.034965	0.9	0.0555556	0.86	0.0581395	1.08	0.0462963	0.85	0.0588235	1.06	0.0471698	0.49	0.102041	1.22	0.0409836	1.36	0.0367647	1.48	0.0337838	0.76	0.0657895	0.64	0.078125	1.46	0.0342466	1.49	0.033557	1.17	0.042735	1.03	0.0485437	1.04	0.0480769
Dimethoate	I	10	Dimethoate	10	LC	0.005		1.14	0.0438596	1.17	0.042735	1.35	0.037037	1.32	0.0378788	1.43	0.034965	0.9	0.0555556	0.86	0.0581395	1.08	0.0462963	0.85	0.0588235	1.06	0.0471698	0.49	0.102041	1.22	0.0409836	1.36	0.0367647	1.48	0.0337838	0.76	0.0657895	0.64	0.078125	1.46	0.0342466	1.49	0.033557	1.17	0.042735	1.03	0.0485437	1.04	0.0480769
Dimethomorph	F	20	Dimethomorph	20	LC	0.01		1.14	0.0877193	1.17	0.0854701	1.35	0.0740741	1.32	0.0757576	1.43	0.0699301	0.9	0.111111	0.86	0.116279	1.08	0.0925926	0.85	0.117647	1.06	0.0943396	0.49	0.204082	1.22	0.0819672	1.36	0.0735294	1.48	0.0675676	0.76	0.131579	0.64	0.15625	1.46	0.0684932	1.49	0.0671141	1.17	0.0854701	1.03	0.0970874	1.04	0.0961538
Dinotefuran	I	10	Dinotefuran	10	LC	0.005		1.14	0.0438596	1.17	0.042735	1.35	0.037037	1.32	0.0378788	1.43	0.034965	0.9	0.0555556	0.86	0.0581395	1.08	0.0462963	0.85	0.0588235	1.06	0.0471698	0.49	0.102041	1.22	0.0409836	1.36	0.0367647	1.48	0.0337838	0.76	0.0657895	0.64	0.078125	1.46	0.0342466	1.49	0.033557	1.17	0.042735	1.03	0.0485437	1.04	0.0480769
Dioxacarb	I	20	Dioxacarb	20	LC	0.01		1.14	0.0877193	1.17	0.0854701	1.35	0.0740741	1.32	0.0757576	1.43	0.0699301	0.9	0.111111	0.86	0.116279	1.08	0.0925926	0.85	0.117647	1.06	0.0943396	0.49	0.204082	1.22	0.0819672	1.36	0.0735294	1.48	0.0675676	0.76	0.131579	0.64	0.15625	1.46	0.0684932	1.49	0.0671141	1.17	0.0854701	1.03	0.0970874	1.04	0.0961538
Dioxathion	I	100	Dioxathion	100	GC	0.05		1.14	0.438596	1.17	0.42735	1.35	0.37037	1.32	0.378788	1.43	0.34965	0.9	0.555556	0.86	0.581395	1.08	0.462963	0.85	0.588235	1.06	0.471698	0.49	1.02041	1.22	0.409836	1.36	0.367647	1.48	0.337838	0.76	0.657895	0.64	0.78125	1.46	0.342466	1.49	0.33557	1.17	0.42735	1.03	0.485437	1.04	0.480769
Diphenylamine	F	50	Diphenylamine	50	LC	0.025		1.14	0.219298	1.17	0.213675	1.35	0.185185	1.32	0.189394	1.43	0.174825	0.9	0.277778	0.86	0.290698	1.08	0.231481	0.85	0.294118	1.06	0.235849	0.49	0.510204	1.22	0.204918	1.36	0.183824	1.48	0.168919	0.76	0.328947	0.64	0.390625	1.46	0.171233	1.49	0.167785	1.17	0.213675	1.03	0.242718	1.04	0.240385
Disulfoton	I	20	Disulfoton	20	LC	0.01		1.14	0.0877193	1.17	0.0854701	1.35	0.0740741	1.32	0.0757576	1.43	0.0699301	0.9	0.111111	0.86	0.116279	1.08	0.0925926	0.85	0.117647	1.06	0.0943396	0.49	0.204082	1.22	0.0819672	1.36	0.0735294	1.48	0.0675676	0.76	0.131579	0.64	0.15625	1.46	0.0684932	1.49	0.0671141	1.17	0.0854701	1.03	0.0970874	1.04	0.0961538
Dithiopyr	H	50	Dithiopyr	50	LC	0.025		1.14	0.219298	1.17	0.213675	1.35	0.185185	1.32	0.189394	1.43	0.174825	0.9	0.277778	0.86	0.290698	1.08	0.231481	0.85	0.294118	1.06	0.235849	0.49	0.510204	1.22	0.204918	1.36	0.183824	1.48	0.168919	0.76	0.328947	0.64	0.390625	1.46	0.171233	1.49	0.167785	1.17	0.213675	1.03	0.242718	1.04	0.240385
Diuron	H	50	Diuron	50	LC	0.025		1.14	0.219298	1.17	0.213675	1.35	0.185185	1.32	0.189394	1.43	0.174825	0.9	0.277778	0.86	0.290698	1.08	0.231481	0.85	0.294118	1.06	0.235849	0.49	0.510204	1.22	0.204918	1.36	0.183824	1.48	0.168919	0.76	0.328947	0.64	0.390625	1.46	0.171233	1.49	0.167785	1.17	0.213675	1.03	0.242718	1.04	0.240385
Dodine	F	10	Dodine	10	LC	0.005		1.14	0.0438596	1.17	0.042735	1.35	0.037037	1.32	0.0378788	1.43	0.034965	0.9	0.0555556	0.86	0.0581395	1.08	0.0462963	0.85	0.0588235	1.06	0.0471698	0.49	0.102041	1.22	0.0409836	1.36	0.0367647	1.48	0.0337838	0.76	0.0657895	0.64	0.078125	1.46	0.0342466	1.49	0.033557	1.17	0.042735	1.03	0.0485437	1.04	0.0480769
Emamectin	I	10	Emamectin	10	LC	0.005		1.14	0.0438596	1.17	0.042735	1.35	0.037037	1.32	0.0378788	1.43	0.034965	0.9	0.0555556	0.86	0.0581395	1.08	0.0462963	0.85	0.0588235	1.06	0.0471698	0.49	0.102041	1.22	0.0409836	1.36	0.0367647	1.48	0.0337838	0.76	0.0657895	0.64	0.078125	1.46	0.0342466	1.49	0.033557	1.17	0.042735	1.03	0.0485437	1.04	0.0480769
Endosulfan I	I	50	Endosulfan I	50	GC	0.025		1.14	0.219298	1.17	0.213675	1.35	0.185185	1.32	0.189394	1.43	0.174825	0.9	0.277778	0.86	0.290698	1.08	0.231481	0.85	0.294118	1.06	0.235849	0.49	0.510204	1.22	0.204918	1.36	0.183824	1.48	0.168919	0.76	0.328947	0.64	0.390625	1.46	0.171233	1.49	0.167785	1.17	0.213675	1.03	0.242718	1.04	0.240385
Endosulfan II	I	50	Endosulfan II	50	GC	0.025		1.14	0.219298	1.17	0.213675	1.35	0.185185	1.32	0.189394	1.43	0.174825	0.9	0.277778	0.86	0.290698	1.08	0.231481	0.85	0.294118	1.06	0.235849	0.49	0.510204	1.22	0.204918	1.36	0.183824	1.48	0.168919	0.76	0.328947	0.64	0.390625	1.46	0.171233	1.49	0.167785	1.17	0.213675	1.03	0.242718	1.04	0.240385
Endosulfan sulfate	I	20	Endosulfan sulfate	20	GC	0.01		1.14	0.0877193	1.17	0.0854701	1.35	0.0740741	1.32	0.0757576	1.43	0.0699301	0.9	0.111111	0.86	0.116279	1.08	0.0925926	0.85	0.117647	1.06	0.0943396	0.49	0.204082	1.22	0.0819672	1.36	0.0735294	1.48	0.0675676	0.76	0.131579	0.64	0.15625	1.46	0.0684932	1.49	0.0671141	1.17	0.0854701	1.03	0.0970874	1.04	0.0961538
Endrin	I	50	Endrin	50	GC	0.025		1.14	0.219298	1.17	0.213675	1.35	0.185185	1.32	0.189394	1.43	0.174825	0.9	0.277778	0.86	0.290698	1.08	0.231481	0.85	0.294118	1.06	0.235849	0.49	0.510204	1.22	0.204918	1.36	0.183824	1.48	0.168919	0.76	0.328947	0.64	0.390625	1.46	0.171233	1.49	0.167785	1.17	0.213675	1.03	0.242718	1.04	0.240385
EPN	I	100	EPN	100	LC	0.05		1.14	0.438596	1.17	0.42735	1.35	0.37037	1.32	0.378788	1.43	0.34965	0.9	0.555556	0.86	0.581395	1.08	0.462963	0.85	0.588235	1.06	0.471698	0.49	1.02041	1.22	0.409836	1.36	0.367647	1.48	0.337838	0.76	0.657895	0.64	0.78125	1.46	0.342466	1.49	0.33557	1.17	0.42735	1.03	0.485437	1.04	0.480769
EPTC	H	100	EPTC	100	LC	0.05		1.14	0.438596	1.17	0.42735	1.35	0.37037	1.32	0.378788	1.43	0.34965	0.9	0.555556	0.86	0.581395	1.08	0.462963	0.85	0.588235	1.06	0.471698	0.49	1.02041	1.22	0.409836	1.36	0.367647	1.48	0.337838	0.76	0.657895	0.64	0.78125	1.46	0.342466	1.49	0.33557	1.17	0.42735	1.03	0.485437	1.04	0.480769
Esfenvalerate	I	10	Esfenvalerate	10	GC	0.005		1.14	0.0438596	1.17	0.042735	1.35	0.037037	1.32	0.0378788	1.43	0.034965	0.9	0.0555556	0.86	0.0581395	1.08	0.0462963	0.85	0.0588235	1.06	0.0471698	0.49	0.102041	1.22	0.0409836	1.36	0.0367647	1.48	0.0337838	0.76	0.0657895	0.64	0.078125	1.46	0.0342466	1.49	0.033557	1.17	0.042735	1.03	0.0485437	1.04	0.0480769
Ethalfluralin	H	10	Ethalfluralin	10	GC	0.005		1.14	0.0438596	1.17	0.042735	1.35	0.037037	1.32	0.0378788	1.43	0.034965	0.9	0.0555556	0.86	0.0581395	1.08	0.0462963	0.85	0.0588235	1.06	0.0471698	0.49	0.102041	1.22	0.0409836	1.36	0.0367647	1.48	0.0337838	0.76	0.0657895	0.64	0.078125	1.46	0.0342466	1.49	0.033557	1.17	0.042735	1.03	0.0485437	1.04	0.0480769
Ethion	I	50	Ethion	50	LC	0.025		1.14	0.219298	1.17	0.213675	1.35	0.185185	1.32	0.189394	1.43	0.174825	0.9	0.277778	0.86	0.290698	1.08	0.231481	0.85	0.294118	1.06	0.235849	0.49	0.510204	1.22	0.204918	1.36	0.183824	1.48	0.168919	0.76	0.328947	0.64	0.390625	1.46	0.171233	1.49	0.167785	1.17	0.213675	1.03	0.242718	1.04	0.240385
Ethofumesate	H	50	Ethofumesate	50	LC	0.025		1.14	0.219298	1.17	0.213675	1.35	0.185185	1.32	0.189394	1.43	0.174825	0.9	0.277778	0.86	0.290698	1.08	0.231481	0.85	0.294118	1.06	0.235849	0.49	0.510204	1.22	0.204918	1.36	0.183824	1.48	0.168919	0.76	0.328947	0.64	0.390625	1.46	0.171233	1.49	0.167785	1.17	0.213675	1.03	0.242718	1.04	0.240385
Ethoprop	I	20	Ethoprop	20	LC	0.01		1.14	0.0877193	1.17	0.0854701	1.35	0.0740741	1.32	0.0757576	1.43	0.0699301	0.9	0.111111	0.86	0.116279	1.08	0.0925926	0.85	0.117647	1.06	0.0943396	0.49	0.204082	1.22	0.0819672	1.36	0.0735294	1.48	0.0675676	0.76	0.131579	0.64	0.15625	1.46	0.0684932	1.49	0.0671141	1.17	0.0854701	1.03	0.0970874	1.04	0.0961538
Ethoxyquin	F	50	Ethoxyquin	50	GC	0.025		1.14	0.219298	1.17	0.213675	1.35	0.185185	1.32	0.189394	1.43	0.174825	0.9	0.277778	0.86	0.290698	1.08	0.231481	0.85	0.294118	1.06	0.235849	0.49	0.510204	1.22	0.204918	1.36	0.183824	1.48	0.168919	0.76	0.328947	0.64	0.390625	1.46	0.171233	1.49	0.167785	1.17	0.213675	1.03	0.242718	1.04	0.240385
Etoxazole	I	10	Etoxazole	10	LC	0.005		1.14	0.0438596	1.17	0.042735	1.35	0.037037	1.32	0.0378788	1.43	0.034965	0.9	0.0555556	0.86	0.0581395	1.08	0.0462963	0.85	0.0588235	1.06	0.0471698	0.49	0.102041	1.22	0.0409836	1.36	0.0367647	1.48	0.0337838	0.76	0.0657895	0.64	0.078125	1.46	0.0342466	1.49	0.033557	1.17	0.042735	1.03	0.0485437	1.04	0.0480769
Famoxadone	F	50	Famoxadone	50	LC	0.025		1.14	0.219298	1.17	0.213675	1.35	0.185185	1.32	0.189394	1.43	0.174825	0.9	0.277778	0.86	0.290698	1.08	0.231481	0.85	0.294118	1.06	0.235849	0.49	0.510204	1.22	0.204918	1.36	0.183824	1.48	0.168919	0.76	0.328947	0.64	0.390625	1.46	0.171233	1.49	0.167785	1.17	0.213675	1.03	0.242718	1.04	0.240385
Famphur	I	10	Famphur	10	LC	0.005		1.14	0.0438596	1.17	0.042735	1.35	0.037037	1.32	0.0378788	1.43	0.034965	0.9	0.0555556	0.86	0.0581395	1.08	0.0462963	0.85	0.0588235	1.06	0.0471698	0.49	0.102041	1.22	0.0409836	1.36	0.0367647	1.48	0.0337838	0.76	0.0657895	0.64	0.078125	1.46	0.0342466	1.49	0.033557	1.17	0.042735	1.03	0.0485437	1.04	0.0480769
Fenamidone	F	10	Fenamidone	10	LC	0.005		1.14	0.0438596	1.17	0.042735	1.35	0.037037	1.32	0.0378788	1.43	0.034965	0.9	0.0555556	0.86	0.0581395	1.08	0.0462963	0.85	0.0588235	1.06	0.0471698	0.49	0.102041	1.22	0.0409836	1.36	0.0367647	1.48	0.0337838	0.76	0.0657895	0.64	0.078125	1.46	0.0342466	1.49	0.033557	1.17	0.042735	1.03	0.0485437	1.04	0.0480769
Fenamiphos	I	10	Fenamiphos	10	LC	0.005		1.14	0.0438596	1.17	0.042735	1.35	0.037037	1.32	0.0378788	1.43	0.034965	0.9	0.0555556	0.86	0.0581395	1.08	0.0462963	0.85	0.0588235	1.06	0.0471698	0.49	0.102041	1.22	0.0409836	1.36	0.0367647	1.48	0.0337838	0.76	0.0657895	0.64	0.078125	1.46	0.0342466	1.49	0.033557	1.17	0.042735	1.03	0.0485437	1.04	0.0480769
Fenarimol	F	100	Fenarimol	100	LC	0.05		1.14	0.438596	1.17	0.42735	1.35	0.37037	1.32	0.378788	1.43	0.34965	0.9	0.555556	0.86	0.581395	1.08	0.462963	0.85	0.588235	1.06	0.471698	0.49	1.02041	1.22	0.409836	1.36	0.367647	1.48	0.337838	0.76	0.657895	0.64	0.78125	1.46	0.342466	1.49	0.33557	1.17	0.42735	1.03	0.485437	1.04	0.480769
Fenazaquin	I	10	Fenazaquin	10	LC	0.005		1.14	0.0438596	1.17	0.042735	1.35	0.037037	1.32	0.0378788	1.43	0.034965	0.9	0.0555556	0.86	0.0581395	1.08	0.0462963	0.85	0.0588235	1.06	0.0471698	0.49	0.102041	1.22	0.0409836	1.36	0.0367647	1.48	0.0337838	0.76	0.0657895	0.64	0.078125	1.46	0.0342466	1.49	0.033557	1.17	0.042735	1.03	0.0485437	1.04	0.0480769
Fenbuconazole	F	20	Fenbuconazole	20	LC	0.01		1.14	0.0877193	1.17	0.0854701	1.35	0.0740741	1.32	0.0757576	1.43	0.0699301	0.9	0.111111	0.86	0.116279	1.08	0.0925926	0.85	0.117647	1.06	0.0943396	0.49	0.204082	1.22	0.0819672	1.36	0.0735294	1.48	0.0675676	0.76	0.131579	0.64	0.15625	1.46	0.0684932	1.49	0.0671141	1.17	0.0854701	1.03	0.0970874	1.04	0.0961538
Fenbutatin oxide	I	10	Fenbutatin oxide	10	LC	0.005		1.14	0.0438596	1.17	0.042735	1.35	0.037037	1.32	0.0378788	1.43	0.034965	0.9	0.0555556	0.86	0.0581395	1.08	0.0462963	0.85	0.0588235	1.06	0.0471698	0.49	0.102041	1.22	0.0409836	1.36	0.0367647	1.48	0.0337838	0.76	0.0657895	0.64	0.078125	1.46	0.0342466	1.49	0.033557	1.17	0.042735	1.03	0.0485437	1.04	0.0480769
Fenchlorphos	I	10	Fenchlorphos	10	GC	0.005		1.14	0.0438596	1.17	0.042735	1.35	0.037037	1.32	0.0378788	1.43	0.034965	0.9	0.0555556	0.86	0.0581395	1.08	0.0462963	0.85	0.0588235	1.06	0.0471698	0.49	0.102041	1.22	0.0409836	1.36	0.0367647	1.48	0.0337838	0.76	0.0657895	0.64	0.078125	1.46	0.0342466	1.49	0.033557	1.17	0.042735	1.03	0.0485437	1.04	0.0480769
Fenhexamid	F	50	Fenhexamid	50	LC	0.025		1.14	0.219298	1.17	0.213675	1.35	0.185185	1.32	0.189394	1.43	0.174825	0.9	0.277778	0.86	0.290698	1.08	0.231481	0.85	0.294118	1.06	0.235849	0.49	0.510204	1.22	0.204918	1.36	0.183824	1.48	0.168919	0.76	0.328947	0.64	0.390625	1.46	0.171233	1.49	0.167785	1.17	0.213675	1.03	0.242718	1.04	0.240385
Fenobucarb	I	50	Fenobucarb	50	LC	0.025		1.14	0.219298	1.17	0.213675	1.35	0.185185	1.32	0.189394	1.43	0.174825	0.9	0.277778	0.86	0.290698	1.08	0.231481	0.85	0.294118	1.06	0.235849	0.49	0.510204	1.22	0.204918	1.36	0.183824	1.48	0.168919	0.76	0.328947	0.64	0.390625	1.46	0.171233	1.49	0.167785	1.17	0.213675	1.03	0.242718	1.04	0.240385
Fenoxycarb	I	100	Fenoxycarb	100	LC	0.05		1.14	0.438596	1.17	0.42735	1.35	0.37037	1.32	0.378788	1.43	0.34965	0.9	0.555556	0.86	0.581395	1.08	0.462963	0.85	0.588235	1.06	0.471698	0.49	1.02041	1.22	0.409836	1.36	0.367647	1.48	0.337838	0.76	0.657895	0.64	0.78125	1.46	0.342466	1.49	0.33557	1.17	0.42735	1.03	0.485437	1.04	0.480769
Fenpropathrin	I	10	Fenpropathrin	10	GC	0.005		1.14	0.0438596	1.17	0.042735	1.35	0.037037	1.32	0.0378788	1.43	0.034965	0.9	0.0555556	0.86	0.0581395	1.08	0.0462963	0.85	0.0588235	1.06	0.0471698	0.49	0.102041	1.22	0.0409836	1.36	0.0367647	1.48	0.0337838	0.76	0.0657895	0.64	0.078125	1.46	0.0342466	1.49	0.033557	1.17	0.042735	1.03	0.0485437	1.04	0.0480769
Fenpyrazamine	F	50	Fenpyrazamine	50	LC	0.025		1.14	0.219298	1.17	0.213675	1.35	0.185185	1.32	0.189394	1.43	0.174825	0.9	0.277778	0.86	0.290698	1.08	0.231481	0.85	0.294118	1.06	0.235849	0.49	0.510204	1.22	0.204918	1.36	0.183824	1.48	0.168919	0.76	0.328947	0.64	0.390625	1.46	0.171233	1.49	0.167785	1.17	0.213675	1.03	0.242718	1.04	0.240385
Fenpyroximate	I	10	Fenpyroximate	10	LC	0.005		1.14	0.0438596	1.17	0.042735	1.35	0.037037	1.32	0.0378788	1.43	0.034965	0.9	0.0555556	0.86	0.0581395	1.08	0.0462963	0.85	0.0588235	1.06	0.0471698	0.49	0.102041	1.22	0.0409836	1.36	0.0367647	1.48	0.0337838	0.76	0.0657895	0.64	0.078125	1.46	0.0342466	1.49	0.033557	1.17	0.042735	1.03	0.0485437	1.04	0.0480769
Fenthion	I	20	Fenthion	20	LC	0.01		1.14	0.0877193	1.17	0.0854701	1.35	0.0740741	1.32	0.0757576	1.43	0.0699301	0.9	0.111111	0.86	0.116279	1.08	0.0925926	0.85	0.117647	1.06	0.0943396	0.49	0.204082	1.22	0.0819672	1.36	0.0735294	1.48	0.0675676	0.76	0.131579	0.64	0.15625	1.46	0.0684932	1.49	0.0671141	1.17	0.0854701	1.03	0.0970874	1.04	0.0961538
Fenuron	H	20	Fenuron	20	LC	0.01		1.14	0.0877193	1.17	0.0854701	1.35	0.0740741	1.32	0.0757576	1.43	0.0699301	0.9	0.111111	0.86	0.116279	1.08	0.0925926	0.85	0.117647	1.06	0.0943396	0.49	0.204082	1.22	0.0819672	1.36	0.0735294	1.48	0.0675676	0.76	0.131579	0.64	0.15625	1.46	0.0684932	1.49	0.0671141	1.17	0.0854701	1.03	0.0970874	1.04	0.0961538
Fipronil	I	20	Fipronil	20	LC	0.01		1.14	0.0877193	1.17	0.0854701	1.35	0.0740741	1.32	0.0757576	1.43	0.0699301	0.9	0.111111	0.86	0.116279	1.08	0.0925926	0.85	0.117647	1.06	0.0943396	0.49	0.204082	1.22	0.0819672	1.36	0.0735294	1.48	0.0675676	0.76	0.131579	0.64	0.15625	1.46	0.0684932	1.49	0.0671141	1.17	0.0854701	1.03	0.0970874	1.04	0.0961538
Flonicamid	I	10	Flonicamid	10	LC	0.005		1.14	0.0438596	1.17	0.042735	1.35	0.037037	1.32	0.0378788	1.43	0.034965	0.9	0.0555556	0.86	0.0581395	1.08	0.0462963	0.85	0.0588235	1.06	0.0471698	0.49	0.102041	1.22	0.0409836	1.36	0.0367647	1.48	0.0337838	0.76	0.0657895	0.64	0.078125	1.46	0.0342466	1.49	0.033557	1.17	0.042735	1.03	0.0485437	1.04	0.0480769
Fluazifop-P-butyl	H	10	Fluazifop-P-butyl	10	LC	0.005		1.14	0.0438596	1.17	0.042735	1.35	0.037037	1.32	0.0378788	1.43	0.034965	0.9	0.0555556	0.86	0.0581395	1.08	0.0462963	0.85	0.0588235	1.06	0.0471698	0.49	0.102041	1.22	0.0409836	1.36	0.0367647	1.48	0.0337838	0.76	0.0657895	0.64	0.078125	1.46	0.0342466	1.49	0.033557	1.17	0.042735	1.03	0.0485437	1.04	0.0480769
Fluazinam	F	100	Fluazinam	100	LC	0.05		1.14	0.438596	1.17	0.42735	1.35	0.37037	1.32	0.378788	1.43	0.34965	0.9	0.555556	0.86	0.581395	1.08	0.462963	0.85	0.588235	1.06	0.471698	0.49	1.02041	1.22	0.409836	1.36	0.367647	1.48	0.337838	0.76	0.657895	0.64	0.78125	1.46	0.342466	1.49	0.33557	1.17	0.42735	1.03	0.485437	1.04	0.480769
Flubendiamide	I	20	Flubendiamide	20	LC	0.01		1.14	0.0877193	1.17	0.0854701	1.35	0.0740741	1.32	0.0757576	1.43	0.0699301	0.9	0.111111	0.86	0.116279	1.08	0.0925926	0.85	0.117647	1.06	0.0943396	0.49	0.204082	1.22	0.0819672	1.36	0.0735294	1.48	0.0675676	0.76	0.131579	0.64	0.15625	1.46	0.0684932	1.49	0.0671141	1.17	0.0854701	1.03	0.0970874	1.04	0.0961538
Fluchloralin	H	50	Fluchloralin	50	GC	0.025		1.14	0.219298	1.17	0.213675	1.35	0.185185	1.32	0.189394	1.43	0.174825	0.9	0.277778	0.86	0.290698	1.08	0.231481	0.85	0.294118	1.06	0.235849	0.49	0.510204	1.22	0.204918	1.36	0.183824	1.48	0.168919	0.76	0.328947	0.64	0.390625	1.46	0.171233	1.49	0.167785	1.17	0.213675	1.03	0.242718	1.04	0.240385
Flucythrinate	I	10	Flucythrinate	10	GC	0.005		1.14	0.0438596	1.17	0.042735	1.35	0.037037	1.32	0.0378788	1.43	0.034965	0.9	0.0555556	0.86	0.0581395	1.08	0.0462963	0.85	0.0588235	1.06	0.0471698	0.49	0.102041	1.22	0.0409836	1.36	0.0367647	1.48	0.0337838	0.76	0.0657895	0.64	0.078125	1.46	0.0342466	1.49	0.033557	1.17	0.042735	1.03	0.0485437	1.04	0.0480769
Fludioxonil	F	20	Fludioxonil	20	LC	0.01		1.14	0.0877193	1.17	0.0854701	1.35	0.0740741	1.32	0.0757576	1.43	0.0699301	0.9	0.111111	0.86	0.116279	1.08	0.0925926	0.85	0.117647	1.06	0.0943396	0.49	0.204082	1.22	0.0819672	1.36	0.0735294	1.48	0.0675676	0.76	0.131579	0.64	0.15625	1.46	0.0684932	1.49	0.0671141	1.17	0.0854701	1.03	0.0970874	1.04	0.0961538
Flufenacet	H	100	Flufenacet	100	LC	0.05		1.14	0.438596	1.17	0.42735	1.35	0.37037	1.32	0.378788	1.43	0.34965	0.9	0.555556	0.86	0.581395	1.08	0.462963	0.85	0.588235	1.06	0.471698	0.49	1.02041	1.22	0.409836	1.36	0.367647	1.48	0.337838	0.76	0.657895	0.64	0.78125	1.46	0.342466	1.49	0.33557	1.17	0.42735	1.03	0.485437	1.04	0.480769
Flufenoxuron	I	50	Flufenoxuron	50	LC	0.025		1.14	0.219298	1.17	0.213675	1.35	0.185185	1.32	0.189394	1.43	0.174825	0.9	0.277778	0.86	0.290698	1.08	0.231481	0.85	0.294118	1.06	0.235849	0.49	0.510204	1.22	0.204918	1.36	0.183824	1.48	0.168919	0.76	0.328947	0.64	0.390625	1.46	0.171233	1.49	0.167785	1.17	0.213675	1.03	0.242718	1.04	0.240385
Flumioxazin	H	100	Flumioxazin	100	LC	0.05		1.14	0.438596	1.17	0.42735	1.35	0.37037	1.32	0.378788	1.43	0.34965	0.9	0.555556	0.86	0.581395	1.08	0.462963	0.85	0.588235	1.06	0.471698	0.49	1.02041	1.22	0.409836	1.36	0.367647	1.48	0.337838	0.76	0.657895	0.64	0.78125	1.46	0.342466	1.49	0.33557	1.17	0.42735	1.03	0.485437	1.04	0.480769
Fluometuron	H	20	Fluometuron	20	LC	0.01		1.14	0.0877193	1.17	0.0854701	1.35	0.0740741	1.32	0.0757576	1.43	0.0699301	0.9	0.111111	0.86	0.116279	1.08	0.0925926	0.85	0.117647	1.06	0.0943396	0.49	0.204082	1.22	0.0819672	1.36	0.0735294	1.48	0.0675676	0.76	0.131579	0.64	0.15625	1.46	0.0684932	1.49	0.0671141	1.17	0.0854701	1.03	0.0970874	1.04	0.0961538
Fluopicolide	F	10	Fluopicolide	10	LC	0.005		1.14	0.0438596	1.17	0.042735	1.35	0.037037	1.32	0.0378788	1.43	0.034965	0.9	0.0555556	0.86	0.0581395	1.08	0.0462963	0.85	0.0588235	1.06	0.0471698	0.49	0.102041	1.22	0.0409836	1.36	0.0367647	1.48	0.0337838	0.76	0.0657895	0.64	0.078125	1.46	0.0342466	1.49	0.033557	1.17	0.042735	1.03	0.0485437	1.04	0.0480769
Fluopyram	F	10	Fluopyram	10	LC	0.005		1.14	0.0438596	1.17	0.042735	1.35	0.037037	1.32	0.0378788	1.43	0.034965	0.9	0.0555556	0.86	0.0581395	1.08	0.0462963	0.85	0.0588235	1.06	0.0471698	0.49	0.102041	1.22	0.0409836	1.36	0.0367647	1.48	0.0337838	0.76	0.0657895	0.64	0.078125	1.46	0.0342466	1.49	0.033557	1.17	0.042735	1.03	0.0485437	1.04	0.0480769
Fluoxastrobin	F	10	Fluoxastrobin	10	LC	0.005		1.14	0.0438596	1.17	0.042735	1.35	0.037037	1.32	0.0378788	1.43	0.034965	0.9	0.0555556	0.86	0.0581395	1.08	0.0462963	0.85	0.0588235	1.06	0.0471698	0.49	0.102041	1.22	0.0409836	1.36	0.0367647	1.48	0.0337838	0.76	0.0657895	0.64	0.078125	1.46	0.0342466	1.49	0.033557	1.17	0.042735	1.03	0.0485437	1.04	0.0480769
Flupyradifurone	I	20	Flupyradifurone	20	LC	0.01		1.14	0.0877193	1.17	0.0854701	1.35	0.0740741	1.32	0.0757576	1.43	0.0699301	0.9	0.111111	0.86	0.116279	1.08	0.0925926	0.85	0.117647	1.06	0.0943396	0.49	0.204082	1.22	0.0819672	1.36	0.0735294	1.48	0.0675676	0.76	0.131579	0.64	0.15625	1.46	0.0684932	1.49	0.0671141	1.17	0.0854701	1.03	0.0970874	1.04	0.0961538
Fluridone	H	10	Fluridone	10	LC	0.005		1.14	0.0438596	1.17	0.042735	1.35	0.037037	1.32	0.0378788	1.43	0.034965	0.9	0.0555556	0.86	0.0581395	1.08	0.0462963	0.85	0.0588235	1.06	0.0471698	0.49	0.102041	1.22	0.0409836	1.36	0.0367647	1.48	0.0337838	0.76	0.0657895	0.64	0.078125	1.46	0.0342466	1.49	0.033557	1.17	0.042735	1.03	0.0485437	1.04	0.0480769
Fluroxypyr meptyl	H	10	Fluroxypyr meptyl	10	LC	0.005		1.14	0.0438596	1.17	0.042735	1.35	0.037037	1.32	0.0378788	1.43	0.034965	0.9	0.0555556	0.86	0.0581395	1.08	0.0462963	0.85	0.0588235	1.06	0.0471698	0.49	0.102041	1.22	0.0409836	1.36	0.0367647	1.48	0.0337838	0.76	0.0657895	0.64	0.078125	1.46	0.0342466	1.49	0.033557	1.17	0.042735	1.03	0.0485437	1.04	0.0480769
Flusilazole	F	10	Flusilazole	10	LC	0.005		1.14	0.0438596	1.17	0.042735	1.35	0.037037	1.32	0.0378788	1.43	0.034965	0.9	0.0555556	0.86	0.0581395	1.08	0.0462963	0.85	0.0588235	1.06	0.0471698	0.49	0.102041	1.22	0.0409836	1.36	0.0367647	1.48	0.0337838	0.76	0.0657895	0.64	0.078125	1.46	0.0342466	1.49	0.033557	1.17	0.042735	1.03	0.0485437	1.04	0.0480769
Flutianil	F	20	Flutianil	20	LC	0.01		1.14	0.0877193	1.17	0.0854701	1.35	0.0740741	1.32	0.0757576	1.43	0.0699301	0.9	0.111111	0.86	0.116279	1.08	0.0925926	0.85	0.117647	1.06	0.0943396	0.49	0.204082	1.22	0.0819672	1.36	0.0735294	1.48	0.0675676	0.76	0.131579	0.64	0.15625	1.46	0.0684932	1.49	0.0671141	1.17	0.0854701	1.03	0.0970874	1.04	0.0961538
Flutolanil	F	20	Flutolanil	20	LC	0.01		1.14	0.0877193	1.17	0.0854701	1.35	0.0740741	1.32	0.0757576	1.43	0.0699301	0.9	0.111111	0.86	0.116279	1.08	0.0925926	0.85	0.117647	1.06	0.0943396	0.49	0.204082	1.22	0.0819672	1.36	0.0735294	1.48	0.0675676	0.76	0.131579	0.64	0.15625	1.46	0.0684932	1.49	0.0671141	1.17	0.0854701	1.03	0.0970874	1.04	0.0961538
Flutriafol	F	20	Flutriafol	20	LC	0.01		1.14	0.0877193	1.17	0.0854701	1.35	0.0740741	1.32	0.0757576	1.43	0.0699301	0.9	0.111111	0.86	0.116279	1.08	0.0925926	0.85	0.117647	1.06	0.0943396	0.49	0.204082	1.22	0.0819672	1.36	0.0735294	1.48	0.0675676	0.76	0.131579	0.64	0.15625	1.46	0.0684932	1.49	0.0671141	1.17	0.0854701	1.03	0.0970874	1.04	0.0961538
Fluxapyroxad	F	10	Fluxapyroxad	10	LC	0.005		1.14	0.0438596	1.17	0.042735	1.35	0.037037	1.32	0.0378788	1.43	0.034965	0.9	0.0555556	0.86	0.0581395	1.08	0.0462963	0.85	0.0588235	1.06	0.0471698	0.49	0.102041	1.22	0.0409836	1.36	0.0367647	1.48	0.0337838	0.76	0.0657895	0.64	0.078125	1.46	0.0342466	1.49	0.033557	1.17	0.042735	1.03	0.0485437	1.04	0.0480769
Folpet	F	50	Folpet	50	LC	0.025		1.14	0.219298	1.17	0.213675	1.35	0.185185	1.32	0.189394	1.43	0.174825	0.9	0.277778	0.86	0.290698	1.08	0.231481	0.85	0.294118	1.06	0.235849	0.49	0.510204	1.22	0.204918	1.36	0.183824	1.48	0.168919	0.76	0.328947	0.64	0.390625	1.46	0.171233	1.49	0.167785	1.17	0.213675	1.03	0.242718	1.04	0.240385
Fomesafen	H	1000	Fomesafen	1000	LC	0.5		1.14	4.38596	1.17	4.2735	1.35	3.7037	1.32	3.78788	1.43	3.4965	0.9	5.55556	0.86	5.81395	1.08	4.62963	0.85	5.88235	1.06	4.71698	0.49	10.2041	1.22	4.09836	1.36	3.67647	1.48	3.37838	0.76	6.57895	0.64	7.8125	1.46	3.42466	1.49	3.3557	1.17	4.2735	1.03	4.85437	1.04	4.80769
Fonofos	I	20	Fonofos	20	LC	0.01		1.14	0.0877193	1.17	0.0854701	1.35	0.0740741	1.32	0.0757576	1.43	0.0699301	0.9	0.111111	0.86	0.116279	1.08	0.0925926	0.85	0.117647	1.06	0.0943396	0.49	0.204082	1.22	0.0819672	1.36	0.0735294	1.48	0.0675676	0.76	0.131579	0.64	0.15625	1.46	0.0684932	1.49	0.0671141	1.17	0.0854701	1.03	0.0970874	1.04	0.0961538
Forchlorfenuron	H	10	Forchlorfenuron	10	LC	0.005		1.14	0.0438596	1.17	0.042735	1.35	0.037037	1.32	0.0378788	1.43	0.034965	0.9	0.0555556	0.86	0.0581395	1.08	0.0462963	0.85	0.0588235	1.06	0.0471698	0.49	0.102041	1.22	0.0409836	1.36	0.0367647	1.48	0.0337838	0.76	0.0657895	0.64	0.078125	1.46	0.0342466	1.49	0.033557	1.17	0.042735	1.03	0.0485437	1.04	0.0480769
Formetanate	I	10	Formetanate	10	LC	0.005		1.14	0.0438596	1.17	0.042735	1.35	0.037037	1.32	0.0378788	1.43	0.034965	0.9	0.0555556	0.86	0.0581395	1.08	0.0462963	0.85	0.0588235	1.06	0.0471698	0.49	0.102041	1.22	0.0409836	1.36	0.0367647	1.48	0.0337838	0.76	0.0657895	0.64	0.078125	1.46	0.0342466	1.49	0.033557	1.17	0.042735	1.03	0.0485437	1.04	0.0480769
gamma-BHC	I	10	gamma-BHC	10	GC	0.005		1.14	0.0438596	1.17	0.042735	1.35	0.037037	1.32	0.0378788	1.43	0.034965	0.9	0.0555556	0.86	0.0581395	1.08	0.0462963	0.85	0.0588235	1.06	0.0471698	0.49	0.102041	1.22	0.0409836	1.36	0.0367647	1.48	0.0337838	0.76	0.0657895	0.64	0.078125	1.46	0.0342466	1.49	0.033557	1.17	0.042735	1.03	0.0485437	1.04	0.0480769
Heptachlor	I	20	Heptachlor	20	GC	0.01		1.14	0.0877193	1.17	0.0854701	1.35	0.0740741	1.32	0.0757576	1.43	0.0699301	0.9	0.111111	0.86	0.116279	1.08	0.0925926	0.85	0.117647	1.06	0.0943396	0.49	0.204082	1.22	0.0819672	1.36	0.0735294	1.48	0.0675676	0.76	0.131579	0.64	0.15625	1.46	0.0684932	1.49	0.0671141	1.17	0.0854701	1.03	0.0970874	1.04	0.0961538
Hexachlorobenzene (HCB)	I	10	Hexachlorobenzene (HCB)	10	GC	0.005		1.14	0.0438596	1.17	0.042735	1.35	0.037037	1.32	0.0378788	1.43	0.034965	0.9	0.0555556	0.86	0.0581395	1.08	0.0462963	0.85	0.0588235	1.06	0.0471698	0.49	0.102041	1.22	0.0409836	1.36	0.0367647	1.48	0.0337838	0.76	0.0657895	0.64	0.078125	1.46	0.0342466	1.49	0.033557	1.17	0.042735	1.03	0.0485437	1.04	0.0480769
Hexaconazole	F	50	Hexaconazole	50	LC	0.025		1.14	0.219298	1.17	0.213675	1.35	0.185185	1.32	0.189394	1.43	0.174825	0.9	0.277778	0.86	0.290698	1.08	0.231481	0.85	0.294118	1.06	0.235849	0.49	0.510204	1.22	0.204918	1.36	0.183824	1.48	0.168919	0.76	0.328947	0.64	0.390625	1.46	0.171233	1.49	0.167785	1.17	0.213675	1.03	0.242718	1.04	0.240385
Hexazinone	H	10	Hexazinone	10	LC	0.005		1.14	0.0438596	1.17	0.042735	1.35	0.037037	1.32	0.0378788	1.43	0.034965	0.9	0.0555556	0.86	0.0581395	1.08	0.0462963	0.85	0.0588235	1.06	0.0471698	0.49	0.102041	1.22	0.0409836	1.36	0.0367647	1.48	0.0337838	0.76	0.0657895	0.64	0.078125	1.46	0.0342466	1.49	0.033557	1.17	0.042735	1.03	0.0485437	1.04	0.0480769
Hexythiazox	I	10	Hexythiazox	10	LC	0.005		1.14	0.0438596	1.17	0.042735	1.35	0.037037	1.32	0.0378788	1.43	0.034965	0.9	0.0555556	0.86	0.0581395	1.08	0.0462963	0.85	0.0588235	1.06	0.0471698	0.49	0.102041	1.22	0.0409836	1.36	0.0367647	1.48	0.0337838	0.76	0.0657895	0.64	0.078125	1.46	0.0342466	1.49	0.033557	1.17	0.042735	1.03	0.0485437	1.04	0.0480769
Imazalil	F	100	Imazalil	100	LC	0.05		1.14	0.438596	1.17	0.42735	1.35	0.37037	1.32	0.378788	1.43	0.34965	0.9	0.555556	0.86	0.581395	1.08	0.462963	0.85	0.588235	1.06	0.471698	0.49	1.02041	1.22	0.409836	1.36	0.367647	1.48	0.337838	0.76	0.657895	0.64	0.78125	1.46	0.342466	1.49	0.33557	1.17	0.42735	1.03	0.485437	1.04	0.480769
Imidacloprid	I	10	Imidacloprid	10	LC	0.005		1.14	0.0438596	1.17	0.042735	1.35	0.037037	1.32	0.0378788	1.43	0.034965	0.9	0.0555556	0.86	0.0581395	1.08	0.0462963	0.85	0.0588235	1.06	0.0471698	0.49	0.102041	1.22	0.0409836	1.36	0.0367647	1.48	0.0337838	0.76	0.0657895	0.64	0.078125	1.46	0.0342466	1.49	0.033557	1.17	0.042735	1.03	0.0485437	1.04	0.0480769
Indaziflam	H	10	Indaziflam	10	LC	0.005		1.14	0.0438596	1.17	0.042735	1.35	0.037037	1.32	0.0378788	1.43	0.034965	0.9	0.0555556	0.86	0.0581395	1.08	0.0462963	0.85	0.0588235	1.06	0.0471698	0.49	0.102041	1.22	0.0409836	1.36	0.0367647	1.48	0.0337838	0.76	0.0657895	0.64	0.078125	1.46	0.0342466	1.49	0.033557	1.17	0.042735	1.03	0.0485437	1.04	0.0480769
Indoxacarb	I	20	Indoxacarb	20	LC	0.01		1.14	0.0877193	1.17	0.0854701	1.35	0.0740741	1.32	0.0757576	1.43	0.0699301	0.9	0.111111	0.86	0.116279	1.08	0.0925926	0.85	0.117647	1.06	0.0943396	0.49	0.204082	1.22	0.0819672	1.36	0.0735294	1.48	0.0675676	0.76	0.131579	0.64	0.15625	1.46	0.0684932	1.49	0.0671141	1.17	0.0854701	1.03	0.0970874	1.04	0.0961538
Iprodione	F	100	Iprodione	100	LC	0.05		1.14	0.438596	1.17	0.42735	1.35	0.37037	1.32	0.378788	1.43	0.34965	0.9	0.555556	0.86	0.581395	1.08	0.462963	0.85	0.588235	1.06	0.471698	0.49	1.02041	1.22	0.409836	1.36	0.367647	1.48	0.337838	0.76	0.657895	0.64	0.78125	1.46	0.342466	1.49	0.33557	1.17	0.42735	1.03	0.485437	1.04	0.480769
Isodrin	I	20	Isodrin	20	GC	0.01		1.14	0.0877193	1.17	0.0854701	1.35	0.0740741	1.32	0.0757576	1.43	0.0699301	0.9	0.111111	0.86	0.116279	1.08	0.0925926	0.85	0.117647	1.06	0.0943396	0.49	0.204082	1.22	0.0819672	1.36	0.0735294	1.48	0.0675676	0.76	0.131579	0.64	0.15625	1.46	0.0684932	1.49	0.0671141	1.17	0.0854701	1.03	0.0970874	1.04	0.0961538
Isofenphos	I	10	Isofenphos	10	LC	0.005		1.14	0.0438596	1.17	0.042735	1.35	0.037037	1.32	0.0378788	1.43	0.034965	0.9	0.0555556	0.86	0.0581395	1.08	0.0462963	0.85	0.0588235	1.06	0.0471698	0.49	0.102041	1.22	0.0409836	1.36	0.0367647	1.48	0.0337838	0.76	0.0657895	0.64	0.078125	1.46	0.0342466	1.49	0.033557	1.17	0.042735	1.03	0.0485437	1.04	0.0480769
Isofetamid	F	10	Isofetamid	10	LC	0.005		1.14	0.0438596	1.17	0.042735	1.35	0.037037	1.32	0.0378788	1.43	0.034965	0.9	0.0555556	0.86	0.0581395	1.08	0.0462963	0.85	0.0588235	1.06	0.0471698	0.49	0.102041	1.22	0.0409836	1.36	0.0367647	1.48	0.0337838	0.76	0.0657895	0.64	0.078125	1.46	0.0342466	1.49	0.033557	1.17	0.042735	1.03	0.0485437	1.04	0.0480769
Isoprothiolane	F	10	Isoprothiolane	10	LC	0.005		1.14	0.0438596	1.17	0.042735	1.35	0.037037	1.32	0.0378788	1.43	0.034965	0.9	0.0555556	0.86	0.0581395	1.08	0.0462963	0.85	0.0588235	1.06	0.0471698	0.49	0.102041	1.22	0.0409836	1.36	0.0367647	1.48	0.0337838	0.76	0.0657895	0.64	0.078125	1.46	0.0342466	1.49	0.033557	1.17	0.042735	1.03	0.0485437	1.04	0.0480769
Isoxaben	H	10	Isoxaben	10	LC	0.005		1.14	0.0438596	1.17	0.042735	1.35	0.037037	1.32	0.0378788	1.43	0.034965	0.9	0.0555556	0.86	0.0581395	1.08	0.0462963	0.85	0.0588235	1.06	0.0471698	0.49	0.102041	1.22	0.0409836	1.36	0.0367647	1.48	0.0337838	0.76	0.0657895	0.64	0.078125	1.46	0.0342466	1.49	0.033557	1.17	0.042735	1.03	0.0485437	1.04	0.0480769
Kresoxim methyl	F	20	Kresoxim methyl	20	LC	0.01		1.14	0.0877193	1.17	0.0854701	1.35	0.0740741	1.32	0.0757576	1.43	0.0699301	0.9	0.111111	0.86	0.116279	1.08	0.0925926	0.85	0.117647	1.06	0.0943396	0.49	0.204082	1.22	0.0819672	1.36	0.0735294	1.48	0.0675676	0.76	0.131579	0.64	0.15625	1.46	0.0684932	1.49	0.0671141	1.17	0.0854701	1.03	0.0970874	1.04	0.0961538
lambda Cyhalothrin	I	20	lambda Cyhalothrin	20	GC	0.01		1.14	0.0877193	1.17	0.0854701	1.35	0.0740741	1.32	0.0757576	1.43	0.0699301	0.9	0.111111	0.86	0.116279	1.08	0.0925926	0.85	0.117647	1.06	0.0943396	0.49	0.204082	1.22	0.0819672	1.36	0.0735294	1.48	0.0675676	0.76	0.131579	0.64	0.15625	1.46	0.0684932	1.49	0.0671141	1.17	0.0854701	1.03	0.0970874	1.04	0.0961538
Linuron	H	100	Linuron	100	LC	0.05		1.14	0.438596	1.17	0.42735	1.35	0.37037	1.32	0.378788	1.43	0.34965	0.9	0.555556	0.86	0.581395	1.08	0.462963	0.85	0.588235	1.06	0.471698	0.49	1.02041	1.22	0.409836	1.36	0.367647	1.48	0.337838	0.76	0.657895	0.64	0.78125	1.46	0.342466	1.49	0.33557	1.17	0.42735	1.03	0.485437	1.04	0.480769
Malathion	I	20	Malathion	20	LC	0.01		1.14	0.0877193	1.17	0.0854701	1.35	0.0740741	1.32	0.0757576	1.43	0.0699301	0.9	0.111111	0.86	0.116279	1.08	0.0925926	0.85	0.117647	1.06	0.0943396	0.49	0.204082	1.22	0.0819672	1.36	0.0735294	1.48	0.0675676	0.76	0.131579	0.64	0.15625	1.46	0.0684932	1.49	0.0671141	1.17	0.0854701	1.03	0.0970874	1.04	0.0961538
Mandipropamid	F	10	Mandipropamid	10	LC	0.005		1.14	0.0438596	1.17	0.042735	1.35	0.037037	1.32	0.0378788	1.43	0.034965	0.9	0.0555556	0.86	0.0581395	1.08	0.0462963	0.85	0.0588235	1.06	0.0471698	0.49	0.102041	1.22	0.0409836	1.36	0.0367647	1.48	0.0337838	0.76	0.0657895	0.64	0.078125	1.46	0.0342466	1.49	0.033557	1.17	0.042735	1.03	0.0485437	1.04	0.0480769
Mefentrifluconazole	F	10	Mefentrifluconazole	10	LC	0.005		1.14	0.0438596	1.17	0.042735	1.35	0.037037	1.32	0.0378788	1.43	0.034965	0.9	0.0555556	0.86	0.0581395	1.08	0.0462963	0.85	0.0588235	1.06	0.0471698	0.49	0.102041	1.22	0.0409836	1.36	0.0367647	1.48	0.0337838	0.76	0.0657895	0.64	0.078125	1.46	0.0342466	1.49	0.033557	1.17	0.042735	1.03	0.0485437	1.04	0.0480769
Metaflumizone	I	20	Metaflumizone	20	LC	0.01		1.14	0.0877193	1.17	0.0854701	1.35	0.0740741	1.32	0.0757576	1.43	0.0699301	0.9	0.111111	0.86	0.116279	1.08	0.0925926	0.85	0.117647	1.06	0.0943396	0.49	0.204082	1.22	0.0819672	1.36	0.0735294	1.48	0.0675676	0.76	0.131579	0.64	0.15625	1.46	0.0684932	1.49	0.0671141	1.17	0.0854701	1.03	0.0970874	1.04	0.0961538
Metalaxyl	F	10	Metalaxyl	10	LC	0.005		1.14	0.0438596	1.17	0.042735	1.35	0.037037	1.32	0.0378788	1.43	0.034965	0.9	0.0555556	0.86	0.0581395	1.08	0.0462963	0.85	0.0588235	1.06	0.0471698	0.49	0.102041	1.22	0.0409836	1.36	0.0367647	1.48	0.0337838	0.76	0.0657895	0.64	0.078125	1.46	0.0342466	1.49	0.033557	1.17	0.042735	1.03	0.0485437	1.04	0.0480769
Metconazole	F	50	Metconazole	50	LC	0.025		1.14	0.219298	1.17	0.213675	1.35	0.185185	1.32	0.189394	1.43	0.174825	0.9	0.277778	0.86	0.290698	1.08	0.231481	0.85	0.294118	1.06	0.235849	0.49	0.510204	1.22	0.204918	1.36	0.183824	1.48	0.168919	0.76	0.328947	0.64	0.390625	1.46	0.171233	1.49	0.167785	1.17	0.213675	1.03	0.242718	1.04	0.240385
Methamidophos	I	100	Methamidophos	100	LC	0.05		1.14	0.438596	1.17	0.42735	1.35	0.37037	1.32	0.378788	1.43	0.34965	0.9	0.555556	0.86	0.581395	1.08	0.462963	0.85	0.588235	1.06	0.471698	0.49	1.02041	1.22	0.409836	1.36	0.367647	1.48	0.337838	0.76	0.657895	0.64	0.78125	1.46	0.342466	1.49	0.33557	1.17	0.42735	1.03	0.485437	1.04	0.480769
Methidathion	I	50	Methidathion	50	LC	0.025		1.14	0.219298	1.17	0.213675	1.35	0.185185	1.32	0.189394	1.43	0.174825	0.9	0.277778	0.86	0.290698	1.08	0.231481	0.85	0.294118	1.06	0.235849	0.49	0.510204	1.22	0.204918	1.36	0.183824	1.48	0.168919	0.76	0.328947	0.64	0.390625	1.46	0.171233	1.49	0.167785	1.17	0.213675	1.03	0.242718	1.04	0.240385
Methiocarb	I	100	Methiocarb	100	LC	0.05		1.14	0.438596	1.17	0.42735	1.35	0.37037	1.32	0.378788	1.43	0.34965	0.9	0.555556	0.86	0.581395	1.08	0.462963	0.85	0.588235	1.06	0.471698	0.49	1.02041	1.22	0.409836	1.36	0.367647	1.48	0.337838	0.76	0.657895	0.64	0.78125	1.46	0.342466	1.49	0.33557	1.17	0.42735	1.03	0.485437	1.04	0.480769
Methomyl	I	10	Methomyl	10	LC	0.005		1.14	0.0438596	1.17	0.042735	1.35	0.037037	1.32	0.0378788	1.43	0.034965	0.9	0.0555556	0.86	0.0581395	1.08	0.0462963	0.85	0.0588235	1.06	0.0471698	0.49	0.102041	1.22	0.0409836	1.36	0.0367647	1.48	0.0337838	0.76	0.0657895	0.64	0.078125	1.46	0.0342466	1.49	0.033557	1.17	0.042735	1.03	0.0485437	1.04	0.0480769
Methoxychlor	I	20	Methoxychlor	20	GC	0.01		1.14	0.0877193	1.17	0.0854701	1.35	0.0740741	1.32	0.0757576	1.43	0.0699301	0.9	0.111111	0.86	0.116279	1.08	0.0925926	0.85	0.117647	1.06	0.0943396	0.49	0.204082	1.22	0.0819672	1.36	0.0735294	1.48	0.0675676	0.76	0.131579	0.64	0.15625	1.46	0.0684932	1.49	0.0671141	1.17	0.0854701	1.03	0.0970874	1.04	0.0961538
Methoxyfenozide	I	10	Methoxyfenozide	10	LC	0.005		1.14	0.0438596	1.17	0.042735	1.35	0.037037	1.32	0.0378788	1.43	0.034965	0.9	0.0555556	0.86	0.0581395	1.08	0.0462963	0.85	0.0588235	1.06	0.0471698	0.49	0.102041	1.22	0.0409836	1.36	0.0367647	1.48	0.0337838	0.76	0.0657895	0.64	0.078125	1.46	0.0342466	1.49	0.033557	1.17	0.042735	1.03	0.0485437	1.04	0.0480769
Metrafenone	F	10	Metrafenone	10	LC	0.005		1.14	0.0438596	1.17	0.042735	1.35	0.037037	1.32	0.0378788	1.43	0.034965	0.9	0.0555556	0.86	0.0581395	1.08	0.0462963	0.85	0.0588235	1.06	0.0471698	0.49	0.102041	1.22	0.0409836	1.36	0.0367647	1.48	0.0337838	0.76	0.0657895	0.64	0.078125	1.46	0.0342466	1.49	0.033557	1.17	0.042735	1.03	0.0485437	1.04	0.0480769
Metribuzin	H	20	Metribuzin	20	LC	0.01		1.14	0.0877193	1.17	0.0854701	1.35	0.0740741	1.32	0.0757576	1.43	0.0699301	0.9	0.111111	0.86	0.116279	1.08	0.0925926	0.85	0.117647	1.06	0.0943396	0.49	0.204082	1.22	0.0819672	1.36	0.0735294	1.48	0.0675676	0.76	0.131579	0.64	0.15625	1.46	0.0684932	1.49	0.0671141	1.17	0.0854701	1.03	0.0970874	1.04	0.0961538
Mevinphos	I	50	Mevinphos	50	LC	0.025		1.14	0.219298	1.17	0.213675	1.35	0.185185	1.32	0.189394	1.43	0.174825	0.9	0.277778	0.86	0.290698	1.08	0.231481	0.85	0.294118	1.06	0.235849	0.49	0.510204	1.22	0.204918	1.36	0.183824	1.48	0.168919	0.76	0.328947	0.64	0.390625	1.46	0.171233	1.49	0.167785	1.17	0.213675	1.03	0.242718	1.04	0.240385
Mexacarbate	I	10	Mexacarbate	10	LC	0.005		1.14	0.0438596	1.17	0.042735	1.35	0.037037	1.32	0.0378788	1.43	0.034965	0.9	0.0555556	0.86	0.0581395	1.08	0.0462963	0.85	0.0588235	1.06	0.0471698	0.49	0.102041	1.22	0.0409836	1.36	0.0367647	1.48	0.0337838	0.76	0.0657895	0.64	0.078125	1.46	0.0342466	1.49	0.033557	1.17	0.042735	1.03	0.0485437	1.04	0.0480769
MGK 264	I	20	MGK 264	20	LC	0.01		1.14	0.0877193	1.17	0.0854701	1.35	0.0740741	1.32	0.0757576	1.43	0.0699301	0.9	0.111111	0.86	0.116279	1.08	0.0925926	0.85	0.117647	1.06	0.0943396	0.49	0.204082	1.22	0.0819672	1.36	0.0735294	1.48	0.0675676	0.76	0.131579	0.64	0.15625	1.46	0.0684932	1.49	0.0671141	1.17	0.0854701	1.03	0.0970874	1.04	0.0961538
Mirex	I	10	Mirex	10	GC	0.005		1.14	0.0438596	1.17	0.042735	1.35	0.037037	1.32	0.0378788	1.43	0.034965	0.9	0.0555556	0.86	0.0581395	1.08	0.0462963	0.85	0.0588235	1.06	0.0471698	0.49	0.102041	1.22	0.0409836	1.36	0.0367647	1.48	0.0337838	0.76	0.0657895	0.64	0.078125	1.46	0.0342466	1.49	0.033557	1.17	0.042735	1.03	0.0485437	1.04	0.0480769
Monolinuron	H	100	Monolinuron	100	LC	0.05		1.14	0.438596	1.17	0.42735	1.35	0.37037	1.32	0.378788	1.43	0.34965	0.9	0.555556	0.86	0.581395	1.08	0.462963	0.85	0.588235	1.06	0.471698	0.49	1.02041	1.22	0.409836	1.36	0.367647	1.48	0.337838	0.76	0.657895	0.64	0.78125	1.46	0.342466	1.49	0.33557	1.17	0.42735	1.03	0.485437	1.04	0.480769
Monuron	H	100	Monuron	100	LC	0.05		1.14	0.438596	1.17	0.42735	1.35	0.37037	1.32	0.378788	1.43	0.34965	0.9	0.555556	0.86	0.581395	1.08	0.462963	0.85	0.588235	1.06	0.471698	0.49	1.02041	1.22	0.409836	1.36	0.367647	1.48	0.337838	0.76	0.657895	0.64	0.78125	1.46	0.342466	1.49	0.33557	1.17	0.42735	1.03	0.485437	1.04	0.480769
Myclobutanil	F	10	Myclobutanil	10	LC	0.005		1.14	0.0438596	1.17	0.042735	1.35	0.037037	1.32	0.0378788	1.43	0.034965	0.9	0.0555556	0.86	0.0581395	1.08	0.0462963	0.85	0.0588235	1.06	0.0471698	0.49	0.102041	1.22	0.0409836	1.36	0.0367647	1.48	0.0337838	0.76	0.0657895	0.64	0.078125	1.46	0.0342466	1.49	0.033557	1.17	0.042735	1.03	0.0485437	1.04	0.0480769
Napropamide	H	20	Napropamide	20	LC	0.01		1.14	0.0877193	1.17	0.0854701	1.35	0.0740741	1.32	0.0757576	1.43	0.0699301	0.9	0.111111	0.86	0.116279	1.08	0.0925926	0.85	0.117647	1.06	0.0943396	0.49	0.204082	1.22	0.0819672	1.36	0.0735294	1.48	0.0675676	0.76	0.131579	0.64	0.15625	1.46	0.0684932	1.49	0.0671141	1.17	0.0854701	1.03	0.0970874	1.04	0.0961538
Neburon	H	100	Neburon	100	LC	0.05		1.14	0.438596	1.17	0.42735	1.35	0.37037	1.32	0.378788	1.43	0.34965	0.9	0.555556	0.86	0.581395	1.08	0.462963	0.85	0.588235	1.06	0.471698	0.49	1.02041	1.22	0.409836	1.36	0.367647	1.48	0.337838	0.76	0.657895	0.64	0.78125	1.46	0.342466	1.49	0.33557	1.17	0.42735	1.03	0.485437	1.04	0.480769
Norflurazon	H	10	Norflurazon	10	LC	0.005		1.14	0.0438596	1.17	0.042735	1.35	0.037037	1.32	0.0378788	1.43	0.034965	0.9	0.0555556	0.86	0.0581395	1.08	0.0462963	0.85	0.0588235	1.06	0.0471698	0.49	0.102041	1.22	0.0409836	1.36	0.0367647	1.48	0.0337838	0.76	0.0657895	0.64	0.078125	1.46	0.0342466	1.49	0.033557	1.17	0.042735	1.03	0.0485437	1.04	0.0480769
Novaluron	I	100	Novaluron	100	LC	0.05		1.14	0.438596	1.17	0.42735	1.35	0.37037	1.32	0.378788	1.43	0.34965	0.9	0.555556	0.86	0.581395	1.08	0.462963	0.85	0.588235	1.06	0.471698	0.49	1.02041	1.22	0.409836	1.36	0.367647	1.48	0.337838	0.76	0.657895	0.64	0.78125	1.46	0.342466	1.49	0.33557	1.17	0.42735	1.03	0.485437	1.04	0.480769
Omethoate	I	50	Omethoate	50	LC	0.025		1.14	0.219298	1.17	0.213675	1.35	0.185185	1.32	0.189394	1.43	0.174825	0.9	0.277778	0.86	0.290698	1.08	0.231481	0.85	0.294118	1.06	0.235849	0.49	0.510204	1.22	0.204918	1.36	0.183824	1.48	0.168919	0.76	0.328947	0.64	0.390625	1.46	0.171233	1.49	0.167785	1.17	0.213675	1.03	0.242718	1.04	0.240385
o-Phenylphenol	F	10	o-Phenylphenol	10	GC	0.005		1.14	0.0438596	1.17	0.042735	1.35	0.037037	1.32	0.0378788	1.43	0.034965	0.9	0.0555556	0.86	0.0581395	1.08	0.0462963	0.85	0.0588235	1.06	0.0471698	0.49	0.102041	1.22	0.0409836	1.36	0.0367647	1.48	0.0337838	0.76	0.0657895	0.64	0.078125	1.46	0.0342466	1.49	0.033557	1.17	0.042735	1.03	0.0485437	1.04	0.0480769
Oryzalin	H	100	Oryzalin	100	LC	0.05		1.14	0.438596	1.17	0.42735	1.35	0.37037	1.32	0.378788	1.43	0.34965	0.9	0.555556	0.86	0.581395	1.08	0.462963	0.85	0.588235	1.06	0.471698	0.49	1.02041	1.22	0.409836	1.36	0.367647	1.48	0.337838	0.76	0.657895	0.64	0.78125	1.46	0.342466	1.49	0.33557	1.17	0.42735	1.03	0.485437	1.04	0.480769
Oxadiazon	H	20	Oxadiazon	20	LC	0.01		1.14	0.0877193	1.17	0.0854701	1.35	0.0740741	1.32	0.0757576	1.43	0.0699301	0.9	0.111111	0.86	0.116279	1.08	0.0925926	0.85	0.117647	1.06	0.0943396	0.49	0.204082	1.22	0.0819672	1.36	0.0735294	1.48	0.0675676	0.76	0.131579	0.64	0.15625	1.46	0.0684932	1.49	0.0671141	1.17	0.0854701	1.03	0.0970874	1.04	0.0961538
Oxamyl	I	10	Oxamyl	10	LC	0.005		1.14	0.0438596	1.17	0.042735	1.35	0.037037	1.32	0.0378788	1.43	0.034965	0.9	0.0555556	0.86	0.0581395	1.08	0.0462963	0.85	0.0588235	1.06	0.0471698	0.49	0.102041	1.22	0.0409836	1.36	0.0367647	1.48	0.0337838	0.76	0.0657895	0.64	0.078125	1.46	0.0342466	1.49	0.033557	1.17	0.042735	1.03	0.0485437	1.04	0.0480769
Oxathiapiprolin	F	10	Oxathiapiprolin	10	LC	0.005		1.14	0.0438596	1.17	0.042735	1.35	0.037037	1.32	0.0378788	1.43	0.034965	0.9	0.0555556	0.86	0.0581395	1.08	0.0462963	0.85	0.0588235	1.06	0.0471698	0.49	0.102041	1.22	0.0409836	1.36	0.0367647	1.48	0.0337838	0.76	0.0657895	0.64	0.078125	1.46	0.0342466	1.49	0.033557	1.17	0.042735	1.03	0.0485437	1.04	0.0480769
Oxyfluorfen	H	100	Oxyfluorfen	100	LC	0.05		1.14	0.438596	1.17	0.42735	1.35	0.37037	1.32	0.378788	1.43	0.34965	0.9	0.555556	0.86	0.581395	1.08	0.462963	0.85	0.588235	1.06	0.471698	0.49	1.02041	1.22	0.409836	1.36	0.367647	1.48	0.337838	0.76	0.657895	0.64	0.78125	1.46	0.342466	1.49	0.33557	1.17	0.42735	1.03	0.485437	1.04	0.480769
Paclobutrazol	H	20	Paclobutrazol	20	LC	0.01		1.14	0.0877193	1.17	0.0854701	1.35	0.0740741	1.32	0.0757576	1.43	0.0699301	0.9	0.111111	0.86	0.116279	1.08	0.0925926	0.85	0.117647	1.06	0.0943396	0.49	0.204082	1.22	0.0819672	1.36	0.0735294	1.48	0.0675676	0.76	0.131579	0.64	0.15625	1.46	0.0684932	1.49	0.0671141	1.17	0.0854701	1.03	0.0970874	1.04	0.0961538
Parathion	I	100	Parathion	100	LC	0.05		1.14	0.438596	1.17	0.42735	1.35	0.37037	1.32	0.378788	1.43	0.34965	0.9	0.555556	0.86	0.581395	1.08	0.462963	0.85	0.588235	1.06	0.471698	0.49	1.02041	1.22	0.409836	1.36	0.367647	1.48	0.337838	0.76	0.657895	0.64	0.78125	1.46	0.342466	1.49	0.33557	1.17	0.42735	1.03	0.485437	1.04	0.480769
Parathion methyl	I	20	Parathion methyl	20	GC	0.01		1.14	0.0877193	1.17	0.0854701	1.35	0.0740741	1.32	0.0757576	1.43	0.0699301	0.9	0.111111	0.86	0.116279	1.08	0.0925926	0.85	0.117647	1.06	0.0943396	0.49	0.204082	1.22	0.0819672	1.36	0.0735294	1.48	0.0675676	0.76	0.131579	0.64	0.15625	1.46	0.0684932	1.49	0.0671141	1.17	0.0854701	1.03	0.0970874	1.04	0.0961538
Pendimethalin	H	20	Pendimethalin	20	LC	0.01		1.14	0.0877193	1.17	0.0854701	1.35	0.0740741	1.32	0.0757576	1.43	0.0699301	0.9	0.111111	0.86	0.116279	1.08	0.0925926	0.85	0.117647	1.06	0.0943396	0.49	0.204082	1.22	0.0819672	1.36	0.0735294	1.48	0.0675676	0.76	0.131579	0.64	0.15625	1.46	0.0684932	1.49	0.0671141	1.17	0.0854701	1.03	0.0970874	1.04	0.0961538
Penoxsulam	H	200	Penoxsulam	200	LC	0.1		1.14	0.877193	1.17	0.854701	1.35	0.740741	1.32	0.757576	1.43	0.699301	0.9	1.11111	0.86	1.16279	1.08	0.925926	0.85	1.17647	1.06	0.943396	0.49	2.04082	1.22	0.819672	1.36	0.735294	1.48	0.675676	0.76	1.31579	0.64	1.5625	1.46	0.684932	1.49	0.671141	1.17	0.854701	1.03	0.970874	1.04	0.961538
Pentachloroaniline (PCA)	F	20	Pentachloroaniline (PCA)	20	GC	0.01		1.14	0.0877193	1.17	0.0854701	1.35	0.0740741	1.32	0.0757576	1.43	0.0699301	0.9	0.111111	0.86	0.116279	1.08	0.0925926	0.85	0.117647	1.06	0.0943396	0.49	0.204082	1.22	0.0819672	1.36	0.0735294	1.48	0.0675676	0.76	0.131579	0.64	0.15625	1.46	0.0684932	1.49	0.0671141	1.17	0.0854701	1.03	0.0970874	1.04	0.0961538
Pentachloronitrobenzene (PCNB)	F	50	Pentachloronitrobenzene (PCNB)	50	GC	0.025		1.14	0.219298	1.17	0.213675	1.35	0.185185	1.32	0.189394	1.43	0.174825	0.9	0.277778	0.86	0.290698	1.08	0.231481	0.85	0.294118	1.06	0.235849	0.49	0.510204	1.22	0.204918	1.36	0.183824	1.48	0.168919	0.76	0.328947	0.64	0.390625	1.46	0.171233	1.49	0.167785	1.17	0.213675	1.03	0.242718	1.04	0.240385
Pentachlorothioanisole (PCTA)	F	20	Pentachlorothioanisole (PCTA)	20	GC	0.01		1.14	0.0877193	1.17	0.0854701	1.35	0.0740741	1.32	0.0757576	1.43	0.0699301	0.9	0.111111	0.86	0.116279	1.08	0.0925926	0.85	0.117647	1.06	0.0943396	0.49	0.204082	1.22	0.0819672	1.36	0.0735294	1.48	0.0675676	0.76	0.131579	0.64	0.15625	1.46	0.0684932	1.49	0.0671141	1.17	0.0854701	1.03	0.0970874	1.04	0.0961538
Penthiopyrad	F	10	Penthiopyrad	10	LC	0.005		1.14	0.0438596	1.17	0.042735	1.35	0.037037	1.32	0.0378788	1.43	0.034965	0.9	0.0555556	0.86	0.0581395	1.08	0.0462963	0.85	0.0588235	1.06	0.0471698	0.49	0.102041	1.22	0.0409836	1.36	0.0367647	1.48	0.0337838	0.76	0.0657895	0.64	0.078125	1.46	0.0342466	1.49	0.033557	1.17	0.042735	1.03	0.0485437	1.04	0.0480769
Permethrin	I	10	Permethrin	10	GC	0.005		1.14	0.0438596	1.17	0.042735	1.35	0.037037	1.32	0.0378788	1.43	0.034965	0.9	0.0555556	0.86	0.0581395	1.08	0.0462963	0.85	0.0588235	1.06	0.0471698	0.49	0.102041	1.22	0.0409836	1.36	0.0367647	1.48	0.0337838	0.76	0.0657895	0.64	0.078125	1.46	0.0342466	1.49	0.033557	1.17	0.042735	1.03	0.0485437	1.04	0.0480769
Phenothrin	I	20	Phenothrin	20	GC	0.01		1.14	0.0877193	1.17	0.0854701	1.35	0.0740741	1.32	0.0757576	1.43	0.0699301	0.9	0.111111	0.86	0.116279	1.08	0.0925926	0.85	0.117647	1.06	0.0943396	0.49	0.204082	1.22	0.0819672	1.36	0.0735294	1.48	0.0675676	0.76	0.131579	0.64	0.15625	1.46	0.0684932	1.49	0.0671141	1.17	0.0854701	1.03	0.0970874	1.04	0.0961538
Phorate	I	50	Phorate	50	LC	0.025		1.14	0.219298	1.17	0.213675	1.35	0.185185	1.32	0.189394	1.43	0.174825	0.9	0.277778	0.86	0.290698	1.08	0.231481	0.85	0.294118	1.06	0.235849	0.49	0.510204	1.22	0.204918	1.36	0.183824	1.48	0.168919	0.76	0.328947	0.64	0.390625	1.46	0.171233	1.49	0.167785	1.17	0.213675	1.03	0.242718	1.04	0.240385
Phosalone	I	20	Phosalone	20	LC	0.01		1.14	0.0877193	1.17	0.0854701	1.35	0.0740741	1.32	0.0757576	1.43	0.0699301	0.9	0.111111	0.86	0.116279	1.08	0.0925926	0.85	0.117647	1.06	0.0943396	0.49	0.204082	1.22	0.0819672	1.36	0.0735294	1.48	0.0675676	0.76	0.131579	0.64	0.15625	1.46	0.0684932	1.49	0.0671141	1.17	0.0854701	1.03	0.0970874	1.04	0.0961538
Phosmet	I	20	Phosmet	20	LC	0.01		1.14	0.0877193	1.17	0.0854701	1.35	0.0740741	1.32	0.0757576	1.43	0.0699301	0.9	0.111111	0.86	0.116279	1.08	0.0925926	0.85	0.117647	1.06	0.0943396	0.49	0.204082	1.22	0.0819672	1.36	0.0735294	1.48	0.0675676	0.76	0.131579	0.64	0.15625	1.46	0.0684932	1.49	0.0671141	1.17	0.0854701	1.03	0.0970874	1.04	0.0961538
Picoxystrobin	F	10	Picoxystrobin	10	LC	0.005		1.14	0.0438596	1.17	0.042735	1.35	0.037037	1.32	0.0378788	1.43	0.034965	0.9	0.0555556	0.86	0.0581395	1.08	0.0462963	0.85	0.0588235	1.06	0.0471698	0.49	0.102041	1.22	0.0409836	1.36	0.0367647	1.48	0.0337838	0.76	0.0657895	0.64	0.078125	1.46	0.0342466	1.49	0.033557	1.17	0.042735	1.03	0.0485437	1.04	0.0480769
Pinoxaden	H	20	Pinoxaden	20	LC	0.01		1.14	0.0877193	1.17	0.0854701	1.35	0.0740741	1.32	0.0757576	1.43	0.0699301	0.9	0.111111	0.86	0.116279	1.08	0.0925926	0.85	0.117647	1.06	0.0943396	0.49	0.204082	1.22	0.0819672	1.36	0.0735294	1.48	0.0675676	0.76	0.131579	0.64	0.15625	1.46	0.0684932	1.49	0.0671141	1.17	0.0854701	1.03	0.0970874	1.04	0.0961538
Piperonyl Butoxide	SYN	10	Piperonyl Butoxide	10	GC	0.005		1.14	0.0438596	1.17	0.042735	1.35	0.037037	1.32	0.0378788	1.43	0.034965	0.9	0.0555556	0.86	0.0581395	1.08	0.0462963	0.85	0.0588235	1.06	0.0471698	0.49	0.102041	1.22	0.0409836	1.36	0.0367647	1.48	0.0337838	0.76	0.0657895	0.64	0.078125	1.46	0.0342466	1.49	0.033557	1.17	0.042735	1.03	0.0485437	1.04	0.0480769
Pirimiphos ethyl	I	10	Pirimiphos ethyl	10	LC	0.005		1.14	0.0438596	1.17	0.042735	1.35	0.037037	1.32	0.0378788	1.43	0.034965	0.9	0.0555556	0.86	0.0581395	1.08	0.0462963	0.85	0.0588235	1.06	0.0471698	0.49	0.102041	1.22	0.0409836	1.36	0.0367647	1.48	0.0337838	0.76	0.0657895	0.64	0.078125	1.46	0.0342466	1.49	0.033557	1.17	0.042735	1.03	0.0485437	1.04	0.0480769
Pirimiphos methyl	I	10	Pirimiphos methyl	10	LC	0.005		1.14	0.0438596	1.17	0.042735	1.35	0.037037	1.32	0.0378788	1.43	0.034965	0.9	0.0555556	0.86	0.0581395	1.08	0.0462963	0.85	0.0588235	1.06	0.0471698	0.49	0.102041	1.22	0.0409836	1.36	0.0367647	1.48	0.0337838	0.76	0.0657895	0.64	0.078125	1.46	0.0342466	1.49	0.033557	1.17	0.042735	1.03	0.0485437	1.04	0.0480769
Prallethrin	I	50	Prallethrin	50	LC	0.025		1.14	0.219298	1.17	0.213675	1.35	0.185185	1.32	0.189394	1.43	0.174825	0.9	0.277778	0.86	0.290698	1.08	0.231481	0.85	0.294118	1.06	0.235849	0.49	0.510204	1.22	0.204918	1.36	0.183824	1.48	0.168919	0.76	0.328947	0.64	0.390625	1.46	0.171233	1.49	0.167785	1.17	0.213675	1.03	0.242718	1.04	0.240385
Procymidone	F	10	Procymidone	10	GC	0.005		1.14	0.0438596	1.17	0.042735	1.35	0.037037	1.32	0.0378788	1.43	0.034965	0.9	0.0555556	0.86	0.0581395	1.08	0.0462963	0.85	0.0588235	1.06	0.0471698	0.49	0.102041	1.22	0.0409836	1.36	0.0367647	1.48	0.0337838	0.76	0.0657895	0.64	0.078125	1.46	0.0342466	1.49	0.033557	1.17	0.042735	1.03	0.0485437	1.04	0.0480769
Prodiamine	H	20	Prodiamine	20	LC	0.01		1.14	0.0877193	1.17	0.0854701	1.35	0.0740741	1.32	0.0757576	1.43	0.0699301	0.9	0.111111	0.86	0.116279	1.08	0.0925926	0.85	0.117647	1.06	0.0943396	0.49	0.204082	1.22	0.0819672	1.36	0.0735294	1.48	0.0675676	0.76	0.131579	0.64	0.15625	1.46	0.0684932	1.49	0.0671141	1.17	0.0854701	1.03	0.0970874	1.04	0.0961538
Promecarb	I	20	Promecarb	20	LC	0.01		1.14	0.0877193	1.17	0.0854701	1.35	0.0740741	1.32	0.0757576	1.43	0.0699301	0.9	0.111111	0.86	0.116279	1.08	0.0925926	0.85	0.117647	1.06	0.0943396	0.49	0.204082	1.22	0.0819672	1.36	0.0735294	1.48	0.0675676	0.76	0.131579	0.64	0.15625	1.46	0.0684932	1.49	0.0671141	1.17	0.0854701	1.03	0.0970874	1.04	0.0961538
Prometon	H	20	Prometon	20	LC	0.01		1.14	0.0877193	1.17	0.0854701	1.35	0.0740741	1.32	0.0757576	1.43	0.0699301	0.9	0.111111	0.86	0.116279	1.08	0.0925926	0.85	0.117647	1.06	0.0943396	0.49	0.204082	1.22	0.0819672	1.36	0.0735294	1.48	0.0675676	0.76	0.131579	0.64	0.15625	1.46	0.0684932	1.49	0.0671141	1.17	0.0854701	1.03	0.0970874	1.04	0.0961538
Prometryne	H	10	Prometryne	10	LC	0.005		1.14	0.0438596	1.17	0.042735	1.35	0.037037	1.32	0.0378788	1.43	0.034965	0.9	0.0555556	0.86	0.0581395	1.08	0.0462963	0.85	0.0588235	1.06	0.0471698	0.49	0.102041	1.22	0.0409836	1.36	0.0367647	1.48	0.0337838	0.76	0.0657895	0.64	0.078125	1.46	0.0342466	1.49	0.033557	1.17	0.042735	1.03	0.0485437	1.04	0.0480769
Pronamide	H	20	Pronamide	20	LC	0.01		1.14	0.0877193	1.17	0.0854701	1.35	0.0740741	1.32	0.0757576	1.43	0.0699301	0.9	0.111111	0.86	0.116279	1.08	0.0925926	0.85	0.117647	1.06	0.0943396	0.49	0.204082	1.22	0.0819672	1.36	0.0735294	1.48	0.0675676	0.76	0.131579	0.64	0.15625	1.46	0.0684932	1.49	0.0671141	1.17	0.0854701	1.03	0.0970874	1.04	0.0961538
Propamocarb	F	50	Propamocarb	50	LC	0.025		1.14	0.219298	1.17	0.213675	1.35	0.185185	1.32	0.189394	1.43	0.174825	0.9	0.277778	0.86	0.290698	1.08	0.231481	0.85	0.294118	1.06	0.235849	0.49	0.510204	1.22	0.204918	1.36	0.183824	1.48	0.168919	0.76	0.328947	0.64	0.390625	1.46	0.171233	1.49	0.167785	1.17	0.213675	1.03	0.242718	1.04	0.240385
Propargite	I	10	Propargite	10	LC	0.005		1.14	0.0438596	1.17	0.042735	1.35	0.037037	1.32	0.0378788	1.43	0.034965	0.9	0.0555556	0.86	0.0581395	1.08	0.0462963	0.85	0.0588235	1.06	0.0471698	0.49	0.102041	1.22	0.0409836	1.36	0.0367647	1.48	0.0337838	0.76	0.0657895	0.64	0.078125	1.46	0.0342466	1.49	0.033557	1.17	0.042735	1.03	0.0485437	1.04	0.0480769
Propazine	H	10	Propazine	10	LC	0.005		1.14	0.0438596	1.17	0.042735	1.35	0.037037	1.32	0.0378788	1.43	0.034965	0.9	0.0555556	0.86	0.0581395	1.08	0.0462963	0.85	0.0588235	1.06	0.0471698	0.49	0.102041	1.22	0.0409836	1.36	0.0367647	1.48	0.0337838	0.76	0.0657895	0.64	0.078125	1.46	0.0342466	1.49	0.033557	1.17	0.042735	1.03	0.0485437	1.04	0.0480769
Propham	H	20	Propham	20	LC	0.01		1.14	0.0877193	1.17	0.0854701	1.35	0.0740741	1.32	0.0757576	1.43	0.0699301	0.9	0.111111	0.86	0.116279	1.08	0.0925926	0.85	0.117647	1.06	0.0943396	0.49	0.204082	1.22	0.0819672	1.36	0.0735294	1.48	0.0675676	0.76	0.131579	0.64	0.15625	1.46	0.0684932	1.49	0.0671141	1.17	0.0854701	1.03	0.0970874	1.04	0.0961538
Propiconazole	F	20	Propiconazole	20	LC	0.01		1.14	0.0877193	1.17	0.0854701	1.35	0.0740741	1.32	0.0757576	1.43	0.0699301	0.9	0.111111	0.86	0.116279	1.08	0.0925926	0.85	0.117647	1.06	0.0943396	0.49	0.204082	1.22	0.0819672	1.36	0.0735294	1.48	0.0675676	0.76	0.131579	0.64	0.15625	1.46	0.0684932	1.49	0.0671141	1.17	0.0854701	1.03	0.0970874	1.04	0.0961538
Pydiflumetofen	F	10	Pydiflumetofen	10	LC	0.005		1.14	0.0438596	1.17	0.042735	1.35	0.037037	1.32	0.0378788	1.43	0.034965	0.9	0.0555556	0.86	0.0581395	1.08	0.0462963	0.85	0.0588235	1.06	0.0471698	0.49	0.102041	1.22	0.0409836	1.36	0.0367647	1.48	0.0337838	0.76	0.0657895	0.64	0.078125	1.46	0.0342466	1.49	0.033557	1.17	0.042735	1.03	0.0485437	1.04	0.0480769
Pymetrozine	I	10	Pymetrozine	10	LC	0.005		1.14	0.0438596	1.17	0.042735	1.35	0.037037	1.32	0.0378788	1.43	0.034965	0.9	0.0555556	0.86	0.0581395	1.08	0.0462963	0.85	0.0588235	1.06	0.0471698	0.49	0.102041	1.22	0.0409836	1.36	0.0367647	1.48	0.0337838	0.76	0.0657895	0.64	0.078125	1.46	0.0342466	1.49	0.033557	1.17	0.042735	1.03	0.0485437	1.04	0.0480769
Pyraclostrobin	F	10	Pyraclostrobin	10	LC	0.005		1.14	0.0438596	1.17	0.042735	1.35	0.037037	1.32	0.0378788	1.43	0.034965	0.9	0.0555556	0.86	0.0581395	1.08	0.0462963	0.85	0.0588235	1.06	0.0471698	0.49	0.102041	1.22	0.0409836	1.36	0.0367647	1.48	0.0337838	0.76	0.0657895	0.64	0.078125	1.46	0.0342466	1.49	0.033557	1.17	0.042735	1.03	0.0485437	1.04	0.0480769
Pyraflufen ethyl	H	10	Pyraflufen ethyl	10	LC	0.005		1.14	0.0438596	1.17	0.042735	1.35	0.037037	1.32	0.0378788	1.43	0.034965	0.9	0.0555556	0.86	0.0581395	1.08	0.0462963	0.85	0.0588235	1.06	0.0471698	0.49	0.102041	1.22	0.0409836	1.36	0.0367647	1.48	0.0337838	0.76	0.0657895	0.64	0.078125	1.46	0.0342466	1.49	0.033557	1.17	0.042735	1.03	0.0485437	1.04	0.0480769
Pyrethrin	I	200	Pyrethrin 1	200	LC	0.1		1.14	0.877193	1.17	0.854701	1.35	0.740741	1.32	0.757576	1.43	0.699301	0.9	1.11111	0.86	1.16279	1.08	0.925926	0.85	1.17647	1.06	0.943396	0.49	2.04082	1.22	0.819672	1.36	0.735294	1.48	0.675676	0.76	1.31579	0.64	1.5625	1.46	0.684932	1.49	0.671141	1.17	0.854701	1.03	0.970874	1.04	0.961538
Pyridaben	I	10	Pyridaben	10	LC	0.005		1.14	0.0438596	1.17	0.042735	1.35	0.037037	1.32	0.0378788	1.43	0.034965	0.9	0.0555556	0.86	0.0581395	1.08	0.0462963	0.85	0.0588235	1.06	0.0471698	0.49	0.102041	1.22	0.0409836	1.36	0.0367647	1.48	0.0337838	0.76	0.0657895	0.64	0.078125	1.46	0.0342466	1.49	0.033557	1.17	0.042735	1.03	0.0485437	1.04	0.0480769
Pyrimethanil	F	20	Pyrimethanil	20	LC	0.01		1.14	0.0877193	1.17	0.0854701	1.35	0.0740741	1.32	0.0757576	1.43	0.0699301	0.9	0.111111	0.86	0.116279	1.08	0.0925926	0.85	0.117647	1.06	0.0943396	0.49	0.204082	1.22	0.0819672	1.36	0.0735294	1.48	0.0675676	0.76	0.131579	0.64	0.15625	1.46	0.0684932	1.49	0.0671141	1.17	0.0854701	1.03	0.0970874	1.04	0.0961538
Pyriofenone	F	10	Pyriofenone	10	LC	0.005		1.14	0.0438596	1.17	0.042735	1.35	0.037037	1.32	0.0378788	1.43	0.034965	0.9	0.0555556	0.86	0.0581395	1.08	0.0462963	0.85	0.0588235	1.06	0.0471698	0.49	0.102041	1.22	0.0409836	1.36	0.0367647	1.48	0.0337838	0.76	0.0657895	0.64	0.078125	1.46	0.0342466	1.49	0.033557	1.17	0.042735	1.03	0.0485437	1.04	0.0480769
Pyriproxyfen	I	10	Pyriproxyfen	10	LC	0.005		1.14	0.0438596	1.17	0.042735	1.35	0.037037	1.32	0.0378788	1.43	0.034965	0.9	0.0555556	0.86	0.0581395	1.08	0.0462963	0.85	0.0588235	1.06	0.0471698	0.49	0.102041	1.22	0.0409836	1.36	0.0367647	1.48	0.0337838	0.76	0.0657895	0.64	0.078125	1.46	0.0342466	1.49	0.033557	1.17	0.042735	1.03	0.0485437	1.04	0.0480769
Pyroxasulfone	H	10	Pyroxasulfone	10	LC	0.005		1.14	0.0438596	1.17	0.042735	1.35	0.037037	1.32	0.0378788	1.43	0.034965	0.9	0.0555556	0.86	0.0581395	1.08	0.0462963	0.85	0.0588235	1.06	0.0471698	0.49	0.102041	1.22	0.0409836	1.36	0.0367647	1.48	0.0337838	0.76	0.0657895	0.64	0.078125	1.46	0.0342466	1.49	0.033557	1.17	0.042735	1.03	0.0485437	1.04	0.0480769
Quinoxyfen	F	20	Quinoxyfen	20	LC	0.01		1.14	0.0877193	1.17	0.0854701	1.35	0.0740741	1.32	0.0757576	1.43	0.0699301	0.9	0.111111	0.86	0.116279	1.08	0.0925926	0.85	0.117647	1.06	0.0943396	0.49	0.204082	1.22	0.0819672	1.36	0.0735294	1.48	0.0675676	0.76	0.131579	0.64	0.15625	1.46	0.0684932	1.49	0.0671141	1.17	0.0854701	1.03	0.0970874	1.04	0.0961538
Resmethrin	I	20	Resmethrin	20	GC	0.01		1.14	0.0877193	1.17	0.0854701	1.35	0.0740741	1.32	0.0757576	1.43	0.0699301	0.9	0.111111	0.86	0.116279	1.08	0.0925926	0.85	0.117647	1.06	0.0943396	0.49	0.204082	1.22	0.0819672	1.36	0.0735294	1.48	0.0675676	0.76	0.131579	0.64	0.15625	1.46	0.0684932	1.49	0.0671141	1.17	0.0854701	1.03	0.0970874	1.04	0.0961538
Sethoxydim	H	10	Sethoxydim	10	LC	0.005		1.14	0.0438596	1.17	0.042735	1.35	0.037037	1.32	0.0378788	1.43	0.034965	0.9	0.0555556	0.86	0.0581395	1.08	0.0462963	0.85	0.0588235	1.06	0.0471698	0.49	0.102041	1.22	0.0409836	1.36	0.0367647	1.48	0.0337838	0.76	0.0657895	0.64	0.078125	1.46	0.0342466	1.49	0.033557	1.17	0.042735	1.03	0.0485437	1.04	0.0480769
S-Hydroprene	I	10	S-Hydroprene	10	LC	0.005		1.14	0.0438596	1.17	0.042735	1.35	0.037037	1.32	0.0378788	1.43	0.034965	0.9	0.0555556	0.86	0.0581395	1.08	0.0462963	0.85	0.0588235	1.06	0.0471698	0.49	0.102041	1.22	0.0409836	1.36	0.0367647	1.48	0.0337838	0.76	0.0657895	0.64	0.078125	1.46	0.0342466	1.49	0.033557	1.17	0.042735	1.03	0.0485437	1.04	0.0480769
Siduron	H	20	Siduron	20	LC	0.01		1.14	0.0877193	1.17	0.0854701	1.35	0.0740741	1.32	0.0757576	1.43	0.0699301	0.9	0.111111	0.86	0.116279	1.08	0.0925926	0.85	0.117647	1.06	0.0943396	0.49	0.204082	1.22	0.0819672	1.36	0.0735294	1.48	0.0675676	0.76	0.131579	0.64	0.15625	1.46	0.0684932	1.49	0.0671141	1.17	0.0854701	1.03	0.0970874	1.04	0.0961538
Simazine	H	20	Simazine	20	LC	0.01		1.14	0.0877193	1.17	0.0854701	1.35	0.0740741	1.32	0.0757576	1.43	0.0699301	0.9	0.111111	0.86	0.116279	1.08	0.0925926	0.85	0.117647	1.06	0.0943396	0.49	0.204082	1.22	0.0819672	1.36	0.0735294	1.48	0.0675676	0.76	0.131579	0.64	0.15625	1.46	0.0684932	1.49	0.0671141	1.17	0.0854701	1.03	0.0970874	1.04	0.0961538
Simetryn	H	10	Simetryn	10	LC	0.005		1.14	0.0438596	1.17	0.042735	1.35	0.037037	1.32	0.0378788	1.43	0.034965	0.9	0.0555556	0.86	0.0581395	1.08	0.0462963	0.85	0.0588235	1.06	0.0471698	0.49	0.102041	1.22	0.0409836	1.36	0.0367647	1.48	0.0337838	0.76	0.0657895	0.64	0.078125	1.46	0.0342466	1.49	0.033557	1.17	0.042735	1.03	0.0485437	1.04	0.0480769
S-Methoprene	I	20	S-Methoprene	20	LC	0.01		1.14	0.0877193	1.17	0.0854701	1.35	0.0740741	1.32	0.0757576	1.43	0.0699301	0.9	0.111111	0.86	0.116279	1.08	0.0925926	0.85	0.117647	1.06	0.0943396	0.49	0.204082	1.22	0.0819672	1.36	0.0735294	1.48	0.0675676	0.76	0.131579	0.64	0.15625	1.46	0.0684932	1.49	0.0671141	1.17	0.0854701	1.03	0.0970874	1.04	0.0961538
S-Metolachlor	H	10	S-Metolachlor	10	LC	0.005		1.14	0.0438596	1.17	0.042735	1.35	0.037037	1.32	0.0378788	1.43	0.034965	0.9	0.0555556	0.86	0.0581395	1.08	0.0462963	0.85	0.0588235	1.06	0.0471698	0.49	0.102041	1.22	0.0409836	1.36	0.0367647	1.48	0.0337838	0.76	0.0657895	0.64	0.078125	1.46	0.0342466	1.49	0.033557	1.17	0.042735	1.03	0.0485437	1.04	0.0480769
Spinetoram	I	10	Spinetoram A	10	LC	0.005		1.14	0.0438596	1.17	0.042735	1.35	0.037037	1.32	0.0378788	1.43	0.034965	0.9	0.0555556	0.86	0.0581395	1.08	0.0462963	0.85	0.0588235	1.06	0.0471698	0.49	0.102041	1.22	0.0409836	1.36	0.0367647	1.48	0.0337838	0.76	0.0657895	0.64	0.078125	1.46	0.0342466	1.49	0.033557	1.17	0.042735	1.03	0.0485437	1.04	0.0480769
Spinosad	I	10	Spinosad A	10	LC	0.005		1.14	0.0438596	1.17	0.042735	1.35	0.037037	1.32	0.0378788	1.43	0.034965	0.9	0.0555556	0.86	0.0581395	1.08	0.0462963	0.85	0.0588235	1.06	0.0471698	0.49	0.102041	1.22	0.0409836	1.36	0.0367647	1.48	0.0337838	0.76	0.0657895	0.64	0.078125	1.46	0.0342466	1.49	0.033557	1.17	0.042735	1.03	0.0485437	1.04	0.0480769
Spirodiclofen	I	50	Spirodiclofen	50	LC	0.025		1.14	0.219298	1.17	0.213675	1.35	0.185185	1.32	0.189394	1.43	0.174825	0.9	0.277778	0.86	0.290698	1.08	0.231481	0.85	0.294118	1.06	0.235849	0.49	0.510204	1.22	0.204918	1.36	0.183824	1.48	0.168919	0.76	0.328947	0.64	0.390625	1.46	0.171233	1.49	0.167785	1.17	0.213675	1.03	0.242718	1.04	0.240385
Spiromesifen	I	20	Spiromesifen	20	LC	0.01		1.14	0.0877193	1.17	0.0854701	1.35	0.0740741	1.32	0.0757576	1.43	0.0699301	0.9	0.111111	0.86	0.116279	1.08	0.0925926	0.85	0.117647	1.06	0.0943396	0.49	0.204082	1.22	0.0819672	1.36	0.0735294	1.48	0.0675676	0.76	0.131579	0.64	0.15625	1.46	0.0684932	1.49	0.0671141	1.17	0.0854701	1.03	0.0970874	1.04	0.0961538
Spirotetramat	I	10	Spirotetramat	10	LC	0.005		1.14	0.0438596	1.17	0.042735	1.35	0.037037	1.32	0.0378788	1.43	0.034965	0.9	0.0555556	0.86	0.0581395	1.08	0.0462963	0.85	0.0588235	1.06	0.0471698	0.49	0.102041	1.22	0.0409836	1.36	0.0367647	1.48	0.0337838	0.76	0.0657895	0.64	0.078125	1.46	0.0342466	1.49	0.033557	1.17	0.042735	1.03	0.0485437	1.04	0.0480769
Sulfentrazone	H	50	Sulfentrazone	50	LC	0.025		1.14	0.219298	1.17	0.213675	1.35	0.185185	1.32	0.189394	1.43	0.174825	0.9	0.277778	0.86	0.290698	1.08	0.231481	0.85	0.294118	1.06	0.235849	0.49	0.510204	1.22	0.204918	1.36	0.183824	1.48	0.168919	0.76	0.328947	0.64	0.390625	1.46	0.171233	1.49	0.167785	1.17	0.213675	1.03	0.242718	1.04	0.240385
Sulfoxaflor	I	10	Sulfoxaflor	10	LC	0.005		1.14	0.0438596	1.17	0.042735	1.35	0.037037	1.32	0.0378788	1.43	0.034965	0.9	0.0555556	0.86	0.0581395	1.08	0.0462963	0.85	0.0588235	1.06	0.0471698	0.49	0.102041	1.22	0.0409836	1.36	0.0367647	1.48	0.0337838	0.76	0.0657895	0.64	0.078125	1.46	0.0342466	1.49	0.033557	1.17	0.042735	1.03	0.0485437	1.04	0.0480769
Sulprofos	I	20	Sulprofos	20	LC	0.01		1.14	0.0877193	1.17	0.0854701	1.35	0.0740741	1.32	0.0757576	1.43	0.0699301	0.9	0.111111	0.86	0.116279	1.08	0.0925926	0.85	0.117647	1.06	0.0943396	0.49	0.204082	1.22	0.0819672	1.36	0.0735294	1.48	0.0675676	0.76	0.131579	0.64	0.15625	1.46	0.0684932	1.49	0.0671141	1.17	0.0854701	1.03	0.0970874	1.04	0.0961538
SWEP	H	50	SWEP	50	GC	0.025		1.14	0.219298	1.17	0.213675	1.35	0.185185	1.32	0.189394	1.43	0.174825	0.9	0.277778	0.86	0.290698	1.08	0.231481	0.85	0.294118	1.06	0.235849	0.49	0.510204	1.22	0.204918	1.36	0.183824	1.48	0.168919	0.76	0.328947	0.64	0.390625	1.46	0.171233	1.49	0.167785	1.17	0.213675	1.03	0.242718	1.04	0.240385
tau Fluvalinate	I	10	tau Fluvalinate	10	LC	0.005		1.14	0.0438596	1.17	0.042735	1.35	0.037037	1.32	0.0378788	1.43	0.034965	0.9	0.0555556	0.86	0.0581395	1.08	0.0462963	0.85	0.0588235	1.06	0.0471698	0.49	0.102041	1.22	0.0409836	1.36	0.0367647	1.48	0.0337838	0.76	0.0657895	0.64	0.078125	1.46	0.0342466	1.49	0.033557	1.17	0.042735	1.03	0.0485437	1.04	0.0480769
Tebuconazole	F	10	Tebuconazole	10	LC	0.005		1.14	0.0438596	1.17	0.042735	1.35	0.037037	1.32	0.0378788	1.43	0.034965	0.9	0.0555556	0.86	0.0581395	1.08	0.0462963	0.85	0.0588235	1.06	0.0471698	0.49	0.102041	1.22	0.0409836	1.36	0.0367647	1.48	0.0337838	0.76	0.0657895	0.64	0.078125	1.46	0.0342466	1.49	0.033557	1.17	0.042735	1.03	0.0485437	1.04	0.0480769
Tebufenozide	I	10	Tebufenozide	10	LC	0.005		1.14	0.0438596	1.17	0.042735	1.35	0.037037	1.32	0.0378788	1.43	0.034965	0.9	0.0555556	0.86	0.0581395	1.08	0.0462963	0.85	0.0588235	1.06	0.0471698	0.49	0.102041	1.22	0.0409836	1.36	0.0367647	1.48	0.0337838	0.76	0.0657895	0.64	0.078125	1.46	0.0342466	1.49	0.033557	1.17	0.042735	1.03	0.0485437	1.04	0.0480769
Terbacil	H	20	Terbacil	20	GC	0.01		1.14	0.0877193	1.17	0.0854701	1.35	0.0740741	1.32	0.0757576	1.43	0.0699301	0.9	0.111111	0.86	0.116279	1.08	0.0925926	0.85	0.117647	1.06	0.0943396	0.49	0.204082	1.22	0.0819672	1.36	0.0735294	1.48	0.0675676	0.76	0.131579	0.64	0.15625	1.46	0.0684932	1.49	0.0671141	1.17	0.0854701	1.03	0.0970874	1.04	0.0961538
Terbufos	I	20	Terbufos	20	LC	0.01		1.14	0.0877193	1.17	0.0854701	1.35	0.0740741	1.32	0.0757576	1.43	0.0699301	0.9	0.111111	0.86	0.116279	1.08	0.0925926	0.85	0.117647	1.06	0.0943396	0.49	0.204082	1.22	0.0819672	1.36	0.0735294	1.48	0.0675676	0.76	0.131579	0.64	0.15625	1.46	0.0684932	1.49	0.0671141	1.17	0.0854701	1.03	0.0970874	1.04	0.0961538
Terbutryne	H	10	Terbutryne	10	LC	0.005		1.14	0.0438596	1.17	0.042735	1.35	0.037037	1.32	0.0378788	1.43	0.034965	0.9	0.0555556	0.86	0.0581395	1.08	0.0462963	0.85	0.0588235	1.06	0.0471698	0.49	0.102041	1.22	0.0409836	1.36	0.0367647	1.48	0.0337838	0.76	0.0657895	0.64	0.078125	1.46	0.0342466	1.49	0.033557	1.17	0.042735	1.03	0.0485437	1.04	0.0480769
Tetrachlorvinphos	I	20	Tetrachlorvinphos	20	LC	0.01		1.14	0.0877193	1.17	0.0854701	1.35	0.0740741	1.32	0.0757576	1.43	0.0699301	0.9	0.111111	0.86	0.116279	1.08	0.0925926	0.85	0.117647	1.06	0.0943396	0.49	0.204082	1.22	0.0819672	1.36	0.0735294	1.48	0.0675676	0.76	0.131579	0.64	0.15625	1.46	0.0684932	1.49	0.0671141	1.17	0.0854701	1.03	0.0970874	1.04	0.0961538
Tetraconazole	F	20	Tetraconazole	20	LC	0.01		1.14	0.0877193	1.17	0.0854701	1.35	0.0740741	1.32	0.0757576	1.43	0.0699301	0.9	0.111111	0.86	0.116279	1.08	0.0925926	0.85	0.117647	1.06	0.0943396	0.49	0.204082	1.22	0.0819672	1.36	0.0735294	1.48	0.0675676	0.76	0.131579	0.64	0.15625	1.46	0.0684932	1.49	0.0671141	1.17	0.0854701	1.03	0.0970874	1.04	0.0961538
Tetramethrin	I	10	Tetramethrin	10	GC	0.005		1.14	0.0438596	1.17	0.042735	1.35	0.037037	1.32	0.0378788	1.43	0.034965	0.9	0.0555556	0.86	0.0581395	1.08	0.0462963	0.85	0.0588235	1.06	0.0471698	0.49	0.102041	1.22	0.0409836	1.36	0.0367647	1.48	0.0337838	0.76	0.0657895	0.64	0.078125	1.46	0.0342466	1.49	0.033557	1.17	0.042735	1.03	0.0485437	1.04	0.0480769
Thiabendazole	F	50	Thiabendazole	50	LC	0.025		1.14	0.219298	1.17	0.213675	1.35	0.185185	1.32	0.189394	1.43	0.174825	0.9	0.277778	0.86	0.290698	1.08	0.231481	0.85	0.294118	1.06	0.235849	0.49	0.510204	1.22	0.204918	1.36	0.183824	1.48	0.168919	0.76	0.328947	0.64	0.390625	1.46	0.171233	1.49	0.167785	1.17	0.213675	1.03	0.242718	1.04	0.240385
Thiacloprid	I	10	Thiacloprid	10	LC	0.005		1.14	0.0438596	1.17	0.042735	1.35	0.037037	1.32	0.0378788	1.43	0.034965	0.9	0.0555556	0.86	0.0581395	1.08	0.0462963	0.85	0.0588235	1.06	0.0471698	0.49	0.102041	1.22	0.0409836	1.36	0.0367647	1.48	0.0337838	0.76	0.0657895	0.64	0.078125	1.46	0.0342466	1.49	0.033557	1.17	0.042735	1.03	0.0485437	1.04	0.0480769
Thiamethoxam	I	10	Thiamethoxam	10	LC	0.005		1.14	0.0438596	1.17	0.042735	1.35	0.037037	1.32	0.0378788	1.43	0.034965	0.9	0.0555556	0.86	0.0581395	1.08	0.0462963	0.85	0.0588235	1.06	0.0471698	0.49	0.102041	1.22	0.0409836	1.36	0.0367647	1.48	0.0337838	0.76	0.0657895	0.64	0.078125	1.46	0.0342466	1.49	0.033557	1.17	0.042735	1.03	0.0485437	1.04	0.0480769
Thiazopyr	H	10	Thiazopyr	10	LC	0.005		1.14	0.0438596	1.17	0.042735	1.35	0.037037	1.32	0.0378788	1.43	0.034965	0.9	0.0555556	0.86	0.0581395	1.08	0.0462963	0.85	0.0588235	1.06	0.0471698	0.49	0.102041	1.22	0.0409836	1.36	0.0367647	1.48	0.0337838	0.76	0.0657895	0.64	0.078125	1.46	0.0342466	1.49	0.033557	1.17	0.042735	1.03	0.0485437	1.04	0.0480769
Thidiazuron	H	10	Thidiazuron	10	LC	0.005		1.14	0.0438596	1.17	0.042735	1.35	0.037037	1.32	0.0378788	1.43	0.034965	0.9	0.0555556	0.86	0.0581395	1.08	0.0462963	0.85	0.0588235	1.06	0.0471698	0.49	0.102041	1.22	0.0409836	1.36	0.0367647	1.48	0.0337838	0.76	0.0657895	0.64	0.078125	1.46	0.0342466	1.49	0.033557	1.17	0.042735	1.03	0.0485437	1.04	0.0480769
Thiodicarb	I	20	Thiodicarb	20	LC	0.01		1.14	0.0877193	1.17	0.0854701	1.35	0.0740741	1.32	0.0757576	1.43	0.0699301	0.9	0.111111	0.86	0.116279	1.08	0.0925926	0.85	0.117647	1.06	0.0943396	0.49	0.204082	1.22	0.0819672	1.36	0.0735294	1.48	0.0675676	0.76	0.131579	0.64	0.15625	1.46	0.0684932	1.49	0.0671141	1.17	0.0854701	1.03	0.0970874	1.04	0.0961538
Thiophanate methyl	F	100	Thiophanate methyl	100	LC	0.05		1.14	0.438596	1.17	0.42735	1.35	0.37037	1.32	0.378788	1.43	0.34965	0.9	0.555556	0.86	0.581395	1.08	0.462963	0.85	0.588235	1.06	0.471698	0.49	1.02041	1.22	0.409836	1.36	0.367647	1.48	0.337838	0.76	0.657895	0.64	0.78125	1.46	0.342466	1.49	0.33557	1.17	0.42735	1.03	0.485437	1.04	0.480769
Tolfenpyrad	I	20	Tolfenpyrad	20	LC	0.01		1.14	0.0877193	1.17	0.0854701	1.35	0.0740741	1.32	0.0757576	1.43	0.0699301	0.9	0.111111	0.86	0.116279	1.08	0.0925926	0.85	0.117647	1.06	0.0943396	0.49	0.204082	1.22	0.0819672	1.36	0.0735294	1.48	0.0675676	0.76	0.131579	0.64	0.15625	1.46	0.0684932	1.49	0.0671141	1.17	0.0854701	1.03	0.0970874	1.04	0.0961538
Triadimefon	F	20	Triadimefon	20	LC	0.01		1.14	0.0877193	1.17	0.0854701	1.35	0.0740741	1.32	0.0757576	1.43	0.0699301	0.9	0.111111	0.86	0.116279	1.08	0.0925926	0.85	0.117647	1.06	0.0943396	0.49	0.204082	1.22	0.0819672	1.36	0.0735294	1.48	0.0675676	0.76	0.131579	0.64	0.15625	1.46	0.0684932	1.49	0.0671141	1.17	0.0854701	1.03	0.0970874	1.04	0.0961538
Triadimenol	F	20	Triadimenol	20	LC	0.01		1.14	0.0877193	1.17	0.0854701	1.35	0.0740741	1.32	0.0757576	1.43	0.0699301	0.9	0.111111	0.86	0.116279	1.08	0.0925926	0.85	0.117647	1.06	0.0943396	0.49	0.204082	1.22	0.0819672	1.36	0.0735294	1.48	0.0675676	0.76	0.131579	0.64	0.15625	1.46	0.0684932	1.49	0.0671141	1.17	0.0854701	1.03	0.0970874	1.04	0.0961538
Tri-allate	H	50	Tri-allate	50	LC	0.025		1.14	0.219298	1.17	0.213675	1.35	0.185185	1.32	0.189394	1.43	0.174825	0.9	0.277778	0.86	0.290698	1.08	0.231481	0.85	0.294118	1.06	0.235849	0.49	0.510204	1.22	0.204918	1.36	0.183824	1.48	0.168919	0.76	0.328947	0.64	0.390625	1.46	0.171233	1.49	0.167785	1.17	0.213675	1.03	0.242718	1.04	0.240385
Trifloxystrobin	F	10	Trifloxystrobin	10	LC	0.005		1.14	0.0438596	1.17	0.042735	1.35	0.037037	1.32	0.0378788	1.43	0.034965	0.9	0.0555556	0.86	0.0581395	1.08	0.0462963	0.85	0.0588235	1.06	0.0471698	0.49	0.102041	1.22	0.0409836	1.36	0.0367647	1.48	0.0337838	0.76	0.0657895	0.64	0.078125	1.46	0.0342466	1.49	0.033557	1.17	0.042735	1.03	0.0485437	1.04	0.0480769
Triflumizole	F	20	Triflumizole	20	LC	0.01		1.14	0.0877193	1.17	0.0854701	1.35	0.0740741	1.32	0.0757576	1.43	0.0699301	0.9	0.111111	0.86	0.116279	1.08	0.0925926	0.85	0.117647	1.06	0.0943396	0.49	0.204082	1.22	0.0819672	1.36	0.0735294	1.48	0.0675676	0.76	0.131579	0.64	0.15625	1.46	0.0684932	1.49	0.0671141	1.17	0.0854701	1.03	0.0970874	1.04	0.0961538
Trifluralin	H	10	Trifluralin	10	GC	0.005		1.14	0.0438596	1.17	0.042735	1.35	0.037037	1.32	0.0378788	1.43	0.034965	0.9	0.0555556	0.86	0.0581395	1.08	0.0462963	0.85	0.0588235	1.06	0.0471698	0.49	0.102041	1.22	0.0409836	1.36	0.0367647	1.48	0.0337838	0.76	0.0657895	0.64	0.078125	1.46	0.0342466	1.49	0.033557	1.17	0.042735	1.03	0.0485437	1.04	0.0480769
Triticonazole	F	20	Triticonazole	20	LC	0.01		1.14	0.0877193	1.17	0.0854701	1.35	0.0740741	1.32	0.0757576	1.43	0.0699301	0.9	0.111111	0.86	0.116279	1.08	0.0925926	0.85	0.117647	1.06	0.0943396	0.49	0.204082	1.22	0.0819672	1.36	0.0735294	1.48	0.0675676	0.76	0.131579	0.64	0.15625	1.46	0.0684932	1.49	0.0671141	1.17	0.0854701	1.03	0.0970874	1.04	0.0961538
Vinclozolin	F	20	Vinclozolin	20	GC	0.01		1.14	0.0877193	1.17	0.0854701	1.35	0.0740741	1.32	0.0757576	1.43	0.0699301	0.9	0.111111	0.86	0.116279	1.08	0.0925926	0.85	0.117647	1.06	0.0943396	0.49	0.204082	1.22	0.0819672	1.36	0.0735294	1.48	0.0675676	0.76	0.131579	0.64	0.15625	1.46	0.0684932	1.49	0.0671141	1.17	0.0854701	1.03	0.0970874	1.04	0.0961538
Zoxamide	F	100	Zoxamide	100	LC	0.05		1.14	0.438596	1.17	0.42735	1.35	0.37037	1.32	0.378788	1.43	0.34965	0.9	0.555556	0.86	0.581395	1.08	0.462963	0.85	0.588235	1.06	0.471698	0.49	1.02041	1.22	0.409836	1.36	0.367647	1.48	0.337838	0.76	0.657895	0.64	0.78125	1.46	0.342466	1.49	0.33557	1.17	0.42735	1.03	0.485437	1.04	0.480769
[truncated: 191 more columns]

## Sheet: 3_2
	SampleID								07.26.20.049_3		04.09.2021.Mix_1		04.09.2021.Mix_2		04.09.2021.Mix_3		04.09.2021.Mix_4		04.09.2021.Mix_c		07.26.2020.049_3		07.26.2020.049_4		07.26.2020.049_5		05.09.21_Morgan_c		05.09.21_Morgan_1		05.09.21_Morgan_3		05.09.21_Johnson_c		05.09.21_Johnson_1		05.09.21_Johnson_4		05.06.21_Morgan_c		05.06.21_Morgan_2		05.06.21_Morgan_4		05.06.21_Morgan_5		05.09.21_Homeplace_c		05.09.21_Homeplace_1
	BatchNumber								3_2	3_2	3_2	3_2	3_2	3_2	3_2	3_2	3_2	3_2	3_2	3_2	3_2	3_2	3_2	3_2	3_2	3_2	3_2	3_2	3_2	3_2	3_2	3_2	3_2	3_2	3_2	3_2	3_2	3_2	3_2	3_2	3_2	3_2	3_2	3_2	3_2	3_2	3_2	3_2	3_2
Analyte	Type	LOQ (ng/mL)		LOQ (ng/mL)		LOD (ppm)		Sample Mass	Reporting Limit (ppm)	Sample Mass	Reporting Limit (ppm)	Sample Mass	Reporting Limit (ppm)	Sample Mass	Reporting Limit (ppm)	Sample Mass	Reporting Limit (ppm)	Sample Mass	Reporting Limit (ppm)	Sample Mass	Reporting Limit (ppm)	Sample Mass	Reporting Limit (ppm)	Sample Mass	Reporting Limit (ppm)	Sample Mass	Reporting Limit (ppm)	Sample Mass	Reporting Limit (ppm)	Sample Mass	Reporting Limit (ppm)	Sample Mass	Reporting Limit (ppm)	Sample Mass	Reporting Limit (ppm)	Sample Mass	Reporting Limit (ppm)	Sample Mass	Reporting Limit (ppm)	Sample Mass	Reporting Limit (ppm)	Sample Mass	Reporting Limit (ppm)	Sample Mass	Reporting Limit (ppm)	Sample Mass	Reporting Limit (ppm)	Sample Mass	Reporting Limit (ppm)
2,6-Dichlorobenzamide	H	20	2,6-Dichlorobenzamide	20	LC	0.01		1.86	0.0537634	1.72	0.0581395	1.74	0.0574713	1.48	0.0675676	2.29	0.0436681	2.01	0.0497512	1.31	0.0763359	1.84	0.0543478	2.18	0.0458716	3.45	0.0289855	1.53	0.0653595	4	0.025	3.56	0.0280899	1.31	0.0763359	3.09	0.0323625	3.37	0.0296736	1.44	0.0694444	3.62	0.0276243	3.47	0.0288184	3.01	0.0332226	1.34	0.0746269
Abamectin	I	10	Abamectin	10	LC	0.005		1.86	0.0268817	1.72	0.0290698	1.74	0.0287356	1.48	0.0337838	2.29	0.0218341	2.01	0.0248756	1.31	0.0381679	1.84	0.0271739	2.18	0.0229358	3.45	0.0144928	1.53	0.0326797	4	0.0125	3.56	0.0140449	1.31	0.0381679	3.09	0.0161812	3.37	0.0148368	1.44	0.0347222	3.62	0.0138122	3.47	0.0144092	3.01	0.0166113	1.34	0.0373134
Acephate	I	100	Acephate	100	LC	0.05		1.86	0.268817	1.72	0.290698	1.74	0.287356	1.48	0.337838	2.29	0.218341	2.01	0.248756	1.31	0.381679	1.84	0.271739	2.18	0.229358	3.45	0.144928	1.53	0.326797	4	0.125	3.56	0.140449	1.31	0.381679	3.09	0.161812	3.37	0.148368	1.44	0.347222	3.62	0.138122	3.47	0.144092	3.01	0.166113	1.34	0.373134
Acequinocyl	I	10	Acequinocyl	10	LC	0.005		1.86	0.0268817	1.72	0.0290698	1.74	0.0287356	1.48	0.0337838	2.29	0.0218341	2.01	0.0248756	1.31	0.0381679	1.84	0.0271739	2.18	0.0229358	3.45	0.0144928	1.53	0.0326797	4	0.0125	3.56	0.0140449	1.31	0.0381679	3.09	0.0161812	3.37	0.0148368	1.44	0.0347222	3.62	0.0138122	3.47	0.0144092	3.01	0.0166113	1.34	0.0373134
Acetamiprid	I	10	Acetamiprid	10	LC	0.005		1.86	0.0268817	1.72	0.0290698	1.74	0.0287356	1.48	0.0337838	2.29	0.0218341	2.01	0.0248756	1.31	0.0381679	1.84	0.0271739	2.18	0.0229358	3.45	0.0144928	1.53	0.0326797	4	0.0125	3.56	0.0140449	1.31	0.0381679	3.09	0.0161812	3.37	0.0148368	1.44	0.0347222	3.62	0.0138122	3.47	0.0144092	3.01	0.0166113	1.34	0.0373134
Acetochlor	H	20	Acetochlor	20	LC	0.01		1.86	0.0537634	1.72	0.0581395	1.74	0.0574713	1.48	0.0675676	2.29	0.0436681	2.01	0.0497512	1.31	0.0763359	1.84	0.0543478	2.18	0.0458716	3.45	0.0289855	1.53	0.0653595	4	0.025	3.56	0.0280899	1.31	0.0763359	3.09	0.0323625	3.37	0.0296736	1.44	0.0694444	3.62	0.0276243	3.47	0.0288184	3.01	0.0332226	1.34	0.0746269
Acibenzolar-S-Methyl	F	20	Acibenzolar-S-methyl	20	LC	0.01		1.86	0.0537634	1.72	0.0581395	1.74	0.0574713	1.48	0.0675676	2.29	0.0436681	2.01	0.0497512	1.31	0.0763359	1.84	0.0543478	2.18	0.0458716	3.45	0.0289855	1.53	0.0653595	4	0.025	3.56	0.0280899	1.31	0.0763359	3.09	0.0323625	3.37	0.0296736	1.44	0.0694444	3.62	0.0276243	3.47	0.0288184	3.01	0.0332226	1.34	0.0746269
Afidopyropen	I	30	Afidopyropen	30	LC	0.015		1.86	0.0806452	1.72	0.0872093	1.74	0.0862069	1.48	0.101351	2.29	0.0655022	2.01	0.0746269	1.31	0.114504	1.84	0.0815217	2.18	0.0688073	3.45	0.0434783	1.53	0.0980392	4	0.0375	3.56	0.0421348	1.31	0.114504	3.09	0.0485437	3.37	0.0445104	1.44	0.104167	3.62	0.0414365	3.47	0.0432277	3.01	0.0498339	1.34	0.11194
Alachlor	H	50	Alachlor	50	LC	0.025		1.86	0.134409	1.72	0.145349	1.74	0.143678	1.48	0.168919	2.29	0.10917	2.01	0.124378	1.31	0.19084	1.84	0.13587	2.18	0.114679	3.45	0.0724638	1.53	0.163399	4	0.0625	3.56	0.0702247	1.31	0.19084	3.09	0.0809061	3.37	0.074184	1.44	0.173611	3.62	0.0690608	3.47	0.0720461	3.01	0.0830565	1.34	0.186567
Aldicarb	I	20	Aldicarb	20	LC	0.01		1.86	0.0537634	1.72	0.0581395	1.74	0.0574713	1.48	0.0675676	2.29	0.0436681	2.01	0.0497512	1.31	0.0763359	1.84	0.0543478	2.18	0.0458716	3.45	0.0289855	1.53	0.0653595	4	0.025	3.56	0.0280899	1.31	0.0763359	3.09	0.0323625	3.37	0.0296736	1.44	0.0694444	3.62	0.0276243	3.47	0.0288184	3.01	0.0332226	1.34	0.0746269
Aldrin	I	20	Aldrin	20	GC	0.01		1.86	0.0537634	1.72	0.0581395	1.74	0.0574713	1.48	0.0675676	2.29	0.0436681	2.01	0.0497512	1.31	0.0763359	1.84	0.0543478	2.18	0.0458716	3.45	0.0289855	1.53	0.0653595	4	0.025	3.56	0.0280899	1.31	0.0763359	3.09	0.0323625	3.37	0.0296736	1.44	0.0694444	3.62	0.0276243	3.47	0.0288184	3.01	0.0332226	1.34	0.0746269
alpha-BHC	I	10	alpha-BHC	10	GC	0.005		1.86	0.0268817	1.72	0.0290698	1.74	0.0287356	1.48	0.0337838	2.29	0.0218341	2.01	0.0248756	1.31	0.0381679	1.84	0.0271739	2.18	0.0229358	3.45	0.0144928	1.53	0.0326797	4	0.0125	3.56	0.0140449	1.31	0.0381679	3.09	0.0161812	3.37	0.0148368	1.44	0.0347222	3.62	0.0138122	3.47	0.0144092	3.01	0.0166113	1.34	0.0373134
Ametoctradin	F	10	Ametoctradin	10	LC	0.005		1.86	0.0268817	1.72	0.0290698	1.74	0.0287356	1.48	0.0337838	2.29	0.0218341	2.01	0.0248756	1.31	0.0381679	1.84	0.0271739	2.18	0.0229358	3.45	0.0144928	1.53	0.0326797	4	0.0125	3.56	0.0140449	1.31	0.0381679	3.09	0.0161812	3.37	0.0148368	1.44	0.0347222	3.62	0.0138122	3.47	0.0144092	3.01	0.0166113	1.34	0.0373134
Ametryn	H	10	Ametryn	10	LC	0.005		1.86	0.0268817	1.72	0.0290698	1.74	0.0287356	1.48	0.0337838	2.29	0.0218341	2.01	0.0248756	1.31	0.0381679	1.84	0.0271739	2.18	0.0229358	3.45	0.0144928	1.53	0.0326797	4	0.0125	3.56	0.0140449	1.31	0.0381679	3.09	0.0161812	3.37	0.0148368	1.44	0.0347222	3.62	0.0138122	3.47	0.0144092	3.01	0.0166113	1.34	0.0373134
Aminocarb	I	10	Aminocarb	10	LC	0.005		1.86	0.0268817	1.72	0.0290698	1.74	0.0287356	1.48	0.0337838	2.29	0.0218341	2.01	0.0248756	1.31	0.0381679	1.84	0.0271739	2.18	0.0229358	3.45	0.0144928	1.53	0.0326797	4	0.0125	3.56	0.0140449	1.31	0.0381679	3.09	0.0161812	3.37	0.0148368	1.44	0.0347222	3.62	0.0138122	3.47	0.0144092	3.01	0.0166113	1.34	0.0373134
Amitraz	I	10	Amitraz	10	LC	0.005		1.86	0.0268817	1.72	0.0290698	1.74	0.0287356	1.48	0.0337838	2.29	0.0218341	2.01	0.0248756	1.31	0.0381679	1.84	0.0271739	2.18	0.0229358	3.45	0.0144928	1.53	0.0326797	4	0.0125	3.56	0.0140449	1.31	0.0381679	3.09	0.0161812	3.37	0.0148368	1.44	0.0347222	3.62	0.0138122	3.47	0.0144092	3.01	0.0166113	1.34	0.0373134
Ancymidol	H	20	Ancymidol	20	LC	0.01		1.86	0.0537634	1.72	0.0581395	1.74	0.0574713	1.48	0.0675676	2.29	0.0436681	2.01	0.0497512	1.31	0.0763359	1.84	0.0543478	2.18	0.0458716	3.45	0.0289855	1.53	0.0653595	4	0.025	3.56	0.0280899	1.31	0.0763359	3.09	0.0323625	3.37	0.0296736	1.44	0.0694444	3.62	0.0276243	3.47	0.0288184	3.01	0.0332226	1.34	0.0746269
Atraton	H	20	Atraton	20	LC	0.01		1.86	0.0537634	1.72	0.0581395	1.74	0.0574713	1.48	0.0675676	2.29	0.0436681	2.01	0.0497512	1.31	0.0763359	1.84	0.0543478	2.18	0.0458716	3.45	0.0289855	1.53	0.0653595	4	0.025	3.56	0.0280899	1.31	0.0763359	3.09	0.0323625	3.37	0.0296736	1.44	0.0694444	3.62	0.0276243	3.47	0.0288184	3.01	0.0332226	1.34	0.0746269
Atrazine	H	20	Atrazine	20	LC	0.01		1.86	0.0537634	1.72	0.0581395	1.74	0.0574713	1.48	0.0675676	2.29	0.0436681	2.01	0.0497512	1.31	0.0763359	1.84	0.0543478	2.18	0.0458716	3.45	0.0289855	1.53	0.0653595	4	0.025	3.56	0.0280899	1.31	0.0763359	3.09	0.0323625	3.37	0.0296736	1.44	0.0694444	3.62	0.0276243	3.47	0.0288184	3.01	0.0332226	1.34	0.0746269
Azinphos ethyl	I	20	Azinphos ethyl	20	LC	0.01		1.86	0.0537634	1.72	0.0581395	1.74	0.0574713	1.48	0.0675676	2.29	0.0436681	2.01	0.0497512	1.31	0.0763359	1.84	0.0543478	2.18	0.0458716	3.45	0.0289855	1.53	0.0653595	4	0.025	3.56	0.0280899	1.31	0.0763359	3.09	0.0323625	3.37	0.0296736	1.44	0.0694444	3.62	0.0276243	3.47	0.0288184	3.01	0.0332226	1.34	0.0746269
Azinphos methyl	I	20	Azinphos methyl	20	LC	0.01		1.86	0.0537634	1.72	0.0581395	1.74	0.0574713	1.48	0.0675676	2.29	0.0436681	2.01	0.0497512	1.31	0.0763359	1.84	0.0543478	2.18	0.0458716	3.45	0.0289855	1.53	0.0653595	4	0.025	3.56	0.0280899	1.31	0.0763359	3.09	0.0323625	3.37	0.0296736	1.44	0.0694444	3.62	0.0276243	3.47	0.0288184	3.01	0.0332226	1.34	0.0746269
Azoxystrobin	F	10	Azoxystrobin	10	LC	0.005		1.86	0.0268817	1.72	0.0290698	1.74	0.0287356	1.48	0.0337838	2.29	0.0218341	2.01	0.0248756	1.31	0.0381679	1.84	0.0271739	2.18	0.0229358	3.45	0.0144928	1.53	0.0326797	4	0.0125	3.56	0.0140449	1.31	0.0381679	3.09	0.0161812	3.37	0.0148368	1.44	0.0347222	3.62	0.0138122	3.47	0.0144092	3.01	0.0166113	1.34	0.0373134
Bendiocarb	I	50	Bendiocarb	50	LC	0.025		1.86	0.134409	1.72	0.145349	1.74	0.143678	1.48	0.168919	2.29	0.10917	2.01	0.124378	1.31	0.19084	1.84	0.13587	2.18	0.114679	3.45	0.0724638	1.53	0.163399	4	0.0625	3.56	0.0702247	1.31	0.19084	3.09	0.0809061	3.37	0.074184	1.44	0.173611	3.62	0.0690608	3.47	0.0720461	3.01	0.0830565	1.34	0.186567
Benfluralin	H	10	Benfluralin	10	GC	0.005		1.86	0.0268817	1.72	0.0290698	1.74	0.0287356	1.48	0.0337838	2.29	0.0218341	2.01	0.0248756	1.31	0.0381679	1.84	0.0271739	2.18	0.0229358	3.45	0.0144928	1.53	0.0326797	4	0.0125	3.56	0.0140449	1.31	0.0381679	3.09	0.0161812	3.37	0.0148368	1.44	0.0347222	3.62	0.0138122	3.47	0.0144092	3.01	0.0166113	1.34	0.0373134
Bensulide	H	100	Bensulide	100	LC	0.05		1.86	0.268817	1.72	0.290698	1.74	0.287356	1.48	0.337838	2.29	0.218341	2.01	0.248756	1.31	0.381679	1.84	0.271739	2.18	0.229358	3.45	0.144928	1.53	0.326797	4	0.125	3.56	0.140449	1.31	0.381679	3.09	0.161812	3.37	0.148368	1.44	0.347222	3.62	0.138122	3.47	0.144092	3.01	0.166113	1.34	0.373134
Benthiocarb	H	50	Benthiocarb	50	LC	0.025		1.86	0.134409	1.72	0.145349	1.74	0.143678	1.48	0.168919	2.29	0.10917	2.01	0.124378	1.31	0.19084	1.84	0.13587	2.18	0.114679	3.45	0.0724638	1.53	0.163399	4	0.0625	3.56	0.0702247	1.31	0.19084	3.09	0.0809061	3.37	0.074184	1.44	0.173611	3.62	0.0690608	3.47	0.0720461	3.01	0.0830565	1.34	0.186567
Benzovindiflupyr	F	50	Benzovindiflupyr	50	LC	0.025		1.86	0.134409	1.72	0.145349	1.74	0.143678	1.48	0.168919	2.29	0.10917	2.01	0.124378	1.31	0.19084	1.84	0.13587	2.18	0.114679	3.45	0.0724638	1.53	0.163399	4	0.0625	3.56	0.0702247	1.31	0.19084	3.09	0.0809061	3.37	0.074184	1.44	0.173611	3.62	0.0690608	3.47	0.0720461	3.01	0.0830565	1.34	0.186567
beta-BHC	I	10	beta-BHC	10	GC	0.005		1.86	0.0268817	1.72	0.0290698	1.74	0.0287356	1.48	0.0337838	2.29	0.0218341	2.01	0.0248756	1.31	0.0381679	1.84	0.0271739	2.18	0.0229358	3.45	0.0144928	1.53	0.0326797	4	0.0125	3.56	0.0140449	1.31	0.0381679	3.09	0.0161812	3.37	0.0148368	1.44	0.0347222	3.62	0.0138122	3.47	0.0144092	3.01	0.0166113	1.34	0.0373134
Bifenazate	I	100	Bifenazate	100	GC	0.05		1.86	0.268817	1.72	0.290698	1.74	0.287356	1.48	0.337838	2.29	0.218341	2.01	0.248756	1.31	0.381679	1.84	0.271739	2.18	0.229358	3.45	0.144928	1.53	0.326797	4	0.125	3.56	0.140449	1.31	0.381679	3.09	0.161812	3.37	0.148368	1.44	0.347222	3.62	0.138122	3.47	0.144092	3.01	0.166113	1.34	0.373134
Bifenthrin	I	10	Bifenthrin	10	GC	0.005		1.86	0.0268817	1.72	0.0290698	1.74	0.0287356	1.48	0.0337838	2.29	0.0218341	2.01	0.0248756	1.31	0.0381679	1.84	0.0271739	2.18	0.0229358	3.45	0.0144928	1.53	0.0326797	4	0.0125	3.56	0.0140449	1.31	0.0381679	3.09	0.0161812	3.37	0.0148368	1.44	0.0347222	3.62	0.0138122	3.47	0.0144092	3.01	0.0166113	1.34	0.0373134
Bitertanol	F	20	Bitertanol	20	LC	0.01		1.86	0.0537634	1.72	0.0581395	1.74	0.0574713	1.48	0.0675676	2.29	0.0436681	2.01	0.0497512	1.31	0.0763359	1.84	0.0543478	2.18	0.0458716	3.45	0.0289855	1.53	0.0653595	4	0.025	3.56	0.0280899	1.31	0.0763359	3.09	0.0323625	3.37	0.0296736	1.44	0.0694444	3.62	0.0276243	3.47	0.0288184	3.01	0.0332226	1.34	0.0746269
Boscalid	F	20	Boscalid	20	LC	0.01		1.86	0.0537634	1.72	0.0581395	1.74	0.0574713	1.48	0.0675676	2.29	0.0436681	2.01	0.0497512	1.31	0.0763359	1.84	0.0543478	2.18	0.0458716	3.45	0.0289855	1.53	0.0653595	4	0.025	3.56	0.0280899	1.31	0.0763359	3.09	0.0323625	3.37	0.0296736	1.44	0.0694444	3.62	0.0276243	3.47	0.0288184	3.01	0.0332226	1.34	0.0746269
Bromacil	H	50	Bromacil	50	LC	0.025		1.86	0.134409	1.72	0.145349	1.74	0.143678	1.48	0.168919	2.29	0.10917	2.01	0.124378	1.31	0.19084	1.84	0.13587	2.18	0.114679	3.45	0.0724638	1.53	0.163399	4	0.0625	3.56	0.0702247	1.31	0.19084	3.09	0.0809061	3.37	0.074184	1.44	0.173611	3.62	0.0690608	3.47	0.0720461	3.01	0.0830565	1.34	0.186567
Bromopropylate	I	20	Bromopropylate	20	GC	0.01		1.86	0.0537634	1.72	0.0581395	1.74	0.0574713	1.48	0.0675676	2.29	0.0436681	2.01	0.0497512	1.31	0.0763359	1.84	0.0543478	2.18	0.0458716	3.45	0.0289855	1.53	0.0653595	4	0.025	3.56	0.0280899	1.31	0.0763359	3.09	0.0323625	3.37	0.0296736	1.44	0.0694444	3.62	0.0276243	3.47	0.0288184	3.01	0.0332226	1.34	0.0746269
Buprofezin	I	10	Buprofezin	10	LC	0.005		1.86	0.0268817	1.72	0.0290698	1.74	0.0287356	1.48	0.0337838	2.29	0.0218341	2.01	0.0248756	1.31	0.0381679	1.84	0.0271739	2.18	0.0229358	3.45	0.0144928	1.53	0.0326797	4	0.0125	3.56	0.0140449	1.31	0.0381679	3.09	0.0161812	3.37	0.0148368	1.44	0.0347222	3.62	0.0138122	3.47	0.0144092	3.01	0.0166113	1.34	0.0373134
Captan	F	200	Captan	200	GC	0.1		1.86	0.537634	1.72	0.581395	1.74	0.574713	1.48	0.675676	2.29	0.436681	2.01	0.497512	1.31	0.763359	1.84	0.543478	2.18	0.458716	3.45	0.289855	1.53	0.653595	4	0.25	3.56	0.280899	1.31	0.763359	3.09	0.323625	3.37	0.296736	1.44	0.694444	3.62	0.276243	3.47	0.288184	3.01	0.332226	1.34	0.746269
Carbaryl	I	10	Carbaryl	10	LC	0.005		1.86	0.0268817	1.72	0.0290698	1.74	0.0287356	1.48	0.0337838	2.29	0.0218341	2.01	0.0248756	1.31	0.0381679	1.84	0.0271739	2.18	0.0229358	3.45	0.0144928	1.53	0.0326797	4	0.0125	3.56	0.0140449	1.31	0.0381679	3.09	0.0161812	3.37	0.0148368	1.44	0.0347222	3.62	0.0138122	3.47	0.0144092	3.01	0.0166113	1.34	0.0373134
Carbendazim	F	10	Carbendazim	10	LC	0.005		1.86	0.0268817	1.72	0.0290698	1.74	0.0287356	1.48	0.0337838	2.29	0.0218341	2.01	0.0248756	1.31	0.0381679	1.84	0.0271739	2.18	0.0229358	3.45	0.0144928	1.53	0.0326797	4	0.0125	3.56	0.0140449	1.31	0.0381679	3.09	0.0161812	3.37	0.0148368	1.44	0.0347222	3.62	0.0138122	3.47	0.0144092	3.01	0.0166113	1.34	0.0373134
Carbofuran	I	10	Carbofuran	10	LC	0.005		1.86	0.0268817	1.72	0.0290698	1.74	0.0287356	1.48	0.0337838	2.29	0.0218341	2.01	0.0248756	1.31	0.0381679	1.84	0.0271739	2.18	0.0229358	3.45	0.0144928	1.53	0.0326797	4	0.0125	3.56	0.0140449	1.31	0.0381679	3.09	0.0161812	3.37	0.0148368	1.44	0.0347222	3.62	0.0138122	3.47	0.0144092	3.01	0.0166113	1.34	0.0373134
Carbophenothion	I	100	Carbophenothion	100	LC	0.05		1.86	0.268817	1.72	0.290698	1.74	0.287356	1.48	0.337838	2.29	0.218341	2.01	0.248756	1.31	0.381679	1.84	0.271739	2.18	0.229358	3.45	0.144928	1.53	0.326797	4	0.125	3.56	0.140449	1.31	0.381679	3.09	0.161812	3.37	0.148368	1.44	0.347222	3.62	0.138122	3.47	0.144092	3.01	0.166113	1.34	0.373134
Carboxin	F	10	Carboxin	10	LC	0.005		1.86	0.0268817	1.72	0.0290698	1.74	0.0287356	1.48	0.0337838	2.29	0.0218341	2.01	0.0248756	1.31	0.0381679	1.84	0.0271739	2.18	0.0229358	3.45	0.0144928	1.53	0.0326797	4	0.0125	3.56	0.0140449	1.31	0.0381679	3.09	0.0161812	3.37	0.0148368	1.44	0.0347222	3.62	0.0138122	3.47	0.0144092	3.01	0.0166113	1.34	0.0373134
Carfentrazone ethyl	H	10	Carfentrazone ethyl	10	LC	0.005		1.86	0.0268817	1.72	0.0290698	1.74	0.0287356	1.48	0.0337838	2.29	0.0218341	2.01	0.0248756	1.31	0.0381679	1.84	0.0271739	2.18	0.0229358	3.45	0.0144928	1.53	0.0326797	4	0.0125	3.56	0.0140449	1.31	0.0381679	3.09	0.0161812	3.37	0.0148368	1.44	0.0347222	3.62	0.0138122	3.47	0.0144092	3.01	0.0166113	1.34	0.0373134
Chlorantraniliprole	I	10	Chlorantraniliprole	10	LC	0.005		1.86	0.0268817	1.72	0.0290698	1.74	0.0287356	1.48	0.0337838	2.29	0.0218341	2.01	0.0248756	1.31	0.0381679	1.84	0.0271739	2.18	0.0229358	3.45	0.0144928	1.53	0.0326797	4	0.0125	3.56	0.0140449	1.31	0.0381679	3.09	0.0161812	3.37	0.0148368	1.44	0.0347222	3.62	0.0138122	3.47	0.0144092	3.01	0.0166113	1.34	0.0373134
Chlordane	I	20	Chlordane	20	GC	0.01		1.86	0.0537634	1.72	0.0581395	1.74	0.0574713	1.48	0.0675676	2.29	0.0436681	2.01	0.0497512	1.31	0.0763359	1.84	0.0543478	2.18	0.0458716	3.45	0.0289855	1.53	0.0653595	4	0.025	3.56	0.0280899	1.31	0.0763359	3.09	0.0323625	3.37	0.0296736	1.44	0.0694444	3.62	0.0276243	3.47	0.0288184	3.01	0.0332226	1.34	0.0746269
Chlorfenapyr	I	50	Chlorfenapyr	50	GC	0.025		1.86	0.134409	1.72	0.145349	1.74	0.143678	1.48	0.168919	2.29	0.10917	2.01	0.124378	1.31	0.19084	1.84	0.13587	2.18	0.114679	3.45	0.0724638	1.53	0.163399	4	0.0625	3.56	0.0702247	1.31	0.19084	3.09	0.0809061	3.37	0.074184	1.44	0.173611	3.62	0.0690608	3.47	0.0720461	3.01	0.0830565	1.34	0.186567
Chlorfenvinphos	I	50	Chlorfenvinphos	50	LC	0.025		1.86	0.134409	1.72	0.145349	1.74	0.143678	1.48	0.168919	2.29	0.10917	2.01	0.124378	1.31	0.19084	1.84	0.13587	2.18	0.114679	3.45	0.0724638	1.53	0.163399	4	0.0625	3.56	0.0702247	1.31	0.19084	3.09	0.0809061	3.37	0.074184	1.44	0.173611	3.62	0.0690608	3.47	0.0720461	3.01	0.0830565	1.34	0.186567
Chlorobenzilate	I	10	Chlorobenzilate	10	GC	0.005		1.86	0.0268817	1.72	0.0290698	1.74	0.0287356	1.48	0.0337838	2.29	0.0218341	2.01	0.0248756	1.31	0.0381679	1.84	0.0271739	2.18	0.0229358	3.45	0.0144928	1.53	0.0326797	4	0.0125	3.56	0.0140449	1.31	0.0381679	3.09	0.0161812	3.37	0.0148368	1.44	0.0347222	3.62	0.0138122	3.47	0.0144092	3.01	0.0166113	1.34	0.0373134
Chlorothalonil	F	200	Chlorothalonil	200	GC	0.1		1.86	0.537634	1.72	0.581395	1.74	0.574713	1.48	0.675676	2.29	0.436681	2.01	0.497512	1.31	0.763359	1.84	0.543478	2.18	0.458716	3.45	0.289855	1.53	0.653595	4	0.25	3.56	0.280899	1.31	0.763359	3.09	0.323625	3.37	0.296736	1.44	0.694444	3.62	0.276243	3.47	0.288184	3.01	0.332226	1.34	0.746269
Chloroxuron	H	100	Chloroxuron	100	LC	0.05		1.86	0.268817	1.72	0.290698	1.74	0.287356	1.48	0.337838	2.29	0.218341	2.01	0.248756	1.31	0.381679	1.84	0.271739	2.18	0.229358	3.45	0.144928	1.53	0.326797	4	0.125	3.56	0.140449	1.31	0.381679	3.09	0.161812	3.37	0.148368	1.44	0.347222	3.62	0.138122	3.47	0.144092	3.01	0.166113	1.34	0.373134
Chlorpropham	PGR	20	Chlorpropham	20	LC	0.01		1.86	0.0537634	1.72	0.0581395	1.74	0.0574713	1.48	0.0675676	2.29	0.0436681	2.01	0.0497512	1.31	0.0763359	1.84	0.0543478	2.18	0.0458716	3.45	0.0289855	1.53	0.0653595	4	0.025	3.56	0.0280899	1.31	0.0763359	3.09	0.0323625	3.37	0.0296736	1.44	0.0694444	3.62	0.0276243	3.47	0.0288184	3.01	0.0332226	1.34	0.0746269
Chlorpyrifos	I	50	Chlorpyrifos	50	LC	0.025		1.86	0.134409	1.72	0.145349	1.74	0.143678	1.48	0.168919	2.29	0.10917	2.01	0.124378	1.31	0.19084	1.84	0.13587	2.18	0.114679	3.45	0.0724638	1.53	0.163399	4	0.0625	3.56	0.0702247	1.31	0.19084	3.09	0.0809061	3.37	0.074184	1.44	0.173611	3.62	0.0690608	3.47	0.0720461	3.01	0.0830565	1.34	0.186567
Chlorpyrifos methyl	I	20	Chlorpyrifos methyl	20	LC	0.01		1.86	0.0537634	1.72	0.0581395	1.74	0.0574713	1.48	0.0675676	2.29	0.0436681	2.01	0.0497512	1.31	0.0763359	1.84	0.0543478	2.18	0.0458716	3.45	0.0289855	1.53	0.0653595	4	0.025	3.56	0.0280899	1.31	0.0763359	3.09	0.0323625	3.37	0.0296736	1.44	0.0694444	3.62	0.0276243	3.47	0.0288184	3.01	0.0332226	1.34	0.0746269
Clethodim	H	20	Clethodim	20	LC	0.01		1.86	0.0537634	1.72	0.0581395	1.74	0.0574713	1.48	0.0675676	2.29	0.0436681	2.01	0.0497512	1.31	0.0763359	1.84	0.0543478	2.18	0.0458716	3.45	0.0289855	1.53	0.0653595	4	0.025	3.56	0.0280899	1.31	0.0763359	3.09	0.0323625	3.37	0.0296736	1.44	0.0694444	3.62	0.0276243	3.47	0.0288184	3.01	0.0332226	1.34	0.0746269
Clofentezine	I	20	Clofentezine	20	LC	0.01		1.86	0.0537634	1.72	0.0581395	1.74	0.0574713	1.48	0.0675676	2.29	0.0436681	2.01	0.0497512	1.31	0.0763359	1.84	0.0543478	2.18	0.0458716	3.45	0.0289855	1.53	0.0653595	4	0.025	3.56	0.0280899	1.31	0.0763359	3.09	0.0323625	3.37	0.0296736	1.44	0.0694444	3.62	0.0276243	3.47	0.0288184	3.01	0.0332226	1.34	0.0746269
Clomazone	H	20	Clomazone	20	LC	0.01		1.86	0.0537634	1.72	0.0581395	1.74	0.0574713	1.48	0.0675676	2.29	0.0436681	2.01	0.0497512	1.31	0.0763359	1.84	0.0543478	2.18	0.0458716	3.45	0.0289855	1.53	0.0653595	4	0.025	3.56	0.0280899	1.31	0.0763359	3.09	0.0323625	3.37	0.0296736	1.44	0.0694444	3.62	0.0276243	3.47	0.0288184	3.01	0.0332226	1.34	0.0746269
Cloransulam methyl	50	50	Cloransulam methyl	50	LC	0.025		1.86	0.134409	1.72	0.145349	1.74	0.143678	1.48	0.168919	2.29	0.10917	2.01	0.124378	1.31	0.19084	1.84	0.13587	2.18	0.114679	3.45	0.0724638	1.53	0.163399	4	0.0625	3.56	0.0702247	1.31	0.19084	3.09	0.0809061	3.37	0.074184	1.44	0.173611	3.62	0.0690608	3.47	0.0720461	3.01	0.0830565	1.34	0.186567
Clothianidin	I	20	Clothianidin	20	LC	0.01		1.86	0.0537634	1.72	0.0581395	1.74	0.0574713	1.48	0.0675676	2.29	0.0436681	2.01	0.0497512	1.31	0.0763359	1.84	0.0543478	2.18	0.0458716	3.45	0.0289855	1.53	0.0653595	4	0.025	3.56	0.0280899	1.31	0.0763359	3.09	0.0323625	3.37	0.0296736	1.44	0.0694444	3.62	0.0276243	3.47	0.0288184	3.01	0.0332226	1.34	0.0746269
Coumaphos	I	10	Coumaphos	10	LC	0.005		1.86	0.0268817	1.72	0.0290698	1.74	0.0287356	1.48	0.0337838	2.29	0.0218341	2.01	0.0248756	1.31	0.0381679	1.84	0.0271739	2.18	0.0229358	3.45	0.0144928	1.53	0.0326797	4	0.0125	3.56	0.0140449	1.31	0.0381679	3.09	0.0161812	3.37	0.0148368	1.44	0.0347222	3.62	0.0138122	3.47	0.0144092	3.01	0.0166113	1.34	0.0373134
Cyanazine	H	20	Cyanazine	20	LC	0.01		1.86	0.0537634	1.72	0.0581395	1.74	0.0574713	1.48	0.0675676	2.29	0.0436681	2.01	0.0497512	1.31	0.0763359	1.84	0.0543478	2.18	0.0458716	3.45	0.0289855	1.53	0.0653595	4	0.025	3.56	0.0280899	1.31	0.0763359	3.09	0.0323625	3.37	0.0296736	1.44	0.0694444	3.62	0.0276243	3.47	0.0288184	3.01	0.0332226	1.34	0.0746269
Cyantraniliprole	I	50	Cyantraniliprole	50	LC	0.025		1.86	0.134409	1.72	0.145349	1.74	0.143678	1.48	0.168919	2.29	0.10917	2.01	0.124378	1.31	0.19084	1.84	0.13587	2.18	0.114679	3.45	0.0724638	1.53	0.163399	4	0.0625	3.56	0.0702247	1.31	0.19084	3.09	0.0809061	3.37	0.074184	1.44	0.173611	3.62	0.0690608	3.47	0.0720461	3.01	0.0830565	1.34	0.186567
Cyazofamid	F	10	Cyazofamid	10	LC	0.005		1.86	0.0268817	1.72	0.0290698	1.74	0.0287356	1.48	0.0337838	2.29	0.0218341	2.01	0.0248756	1.31	0.0381679	1.84	0.0271739	2.18	0.0229358	3.45	0.0144928	1.53	0.0326797	4	0.0125	3.56	0.0140449	1.31	0.0381679	3.09	0.0161812	3.37	0.0148368	1.44	0.0347222	3.62	0.0138122	3.47	0.0144092	3.01	0.0166113	1.34	0.0373134
Cyclaniliprole	I	10	Cyclaniliprole	10	LC	0.005		1.86	0.0268817	1.72	0.0290698	1.74	0.0287356	1.48	0.0337838	2.29	0.0218341	2.01	0.0248756	1.31	0.0381679	1.84	0.0271739	2.18	0.0229358	3.45	0.0144928	1.53	0.0326797	4	0.0125	3.56	0.0140449	1.31	0.0381679	3.09	0.0161812	3.37	0.0148368	1.44	0.0347222	3.62	0.0138122	3.47	0.0144092	3.01	0.0166113	1.34	0.0373134
Cyflufenamid	F	10	Cyflufenamid	10	LC	0.005		1.86	0.0268817	1.72	0.0290698	1.74	0.0287356	1.48	0.0337838	2.29	0.0218341	2.01	0.0248756	1.31	0.0381679	1.84	0.0271739	2.18	0.0229358	3.45	0.0144928	1.53	0.0326797	4	0.0125	3.56	0.0140449	1.31	0.0381679	3.09	0.0161812	3.37	0.0148368	1.44	0.0347222	3.62	0.0138122	3.47	0.0144092	3.01	0.0166113	1.34	0.0373134
Cyflumetofen	I	10	Cyflumetofen	10	LC	0.005		1.86	0.0268817	1.72	0.0290698	1.74	0.0287356	1.48	0.0337838	2.29	0.0218341	2.01	0.0248756	1.31	0.0381679	1.84	0.0271739	2.18	0.0229358	3.45	0.0144928	1.53	0.0326797	4	0.0125	3.56	0.0140449	1.31	0.0381679	3.09	0.0161812	3.37	0.0148368	1.44	0.0347222	3.62	0.0138122	3.47	0.0144092	3.01	0.0166113	1.34	0.0373134
Cyfluthrin	I	10	Cyfluthrin	10	GC	0.005		1.86	0.0268817	1.72	0.0290698	1.74	0.0287356	1.48	0.0337838	2.29	0.0218341	2.01	0.0248756	1.31	0.0381679	1.84	0.0271739	2.18	0.0229358	3.45	0.0144928	1.53	0.0326797	4	0.0125	3.56	0.0140449	1.31	0.0381679	3.09	0.0161812	3.37	0.0148368	1.44	0.0347222	3.62	0.0138122	3.47	0.0144092	3.01	0.0166113	1.34	0.0373134
Cymoxanil	F	10	Cymoxanil	10	LC	0.005		1.86	0.0268817	1.72	0.0290698	1.74	0.0287356	1.48	0.0337838	2.29	0.0218341	2.01	0.0248756	1.31	0.0381679	1.84	0.0271739	2.18	0.0229358	3.45	0.0144928	1.53	0.0326797	4	0.0125	3.56	0.0140449	1.31	0.0381679	3.09	0.0161812	3.37	0.0148368	1.44	0.0347222	3.62	0.0138122	3.47	0.0144092	3.01	0.0166113	1.34	0.0373134
Cypermethrin	I	10	Cypermethrin	10	GC	0.005		1.86	0.0268817	1.72	0.0290698	1.74	0.0287356	1.48	0.0337838	2.29	0.0218341	2.01	0.0248756	1.31	0.0381679	1.84	0.0271739	2.18	0.0229358	3.45	0.0144928	1.53	0.0326797	4	0.0125	3.56	0.0140449	1.31	0.0381679	3.09	0.0161812	3.37	0.0148368	1.44	0.0347222	3.62	0.0138122	3.47	0.0144092	3.01	0.0166113	1.34	0.0373134
Cyprodinil	F	50	Cyprodinil	50	LC	0.025		1.86	0.134409	1.72	0.145349	1.74	0.143678	1.48	0.168919	2.29	0.10917	2.01	0.124378	1.31	0.19084	1.84	0.13587	2.18	0.114679	3.45	0.0724638	1.53	0.163399	4	0.0625	3.56	0.0702247	1.31	0.19084	3.09	0.0809061	3.37	0.074184	1.44	0.173611	3.62	0.0690608	3.47	0.0720461	3.01	0.0830565	1.34	0.186567
DCPMU	H	100	DCPMU	100	LC	0.05		1.86	0.268817	1.72	0.290698	1.74	0.287356	1.48	0.337838	2.29	0.218341	2.01	0.248756	1.31	0.381679	1.84	0.271739	2.18	0.229358	3.45	0.144928	1.53	0.326797	4	0.125	3.56	0.140449	1.31	0.381679	3.09	0.161812	3.37	0.148368	1.44	0.347222	3.62	0.138122	3.47	0.144092	3.01	0.166113	1.34	0.373134
DDD	I	10	DDD	10	GC	0.005		1.86	0.0268817	1.72	0.0290698	1.74	0.0287356	1.48	0.0337838	2.29	0.0218341	2.01	0.0248756	1.31	0.0381679	1.84	0.0271739	2.18	0.0229358	3.45	0.0144928	1.53	0.0326797	4	0.0125	3.56	0.0140449	1.31	0.0381679	3.09	0.0161812	3.37	0.0148368	1.44	0.0347222	3.62	0.0138122	3.47	0.0144092	3.01	0.0166113	1.34	0.0373134
DDE	I	10	DDE	10	GC	0.005		1.86	0.0268817	1.72	0.0290698	1.74	0.0287356	1.48	0.0337838	2.29	0.0218341	2.01	0.0248756	1.31	0.0381679	1.84	0.0271739	2.18	0.0229358	3.45	0.0144928	1.53	0.0326797	4	0.0125	3.56	0.0140449	1.31	0.0381679	3.09	0.0161812	3.37	0.0148368	1.44	0.0347222	3.62	0.0138122	3.47	0.0144092	3.01	0.0166113	1.34	0.0373134
DDT	I	10	DDT	10	GC	0.005		1.86	0.0268817	1.72	0.0290698	1.74	0.0287356	1.48	0.0337838	2.29	0.0218341	2.01	0.0248756	1.31	0.0381679	1.84	0.0271739	2.18	0.0229358	3.45	0.0144928	1.53	0.0326797	4	0.0125	3.56	0.0140449	1.31	0.0381679	3.09	0.0161812	3.37	0.0148368	1.44	0.0347222	3.62	0.0138122	3.47	0.0144092	3.01	0.0166113	1.34	0.0373134
DEET	REP	100	DEET	100	LC	0.05		1.86	0.268817	1.72	0.290698	1.74	0.287356	1.48	0.337838	2.29	0.218341	2.01	0.248756	1.31	0.381679	1.84	0.271739	2.18	0.229358	3.45	0.144928	1.53	0.326797	4	0.125	3.56	0.140449	1.31	0.381679	3.09	0.161812	3.37	0.148368	1.44	0.347222	3.62	0.138122	3.47	0.144092	3.01	0.166113	1.34	0.373134
delta BHC	I	10	delta BHC	10	GC	0.005		1.86	0.0268817	1.72	0.0290698	1.74	0.0287356	1.48	0.0337838	2.29	0.0218341	2.01	0.0248756	1.31	0.0381679	1.84	0.0271739	2.18	0.0229358	3.45	0.0144928	1.53	0.0326797	4	0.0125	3.56	0.0140449	1.31	0.0381679	3.09	0.0161812	3.37	0.0148368	1.44	0.0347222	3.62	0.0138122	3.47	0.0144092	3.01	0.0166113	1.34	0.0373134
Deltamethrin	I	50	Deltamethrin	50	GC	0.025		1.86	0.134409	1.72	0.145349	1.74	0.143678	1.48	0.168919	2.29	0.10917	2.01	0.124378	1.31	0.19084	1.84	0.13587	2.18	0.114679	3.45	0.0724638	1.53	0.163399	4	0.0625	3.56	0.0702247	1.31	0.19084	3.09	0.0809061	3.37	0.074184	1.44	0.173611	3.62	0.0690608	3.47	0.0720461	3.01	0.0830565	1.34	0.186567
Demeton-S	I	20	Demeton-S	20	LC	0.01		1.86	0.0537634	1.72	0.0581395	1.74	0.0574713	1.48	0.0675676	2.29	0.0436681	2.01	0.0497512	1.31	0.0763359	1.84	0.0543478	2.18	0.0458716	3.45	0.0289855	1.53	0.0653595	4	0.025	3.56	0.0280899	1.31	0.0763359	3.09	0.0323625	3.37	0.0296736	1.44	0.0694444	3.62	0.0276243	3.47	0.0288184	3.01	0.0332226	1.34	0.0746269
Diazinon	I	10	Diazinon	10	LC	0.005		1.86	0.0268817	1.72	0.0290698	1.74	0.0287356	1.48	0.0337838	2.29	0.0218341	2.01	0.0248756	1.31	0.0381679	1.84	0.0271739	2.18	0.0229358	3.45	0.0144928	1.53	0.0326797	4	0.0125	3.56	0.0140449	1.31	0.0381679	3.09	0.0161812	3.37	0.0148368	1.44	0.0347222	3.62	0.0138122	3.47	0.0144092	3.01	0.0166113	1.34	0.0373134
Dichlobenil	H	50	Dichlobenil	50	LC	0.025		1.86	0.134409	1.72	0.145349	1.74	0.143678	1.48	0.168919	2.29	0.10917	2.01	0.124378	1.31	0.19084	1.84	0.13587	2.18	0.114679	3.45	0.0724638	1.53	0.163399	4	0.0625	3.56	0.0702247	1.31	0.19084	3.09	0.0809061	3.37	0.074184	1.44	0.173611	3.62	0.0690608	3.47	0.0720461	3.01	0.0830565	1.34	0.186567
Dichlorvos	I	50	Dichlorvos	50	LC	0.025		1.86	0.134409	1.72	0.145349	1.74	0.143678	1.48	0.168919	2.29	0.10917	2.01	0.124378	1.31	0.19084	1.84	0.13587	2.18	0.114679	3.45	0.0724638	1.53	0.163399	4	0.0625	3.56	0.0702247	1.31	0.19084	3.09	0.0809061	3.37	0.074184	1.44	0.173611	3.62	0.0690608	3.47	0.0720461	3.01	0.0830565	1.34	0.186567
Diclofop methyl	H	50	Diclofop methyl	50	LC	0.025		1.86	0.134409	1.72	0.145349	1.74	0.143678	1.48	0.168919	2.29	0.10917	2.01	0.124378	1.31	0.19084	1.84	0.13587	2.18	0.114679	3.45	0.0724638	1.53	0.163399	4	0.0625	3.56	0.0702247	1.31	0.19084	3.09	0.0809061	3.37	0.074184	1.44	0.173611	3.62	0.0690608	3.47	0.0720461	3.01	0.0830565	1.34	0.186567
Dicloran	F	100	Dicloran	100	GC	0.05		1.86	0.268817	1.72	0.290698	1.74	0.287356	1.48	0.337838	2.29	0.218341	2.01	0.248756	1.31	0.381679	1.84	0.271739	2.18	0.229358	3.45	0.144928	1.53	0.326797	4	0.125	3.56	0.140449	1.31	0.381679	3.09	0.161812	3.37	0.148368	1.44	0.347222	3.62	0.138122	3.47	0.144092	3.01	0.166113	1.34	0.373134
Dicofol	I	10	Dicofol	10	GC	0.005		1.86	0.0268817	1.72	0.0290698	1.74	0.0287356	1.48	0.0337838	2.29	0.0218341	2.01	0.0248756	1.31	0.0381679	1.84	0.0271739	2.18	0.0229358	3.45	0.0144928	1.53	0.0326797	4	0.0125	3.56	0.0140449	1.31	0.0381679	3.09	0.0161812	3.37	0.0148368	1.44	0.0347222	3.62	0.0138122	3.47	0.0144092	3.01	0.0166113	1.34	0.0373134
Dicrotophos	I	10	Dicrotophos	10	LC	0.005		1.86	0.0268817	1.72	0.0290698	1.74	0.0287356	1.48	0.0337838	2.29	0.0218341	2.01	0.0248756	1.31	0.0381679	1.84	0.0271739	2.18	0.0229358	3.45	0.0144928	1.53	0.0326797	4	0.0125	3.56	0.0140449	1.31	0.0381679	3.09	0.0161812	3.37	0.0148368	1.44	0.0347222	3.62	0.0138122	3.47	0.0144092	3.01	0.0166113	1.34	0.0373134
Dieldrin	I	20	Dieldrin	20	GC	0.01		1.86	0.0537634	1.72	0.0581395	1.74	0.0574713	1.48	0.0675676	2.29	0.0436681	2.01	0.0497512	1.31	0.0763359	1.84	0.0543478	2.18	0.0458716	3.45	0.0289855	1.53	0.0653595	4	0.025	3.56	0.0280899	1.31	0.0763359	3.09	0.0323625	3.37	0.0296736	1.44	0.0694444	3.62	0.0276243	3.47	0.0288184	3.01	0.0332226	1.34	0.0746269
Difenoconazole	F	10	Difenoconazole	10	LC	0.005		1.86	0.0268817	1.72	0.0290698	1.74	0.0287356	1.48	0.0337838	2.29	0.0218341	2.01	0.0248756	1.31	0.0381679	1.84	0.0271739	2.18	0.0229358	3.45	0.0144928	1.53	0.0326797	4	0.0125	3.56	0.0140449	1.31	0.0381679	3.09	0.0161812	3.37	0.0148368	1.44	0.0347222	3.62	0.0138122	3.47	0.0144092	3.01	0.0166113	1.34	0.0373134
Diflubenzuron	I	10	Diflubenzuron	10	LC	0.005		1.86	0.0268817	1.72	0.0290698	1.74	0.0287356	1.48	0.0337838	2.29	0.0218341	2.01	0.0248756	1.31	0.0381679	1.84	0.0271739	2.18	0.0229358	3.45	0.0144928	1.53	0.0326797	4	0.0125	3.56	0.0140449	1.31	0.0381679	3.09	0.0161812	3.37	0.0148368	1.44	0.0347222	3.62	0.0138122	3.47	0.0144092	3.01	0.0166113	1.34	0.0373134
Dimethenamid	H	10	Dimethenamid	10	LC	0.005		1.86	0.0268817	1.72	0.0290698	1.74	0.0287356	1.48	0.0337838	2.29	0.0218341	2.01	0.0248756	1.31	0.0381679	1.84	0.0271739	2.18	0.0229358	3.45	0.0144928	1.53	0.0326797	4	0.0125	3.56	0.0140449	1.31	0.0381679	3.09	0.0161812	3.37	0.0148368	1.44	0.0347222	3.62	0.0138122	3.47	0.0144092	3.01	0.0166113	1.34	0.0373134
Dimethoate	I	10	Dimethoate	10	LC	0.005		1.86	0.0268817	1.72	0.0290698	1.74	0.0287356	1.48	0.0337838	2.29	0.0218341	2.01	0.0248756	1.31	0.0381679	1.84	0.0271739	2.18	0.0229358	3.45	0.0144928	1.53	0.0326797	4	0.0125	3.56	0.0140449	1.31	0.0381679	3.09	0.0161812	3.37	0.0148368	1.44	0.0347222	3.62	0.0138122	3.47	0.0144092	3.01	0.0166113	1.34	0.0373134
Dimethomorph	F	20	Dimethomorph	20	LC	0.01		1.86	0.0537634	1.72	0.0581395	1.74	0.0574713	1.48	0.0675676	2.29	0.0436681	2.01	0.0497512	1.31	0.0763359	1.84	0.0543478	2.18	0.0458716	3.45	0.0289855	1.53	0.0653595	4	0.025	3.56	0.0280899	1.31	0.0763359	3.09	0.0323625	3.37	0.0296736	1.44	0.0694444	3.62	0.0276243	3.47	0.0288184	3.01	0.0332226	1.34	0.0746269
Dinotefuran	I	10	Dinotefuran	10	LC	0.005		1.86	0.0268817	1.72	0.0290698	1.74	0.0287356	1.48	0.0337838	2.29	0.0218341	2.01	0.0248756	1.31	0.0381679	1.84	0.0271739	2.18	0.0229358	3.45	0.0144928	1.53	0.0326797	4	0.0125	3.56	0.0140449	1.31	0.0381679	3.09	0.0161812	3.37	0.0148368	1.44	0.0347222	3.62	0.0138122	3.47	0.0144092	3.01	0.0166113	1.34	0.0373134
Dioxacarb	I	20	Dioxacarb	20	LC	0.01		1.86	0.0537634	1.72	0.0581395	1.74	0.0574713	1.48	0.0675676	2.29	0.0436681	2.01	0.0497512	1.31	0.0763359	1.84	0.0543478	2.18	0.0458716	3.45	0.0289855	1.53	0.0653595	4	0.025	3.56	0.0280899	1.31	0.0763359	3.09	0.0323625	3.37	0.0296736	1.44	0.0694444	3.62	0.0276243	3.47	0.0288184	3.01	0.0332226	1.34	0.0746269
Dioxathion	I	100	Dioxathion	100	GC	0.05		1.86	0.268817	1.72	0.290698	1.74	0.287356	1.48	0.337838	2.29	0.218341	2.01	0.248756	1.31	0.381679	1.84	0.271739	2.18	0.229358	3.45	0.144928	1.53	0.326797	4	0.125	3.56	0.140449	1.31	0.381679	3.09	0.161812	3.37	0.148368	1.44	0.347222	3.62	0.138122	3.47	0.144092	3.01	0.166113	1.34	0.373134
Diphenylamine	F	50	Diphenylamine	50	LC	0.025		1.86	0.134409	1.72	0.145349	1.74	0.143678	1.48	0.168919	2.29	0.10917	2.01	0.124378	1.31	0.19084	1.84	0.13587	2.18	0.114679	3.45	0.0724638	1.53	0.163399	4	0.0625	3.56	0.0702247	1.31	0.19084	3.09	0.0809061	3.37	0.074184	1.44	0.173611	3.62	0.0690608	3.47	0.0720461	3.01	0.0830565	1.34	0.186567
Disulfoton	I	20	Disulfoton	20	LC	0.01		1.86	0.0537634	1.72	0.0581395	1.74	0.0574713	1.48	0.0675676	2.29	0.0436681	2.01	0.0497512	1.31	0.0763359	1.84	0.0543478	2.18	0.0458716	3.45	0.0289855	1.53	0.0653595	4	0.025	3.56	0.0280899	1.31	0.0763359	3.09	0.0323625	3.37	0.0296736	1.44	0.0694444	3.62	0.0276243	3.47	0.0288184	3.01	0.0332226	1.34	0.0746269
Dithiopyr	H	50	Dithiopyr	50	LC	0.025		1.86	0.134409	1.72	0.145349	1.74	0.143678	1.48	0.168919	2.29	0.10917	2.01	0.124378	1.31	0.19084	1.84	0.13587	2.18	0.114679	3.45	0.0724638	1.53	0.163399	4	0.0625	3.56	0.0702247	1.31	0.19084	3.09	0.0809061	3.37	0.074184	1.44	0.173611	3.62	0.0690608	3.47	0.0720461	3.01	0.0830565	1.34	0.186567
Diuron	H	50	Diuron	50	LC	0.025		1.86	0.134409	1.72	0.145349	1.74	0.143678	1.48	0.168919	2.29	0.10917	2.01	0.124378	1.31	0.19084	1.84	0.13587	2.18	0.114679	3.45	0.0724638	1.53	0.163399	4	0.0625	3.56	0.0702247	1.31	0.19084	3.09	0.0809061	3.37	0.074184	1.44	0.173611	3.62	0.0690608	3.47	0.0720461	3.01	0.0830565	1.34	0.186567
Dodine	F	10	Dodine	10	LC	0.005		1.86	0.0268817	1.72	0.0290698	1.74	0.0287356	1.48	0.0337838	2.29	0.0218341	2.01	0.0248756	1.31	0.0381679	1.84	0.0271739	2.18	0.0229358	3.45	0.0144928	1.53	0.0326797	4	0.0125	3.56	0.0140449	1.31	0.0381679	3.09	0.0161812	3.37	0.0148368	1.44	0.0347222	3.62	0.0138122	3.47	0.0144092	3.01	0.0166113	1.34	0.0373134
Emamectin	I	10	Emamectin	10	LC	0.005		1.86	0.0268817	1.72	0.0290698	1.74	0.0287356	1.48	0.0337838	2.29	0.0218341	2.01	0.0248756	1.31	0.0381679	1.84	0.0271739	2.18	0.0229358	3.45	0.0144928	1.53	0.0326797	4	0.0125	3.56	0.0140449	1.31	0.0381679	3.09	0.0161812	3.37	0.0148368	1.44	0.0347222	3.62	0.0138122	3.47	0.0144092	3.01	0.0166113	1.34	0.0373134
Endosulfan I	I	50	Endosulfan I	50	GC	0.025		1.86	0.134409	1.72	0.145349	1.74	0.143678	1.48	0.168919	2.29	0.10917	2.01	0.124378	1.31	0.19084	1.84	0.13587	2.18	0.114679	3.45	0.0724638	1.53	0.163399	4	0.0625	3.56	0.0702247	1.31	0.19084	3.09	0.0809061	3.37	0.074184	1.44	0.173611	3.62	0.0690608	3.47	0.0720461	3.01	0.0830565	1.34	0.186567
Endosulfan II	I	50	Endosulfan II	50	GC	0.025		1.86	0.134409	1.72	0.145349	1.74	0.143678	1.48	0.168919	2.29	0.10917	2.01	0.124378	1.31	0.19084	1.84	0.13587	2.18	0.114679	3.45	0.0724638	1.53	0.163399	4	0.0625	3.56	0.0702247	1.31	0.19084	3.09	0.0809061	3.37	0.074184	1.44	0.173611	3.62	0.0690608	3.47	0.0720461	3.01	0.0830565	1.34	0.186567
Endosulfan sulfate	I	20	Endosulfan sulfate	20	GC	0.01		1.86	0.0537634	1.72	0.0581395	1.74	0.0574713	1.48	0.0675676	2.29	0.0436681	2.01	0.0497512	1.31	0.0763359	1.84	0.0543478	2.18	0.0458716	3.45	0.0289855	1.53	0.0653595	4	0.025	3.56	0.0280899	1.31	0.0763359	3.09	0.0323625	3.37	0.0296736	1.44	0.0694444	3.62	0.0276243	3.47	0.0288184	3.01	0.0332226	1.34	0.0746269
Endrin	I	50	Endrin	50	GC	0.025		1.86	0.134409	1.72	0.145349	1.74	0.143678	1.48	0.168919	2.29	0.10917	2.01	0.124378	1.31	0.19084	1.84	0.13587	2.18	0.114679	3.45	0.0724638	1.53	0.163399	4	0.0625	3.56	0.0702247	1.31	0.19084	3.09	0.0809061	3.37	0.074184	1.44	0.173611	3.62	0.0690608	3.47	0.0720461	3.01	0.0830565	1.34	0.186567
EPN	I	100	EPN	100	LC	0.05		1.86	0.268817	1.72	0.290698	1.74	0.287356	1.48	0.337838	2.29	0.218341	2.01	0.248756	1.31	0.381679	1.84	0.271739	2.18	0.229358	3.45	0.144928	1.53	0.326797	4	0.125	3.56	0.140449	1.31	0.381679	3.09	0.161812	3.37	0.148368	1.44	0.347222	3.62	0.138122	3.47	0.144092	3.01	0.166113	1.34	0.373134
EPTC	H	100	EPTC	100	LC	0.05		1.86	0.268817	1.72	0.290698	1.74	0.287356	1.48	0.337838	2.29	0.218341	2.01	0.248756	1.31	0.381679	1.84	0.271739	2.18	0.229358	3.45	0.144928	1.53	0.326797	4	0.125	3.56	0.140449	1.31	0.381679	3.09	0.161812	3.37	0.148368	1.44	0.347222	3.62	0.138122	3.47	0.144092	3.01	0.166113	1.34	0.373134
Esfenvalerate	I	10	Esfenvalerate	10	GC	0.005		1.86	0.0268817	1.72	0.0290698	1.74	0.0287356	1.48	0.0337838	2.29	0.0218341	2.01	0.0248756	1.31	0.0381679	1.84	0.0271739	2.18	0.0229358	3.45	0.0144928	1.53	0.0326797	4	0.0125	3.56	0.0140449	1.31	0.0381679	3.09	0.0161812	3.37	0.0148368	1.44	0.0347222	3.62	0.0138122	3.47	0.0144092	3.01	0.0166113	1.34	0.0373134
Ethalfluralin	H	10	Ethalfluralin	10	GC	0.005		1.86	0.0268817	1.72	0.0290698	1.74	0.0287356	1.48	0.0337838	2.29	0.0218341	2.01	0.0248756	1.31	0.0381679	1.84	0.0271739	2.18	0.0229358	3.45	0.0144928	1.53	0.0326797	4	0.0125	3.56	0.0140449	1.31	0.0381679	3.09	0.0161812	3.37	0.0148368	1.44	0.0347222	3.62	0.0138122	3.47	0.0144092	3.01	0.0166113	1.34	0.0373134
Ethion	I	50	Ethion	50	LC	0.025		1.86	0.134409	1.72	0.145349	1.74	0.143678	1.48	0.168919	2.29	0.10917	2.01	0.124378	1.31	0.19084	1.84	0.13587	2.18	0.114679	3.45	0.0724638	1.53	0.163399	4	0.0625	3.56	0.0702247	1.31	0.19084	3.09	0.0809061	3.37	0.074184	1.44	0.173611	3.62	0.0690608	3.47	0.0720461	3.01	0.0830565	1.34	0.186567
Ethofumesate	H	50	Ethofumesate	50	LC	0.025		1.86	0.134409	1.72	0.145349	1.74	0.143678	1.48	0.168919	2.29	0.10917	2.01	0.124378	1.31	0.19084	1.84	0.13587	2.18	0.114679	3.45	0.0724638	1.53	0.163399	4	0.0625	3.56	0.0702247	1.31	0.19084	3.09	0.0809061	3.37	0.074184	1.44	0.173611	3.62	0.0690608	3.47	0.0720461	3.01	0.0830565	1.34	0.186567
Ethoprop	I	20	Ethoprop	20	LC	0.01		1.86	0.0537634	1.72	0.0581395	1.74	0.0574713	1.48	0.0675676	2.29	0.0436681	2.01	0.0497512	1.31	0.0763359	1.84	0.0543478	2.18	0.0458716	3.45	0.0289855	1.53	0.0653595	4	0.025	3.56	0.0280899	1.31	0.0763359	3.09	0.0323625	3.37	0.0296736	1.44	0.0694444	3.62	0.0276243	3.47	0.0288184	3.01	0.0332226	1.34	0.0746269
Ethoxyquin	F	50	Ethoxyquin	50	GC	0.025		1.86	0.134409	1.72	0.145349	1.74	0.143678	1.48	0.168919	2.29	0.10917	2.01	0.124378	1.31	0.19084	1.84	0.13587	2.18	0.114679	3.45	0.0724638	1.53	0.163399	4	0.0625	3.56	0.0702247	1.31	0.19084	3.09	0.0809061	3.37	0.074184	1.44	0.173611	3.62	0.0690608	3.47	0.0720461	3.01	0.0830565	1.34	0.186567
Etoxazole	I	10	Etoxazole	10	LC	0.005		1.86	0.0268817	1.72	0.0290698	1.74	0.0287356	1.48	0.0337838	2.29	0.0218341	2.01	0.0248756	1.31	0.0381679	1.84	0.0271739	2.18	0.0229358	3.45	0.0144928	1.53	0.0326797	4	0.0125	3.56	0.0140449	1.31	0.0381679	3.09	0.0161812	3.37	0.0148368	1.44	0.0347222	3.62	0.0138122	3.47	0.0144092	3.01	0.0166113	1.34	0.0373134
Famoxadone	F	50	Famoxadone	50	LC	0.025		1.86	0.134409	1.72	0.145349	1.74	0.143678	1.48	0.168919	2.29	0.10917	2.01	0.124378	1.31	0.19084	1.84	0.13587	2.18	0.114679	3.45	0.0724638	1.53	0.163399	4	0.0625	3.56	0.0702247	1.31	0.19084	3.09	0.0809061	3.37	0.074184	1.44	0.173611	3.62	0.0690608	3.47	0.0720461	3.01	0.0830565	1.34	0.186567
Famphur	I	10	Famphur	10	LC	0.005		1.86	0.0268817	1.72	0.0290698	1.74	0.0287356	1.48	0.0337838	2.29	0.0218341	2.01	0.0248756	1.31	0.0381679	1.84	0.0271739	2.18	0.0229358	3.45	0.0144928	1.53	0.0326797	4	0.0125	3.56	0.0140449	1.31	0.0381679	3.09	0.0161812	3.37	0.0148368	1.44	0.0347222	3.62	0.0138122	3.47	0.0144092	3.01	0.0166113	1.34	0.0373134
Fenamidone	F	10	Fenamidone	10	LC	0.005		1.86	0.0268817	1.72	0.0290698	1.74	0.0287356	1.48	0.0337838	2.29	0.0218341	2.01	0.0248756	1.31	0.0381679	1.84	0.0271739	2.18	0.0229358	3.45	0.0144928	1.53	0.0326797	4	0.0125	3.56	0.0140449	1.31	0.0381679	3.09	0.0161812	3.37	0.0148368	1.44	0.0347222	3.62	0.0138122	3.47	0.0144092	3.01	0.0166113	1.34	0.0373134
Fenamiphos	I	10	Fenamiphos	10	LC	0.005		1.86	0.0268817	1.72	0.0290698	1.74	0.0287356	1.48	0.0337838	2.29	0.0218341	2.01	0.0248756	1.31	0.0381679	1.84	0.0271739	2.18	0.0229358	3.45	0.0144928	1.53	0.0326797	4	0.0125	3.56	0.0140449	1.31	0.0381679	3.09	0.0161812	3.37	0.0148368	1.44	0.0347222	3.62	0.0138122	3.47	0.0144092	3.01	0.0166113	1.34	0.0373134
Fenarimol	F	100	Fenarimol	100	LC	0.05		1.86	0.268817	1.72	0.290698	1.74	0.287356	1.48	0.337838	2.29	0.218341	2.01	0.248756	1.31	0.381679	1.84	0.271739	2.18	0.229358	3.45	0.144928	1.53	0.326797	4	0.125	3.56	0.140449	1.31	0.381679	3.09	0.161812	3.37	0.148368	1.44	0.347222	3.62	0.138122	3.47	0.144092	3.01	0.166113	1.34	0.373134
Fenazaquin	I	10	Fenazaquin	10	LC	0.005		1.86	0.0268817	1.72	0.0290698	1.74	0.0287356	1.48	0.0337838	2.29	0.0218341	2.01	0.0248756	1.31	0.0381679	1.84	0.0271739	2.18	0.0229358	3.45	0.0144928	1.53	0.0326797	4	0.0125	3.56	0.0140449	1.31	0.0381679	3.09	0.0161812	3.37	0.0148368	1.44	0.0347222	3.62	0.0138122	3.47	0.0144092	3.01	0.0166113	1.34	0.0373134
Fenbuconazole	F	20	Fenbuconazole	20	LC	0.01		1.86	0.0537634	1.72	0.0581395	1.74	0.0574713	1.48	0.0675676	2.29	0.0436681	2.01	0.0497512	1.31	0.0763359	1.84	0.0543478	2.18	0.0458716	3.45	0.0289855	1.53	0.0653595	4	0.025	3.56	0.0280899	1.31	0.0763359	3.09	0.0323625	3.37	0.0296736	1.44	0.0694444	3.62	0.0276243	3.47	0.0288184	3.01	0.0332226	1.34	0.0746269
Fenbutatin oxide	I	10	Fenbutatin oxide	10	LC	0.005		1.86	0.0268817	1.72	0.0290698	1.74	0.0287356	1.48	0.0337838	2.29	0.0218341	2.01	0.0248756	1.31	0.0381679	1.84	0.0271739	2.18	0.0229358	3.45	0.0144928	1.53	0.0326797	4	0.0125	3.56	0.0140449	1.31	0.0381679	3.09	0.0161812	3.37	0.0148368	1.44	0.0347222	3.62	0.0138122	3.47	0.0144092	3.01	0.0166113	1.34	0.0373134
Fenchlorphos	I	10	Fenchlorphos	10	GC	0.005		1.86	0.0268817	1.72	0.0290698	1.74	0.0287356	1.48	0.0337838	2.29	0.0218341	2.01	0.0248756	1.31	0.0381679	1.84	0.0271739	2.18	0.0229358	3.45	0.0144928	1.53	0.0326797	4	0.0125	3.56	0.0140449	1.31	0.0381679	3.09	0.0161812	3.37	0.0148368	1.44	0.0347222	3.62	0.0138122	3.47	0.0144092	3.01	0.0166113	1.34	0.0373134
Fenhexamid	F	50	Fenhexamid	50	LC	0.025		1.86	0.134409	1.72	0.145349	1.74	0.143678	1.48	0.168919	2.29	0.10917	2.01	0.124378	1.31	0.19084	1.84	0.13587	2.18	0.114679	3.45	0.0724638	1.53	0.163399	4	0.0625	3.56	0.0702247	1.31	0.19084	3.09	0.0809061	3.37	0.074184	1.44	0.173611	3.62	0.0690608	3.47	0.0720461	3.01	0.0830565	1.34	0.186567
Fenobucarb	I	50	Fenobucarb	50	LC	0.025		1.86	0.134409	1.72	0.145349	1.74	0.143678	1.48	0.168919	2.29	0.10917	2.01	0.124378	1.31	0.19084	1.84	0.13587	2.18	0.114679	3.45	0.0724638	1.53	0.163399	4	0.0625	3.56	0.0702247	1.31	0.19084	3.09	0.0809061	3.37	0.074184	1.44	0.173611	3.62	0.0690608	3.47	0.0720461	3.01	0.0830565	1.34	0.186567
Fenoxycarb	I	100	Fenoxycarb	100	LC	0.05		1.86	0.268817	1.72	0.290698	1.74	0.287356	1.48	0.337838	2.29	0.218341	2.01	0.248756	1.31	0.381679	1.84	0.271739	2.18	0.229358	3.45	0.144928	1.53	0.326797	4	0.125	3.56	0.140449	1.31	0.381679	3.09	0.161812	3.37	0.148368	1.44	0.347222	3.62	0.138122	3.47	0.144092	3.01	0.166113	1.34	0.373134
Fenpropathrin	I	10	Fenpropathrin	10	GC	0.005		1.86	0.0268817	1.72	0.0290698	1.74	0.0287356	1.48	0.0337838	2.29	0.0218341	2.01	0.0248756	1.31	0.0381679	1.84	0.0271739	2.18	0.0229358	3.45	0.0144928	1.53	0.0326797	4	0.0125	3.56	0.0140449	1.31	0.0381679	3.09	0.0161812	3.37	0.0148368	1.44	0.0347222	3.62	0.0138122	3.47	0.0144092	3.01	0.0166113	1.34	0.0373134
Fenpyrazamine	F	50	Fenpyrazamine	50	LC	0.025		1.86	0.134409	1.72	0.145349	1.74	0.143678	1.48	0.168919	2.29	0.10917	2.01	0.124378	1.31	0.19084	1.84	0.13587	2.18	0.114679	3.45	0.0724638	1.53	0.163399	4	0.0625	3.56	0.0702247	1.31	0.19084	3.09	0.0809061	3.37	0.074184	1.44	0.173611	3.62	0.0690608	3.47	0.0720461	3.01	0.0830565	1.34	0.186567
Fenpyroximate	I	10	Fenpyroximate	10	LC	0.005		1.86	0.0268817	1.72	0.0290698	1.74	0.0287356	1.48	0.0337838	2.29	0.0218341	2.01	0.0248756	1.31	0.0381679	1.84	0.0271739	2.18	0.0229358	3.45	0.0144928	1.53	0.0326797	4	0.0125	3.56	0.0140449	1.31	0.0381679	3.09	0.0161812	3.37	0.0148368	1.44	0.0347222	3.62	0.0138122	3.47	0.0144092	3.01	0.0166113	1.34	0.0373134
Fenthion	I	20	Fenthion	20	LC	0.01		1.86	0.0537634	1.72	0.0581395	1.74	0.0574713	1.48	0.0675676	2.29	0.0436681	2.01	0.0497512	1.31	0.0763359	1.84	0.0543478	2.18	0.0458716	3.45	0.0289855	1.53	0.0653595	4	0.025	3.56	0.0280899	1.31	0.0763359	3.09	0.0323625	3.37	0.0296736	1.44	0.0694444	3.62	0.0276243	3.47	0.0288184	3.01	0.0332226	1.34	0.0746269
Fenuron	H	20	Fenuron	20	LC	0.01		1.86	0.0537634	1.72	0.0581395	1.74	0.0574713	1.48	0.0675676	2.29	0.0436681	2.01	0.0497512	1.31	0.0763359	1.84	0.0543478	2.18	0.0458716	3.45	0.0289855	1.53	0.0653595	4	0.025	3.56	0.0280899	1.31	0.0763359	3.09	0.0323625	3.37	0.0296736	1.44	0.0694444	3.62	0.0276243	3.47	0.0288184	3.01	0.0332226	1.34	0.0746269
Fipronil	I	20	Fipronil	20	LC	0.01		1.86	0.0537634	1.72	0.0581395	1.74	0.0574713	1.48	0.0675676	2.29	0.0436681	2.01	0.0497512	1.31	0.0763359	1.84	0.0543478	2.18	0.0458716	3.45	0.0289855	1.53	0.0653595	4	0.025	3.56	0.0280899	1.31	0.0763359	3.09	0.0323625	3.37	0.0296736	1.44	0.0694444	3.62	0.0276243	3.47	0.0288184	3.01	0.0332226	1.34	0.0746269
Flonicamid	I	10	Flonicamid	10	LC	0.005		1.86	0.0268817	1.72	0.0290698	1.74	0.0287356	1.48	0.0337838	2.29	0.0218341	2.01	0.0248756	1.31	0.0381679	1.84	0.0271739	2.18	0.0229358	3.45	0.0144928	1.53	0.0326797	4	0.0125	3.56	0.0140449	1.31	0.0381679	3.09	0.0161812	3.37	0.0148368	1.44	0.0347222	3.62	0.0138122	3.47	0.0144092	3.01	0.0166113	1.34	0.0373134
Fluazifop-P-butyl	H	10	Fluazifop-P-butyl	10	LC	0.005		1.86	0.0268817	1.72	0.0290698	1.74	0.0287356	1.48	0.0337838	2.29	0.0218341	2.01	0.0248756	1.31	0.0381679	1.84	0.0271739	2.18	0.0229358	3.45	0.0144928	1.53	0.0326797	4	0.0125	3.56	0.0140449	1.31	0.0381679	3.09	0.0161812	3.37	0.0148368	1.44	0.0347222	3.62	0.0138122	3.47	0.0144092	3.01	0.0166113	1.34	0.0373134
Fluazinam	F	100	Fluazinam	100	LC	0.05		1.86	0.268817	1.72	0.290698	1.74	0.287356	1.48	0.337838	2.29	0.218341	2.01	0.248756	1.31	0.381679	1.84	0.271739	2.18	0.229358	3.45	0.144928	1.53	0.326797	4	0.125	3.56	0.140449	1.31	0.381679	3.09	0.161812	3.37	0.148368	1.44	0.347222	3.62	0.138122	3.47	0.144092	3.01	0.166113	1.34	0.373134
Flubendiamide	I	20	Flubendiamide	20	LC	0.01		1.86	0.0537634	1.72	0.0581395	1.74	0.0574713	1.48	0.0675676	2.29	0.0436681	2.01	0.0497512	1.31	0.0763359	1.84	0.0543478	2.18	0.0458716	3.45	0.0289855	1.53	0.0653595	4	0.025	3.56	0.0280899	1.31	0.0763359	3.09	0.0323625	3.37	0.0296736	1.44	0.0694444	3.62	0.0276243	3.47	0.0288184	3.01	0.0332226	1.34	0.0746269
Fluchloralin	H	50	Fluchloralin	50	GC	0.025		1.86	0.134409	1.72	0.145349	1.74	0.143678	1.48	0.168919	2.29	0.10917	2.01	0.124378	1.31	0.19084	1.84	0.13587	2.18	0.114679	3.45	0.0724638	1.53	0.163399	4	0.0625	3.56	0.0702247	1.31	0.19084	3.09	0.0809061	3.37	0.074184	1.44	0.173611	3.62	0.0690608	3.47	0.0720461	3.01	0.0830565	1.34	0.186567
Flucythrinate	I	10	Flucythrinate	10	GC	0.005		1.86	0.0268817	1.72	0.0290698	1.74	0.0287356	1.48	0.0337838	2.29	0.0218341	2.01	0.0248756	1.31	0.0381679	1.84	0.0271739	2.18	0.0229358	3.45	0.0144928	1.53	0.0326797	4	0.0125	3.56	0.0140449	1.31	0.0381679	3.09	0.0161812	3.37	0.0148368	1.44	0.0347222	3.62	0.0138122	3.47	0.0144092	3.01	0.0166113	1.34	0.0373134
Fludioxonil	F	20	Fludioxonil	20	LC	0.01		1.86	0.0537634	1.72	0.0581395	1.74	0.0574713	1.48	0.0675676	2.29	0.0436681	2.01	0.0497512	1.31	0.0763359	1.84	0.0543478	2.18	0.0458716	3.45	0.0289855	1.53	0.0653595	4	0.025	3.56	0.0280899	1.31	0.0763359	3.09	0.0323625	3.37	0.0296736	1.44	0.0694444	3.62	0.0276243	3.47	0.0288184	3.01	0.0332226	1.34	0.0746269
Flufenacet	H	100	Flufenacet	100	LC	0.05		1.86	0.268817	1.72	0.290698	1.74	0.287356	1.48	0.337838	2.29	0.218341	2.01	0.248756	1.31	0.381679	1.84	0.271739	2.18	0.229358	3.45	0.144928	1.53	0.326797	4	0.125	3.56	0.140449	1.31	0.381679	3.09	0.161812	3.37	0.148368	1.44	0.347222	3.62	0.138122	3.47	0.144092	3.01	0.166113	1.34	0.373134
Flufenoxuron	I	50	Flufenoxuron	50	LC	0.025		1.86	0.134409	1.72	0.145349	1.74	0.143678	1.48	0.168919	2.29	0.10917	2.01	0.124378	1.31	0.19084	1.84	0.13587	2.18	0.114679	3.45	0.0724638	1.53	0.163399	4	0.0625	3.56	0.0702247	1.31	0.19084	3.09	0.0809061	3.37	0.074184	1.44	0.173611	3.62	0.0690608	3.47	0.0720461	3.01	0.0830565	1.34	0.186567
Flumioxazin	H	100	Flumioxazin	100	LC	0.05		1.86	0.268817	1.72	0.290698	1.74	0.287356	1.48	0.337838	2.29	0.218341	2.01	0.248756	1.31	0.381679	1.84	0.271739	2.18	0.229358	3.45	0.144928	1.53	0.326797	4	0.125	3.56	0.140449	1.31	0.381679	3.09	0.161812	3.37	0.148368	1.44	0.347222	3.62	0.138122	3.47	0.144092	3.01	0.166113	1.34	0.373134
Fluometuron	H	20	Fluometuron	20	LC	0.01		1.86	0.0537634	1.72	0.0581395	1.74	0.0574713	1.48	0.0675676	2.29	0.0436681	2.01	0.0497512	1.31	0.0763359	1.84	0.0543478	2.18	0.0458716	3.45	0.0289855	1.53	0.0653595	4	0.025	3.56	0.0280899	1.31	0.0763359	3.09	0.0323625	3.37	0.0296736	1.44	0.0694444	3.62	0.0276243	3.47	0.0288184	3.01	0.0332226	1.34	0.0746269
Fluopicolide	F	10	Fluopicolide	10	LC	0.005		1.86	0.0268817	1.72	0.0290698	1.74	0.0287356	1.48	0.0337838	2.29	0.0218341	2.01	0.0248756	1.31	0.0381679	1.84	0.0271739	2.18	0.0229358	3.45	0.0144928	1.53	0.0326797	4	0.0125	3.56	0.0140449	1.31	0.0381679	3.09	0.0161812	3.37	0.0148368	1.44	0.0347222	3.62	0.0138122	3.47	0.0144092	3.01	0.0166113	1.34	0.0373134
Fluopyram	F	10	Fluopyram	10	LC	0.005		1.86	0.0268817	1.72	0.0290698	1.74	0.0287356	1.48	0.0337838	2.29	0.0218341	2.01	0.0248756	1.31	0.0381679	1.84	0.0271739	2.18	0.0229358	3.45	0.0144928	1.53	0.0326797	4	0.0125	3.56	0.0140449	1.31	0.0381679	3.09	0.0161812	3.37	0.0148368	1.44	0.0347222	3.62	0.0138122	3.47	0.0144092	3.01	0.0166113	1.34	0.0373134
Fluoxastrobin	F	10	Fluoxastrobin	10	LC	0.005		1.86	0.0268817	1.72	0.0290698	1.74	0.0287356	1.48	0.0337838	2.29	0.0218341	2.01	0.0248756	1.31	0.0381679	1.84	0.0271739	2.18	0.0229358	3.45	0.0144928	1.53	0.0326797	4	0.0125	3.56	0.0140449	1.31	0.0381679	3.09	0.0161812	3.37	0.0148368	1.44	0.0347222	3.62	0.0138122	3.47	0.0144092	3.01	0.0166113	1.34	0.0373134
Flupyradifurone	I	20	Flupyradifurone	20	LC	0.01		1.86	0.0537634	1.72	0.0581395	1.74	0.0574713	1.48	0.0675676	2.29	0.0436681	2.01	0.0497512	1.31	0.0763359	1.84	0.0543478	2.18	0.0458716	3.45	0.0289855	1.53	0.0653595	4	0.025	3.56	0.0280899	1.31	0.0763359	3.09	0.0323625	3.37	0.0296736	1.44	0.0694444	3.62	0.0276243	3.47	0.0288184	3.01	0.0332226	1.34	0.0746269
Fluridone	H	10	Fluridone	10	LC	0.005		1.86	0.0268817	1.72	0.0290698	1.74	0.0287356	1.48	0.0337838	2.29	0.0218341	2.01	0.0248756	1.31	0.0381679	1.84	0.0271739	2.18	0.0229358	3.45	0.0144928	1.53	0.0326797	4	0.0125	3.56	0.0140449	1.31	0.0381679	3.09	0.0161812	3.37	0.0148368	1.44	0.0347222	3.62	0.0138122	3.47	0.0144092	3.01	0.0166113	1.34	0.0373134
Fluroxypyr meptyl	H	10	Fluroxypyr meptyl	10	LC	0.005		1.86	0.0268817	1.72	0.0290698	1.74	0.0287356	1.48	0.0337838	2.29	0.0218341	2.01	0.0248756	1.31	0.0381679	1.84	0.0271739	2.18	0.0229358	3.45	0.0144928	1.53	0.0326797	4	0.0125	3.56	0.0140449	1.31	0.0381679	3.09	0.0161812	3.37	0.0148368	1.44	0.0347222	3.62	0.0138122	3.47	0.0144092	3.01	0.0166113	1.34	0.0373134
Flusilazole	F	10	Flusilazole	10	LC	0.005		1.86	0.0268817	1.72	0.0290698	1.74	0.0287356	1.48	0.0337838	2.29	0.0218341	2.01	0.0248756	1.31	0.0381679	1.84	0.0271739	2.18	0.0229358	3.45	0.0144928	1.53	0.0326797	4	0.0125	3.56	0.0140449	1.31	0.0381679	3.09	0.0161812	3.37	0.0148368	1.44	0.0347222	3.62	0.0138122	3.47	0.0144092	3.01	0.0166113	1.34	0.0373134
Flutianil	F	20	Flutianil	20	LC	0.01		1.86	0.0537634	1.72	0.0581395	1.74	0.0574713	1.48	0.0675676	2.29	0.0436681	2.01	0.0497512	1.31	0.0763359	1.84	0.0543478	2.18	0.0458716	3.45	0.0289855	1.53	0.0653595	4	0.025	3.56	0.0280899	1.31	0.0763359	3.09	0.0323625	3.37	0.0296736	1.44	0.0694444	3.62	0.0276243	3.47	0.0288184	3.01	0.0332226	1.34	0.0746269
Flutolanil	F	20	Flutolanil	20	LC	0.01		1.86	0.0537634	1.72	0.0581395	1.74	0.0574713	1.48	0.0675676	2.29	0.0436681	2.01	0.0497512	1.31	0.0763359	1.84	0.0543478	2.18	0.0458716	3.45	0.0289855	1.53	0.0653595	4	0.025	3.56	0.0280899	1.31	0.0763359	3.09	0.0323625	3.37	0.0296736	1.44	0.0694444	3.62	0.0276243	3.47	0.0288184	3.01	0.0332226	1.34	0.0746269
Flutriafol	F	20	Flutriafol	20	LC	0.01		1.86	0.0537634	1.72	0.0581395	1.74	0.0574713	1.48	0.0675676	2.29	0.0436681	2.01	0.0497512	1.31	0.0763359	1.84	0.0543478	2.18	0.0458716	3.45	0.0289855	1.53	0.0653595	4	0.025	3.56	0.0280899	1.31	0.0763359	3.09	0.0323625	3.37	0.0296736	1.44	0.0694444	3.62	0.0276243	3.47	0.0288184	3.01	0.0332226	1.34	0.0746269
Fluxapyroxad	F	10	Fluxapyroxad	10	LC	0.005		1.86	0.0268817	1.72	0.0290698	1.74	0.0287356	1.48	0.0337838	2.29	0.0218341	2.01	0.0248756	1.31	0.0381679	1.84	0.0271739	2.18	0.0229358	3.45	0.0144928	1.53	0.0326797	4	0.0125	3.56	0.0140449	1.31	0.0381679	3.09	0.0161812	3.37	0.0148368	1.44	0.0347222	3.62	0.0138122	3.47	0.0144092	3.01	0.0166113	1.34	0.0373134
Folpet	F	50	Folpet	50	LC	0.025		1.86	0.134409	1.72	0.145349	1.74	0.143678	1.48	0.168919	2.29	0.10917	2.01	0.124378	1.31	0.19084	1.84	0.13587	2.18	0.114679	3.45	0.0724638	1.53	0.163399	4	0.0625	3.56	0.0702247	1.31	0.19084	3.09	0.0809061	3.37	0.074184	1.44	0.173611	3.62	0.0690608	3.47	0.0720461	3.01	0.0830565	1.34	0.186567
Fomesafen	H	1000	Fomesafen	1000	LC	0.5		1.86	2.68817	1.72	2.90698	1.74	2.87356	1.48	3.37838	2.29	2.18341	2.01	2.48756	1.31	3.81679	1.84	2.71739	2.18	2.29358	3.45	1.44928	1.53	3.26797	4	1.25	3.56	1.40449	1.31	3.81679	3.09	1.61812	3.37	1.48368	1.44	3.47222	3.62	1.38122	3.47	1.44092	3.01	1.66113	1.34	3.73134
Fonofos	I	20	Fonofos	20	LC	0.01		1.86	0.0537634	1.72	0.0581395	1.74	0.0574713	1.48	0.0675676	2.29	0.0436681	2.01	0.0497512	1.31	0.0763359	1.84	0.0543478	2.18	0.0458716	3.45	0.0289855	1.53	0.0653595	4	0.025	3.56	0.0280899	1.31	0.0763359	3.09	0.0323625	3.37	0.0296736	1.44	0.0694444	3.62	0.0276243	3.47	0.0288184	3.01	0.0332226	1.34	0.0746269
Forchlorfenuron	H	10	Forchlorfenuron	10	LC	0.005		1.86	0.0268817	1.72	0.0290698	1.74	0.0287356	1.48	0.0337838	2.29	0.0218341	2.01	0.0248756	1.31	0.0381679	1.84	0.0271739	2.18	0.0229358	3.45	0.0144928	1.53	0.0326797	4	0.0125	3.56	0.0140449	1.31	0.0381679	3.09	0.0161812	3.37	0.0148368	1.44	0.0347222	3.62	0.0138122	3.47	0.0144092	3.01	0.0166113	1.34	0.0373134
Formetanate	I	10	Formetanate	10	LC	0.005		1.86	0.0268817	1.72	0.0290698	1.74	0.0287356	1.48	0.0337838	2.29	0.0218341	2.01	0.0248756	1.31	0.0381679	1.84	0.0271739	2.18	0.0229358	3.45	0.0144928	1.53	0.0326797	4	0.0125	3.56	0.0140449	1.31	0.0381679	3.09	0.0161812	3.37	0.0148368	1.44	0.0347222	3.62	0.0138122	3.47	0.0144092	3.01	0.0166113	1.34	0.0373134
gamma-BHC	I	10	gamma-BHC	10	GC	0.005		1.86	0.0268817	1.72	0.0290698	1.74	0.0287356	1.48	0.0337838	2.29	0.0218341	2.01	0.0248756	1.31	0.0381679	1.84	0.0271739	2.18	0.0229358	3.45	0.0144928	1.53	0.0326797	4	0.0125	3.56	0.0140449	1.31	0.0381679	3.09	0.0161812	3.37	0.0148368	1.44	0.0347222	3.62	0.0138122	3.47	0.0144092	3.01	0.0166113	1.34	0.0373134
Heptachlor	I	20	Heptachlor	20	GC	0.01		1.86	0.0537634	1.72	0.0581395	1.74	0.0574713	1.48	0.0675676	2.29	0.0436681	2.01	0.0497512	1.31	0.0763359	1.84	0.0543478	2.18	0.0458716	3.45	0.0289855	1.53	0.0653595	4	0.025	3.56	0.0280899	1.31	0.0763359	3.09	0.0323625	3.37	0.0296736	1.44	0.0694444	3.62	0.0276243	3.47	0.0288184	3.01	0.0332226	1.34	0.0746269
Hexachlorobenzene (HCB)	I	10	Hexachlorobenzene (HCB)	10	GC	0.005		1.86	0.0268817	1.72	0.0290698	1.74	0.0287356	1.48	0.0337838	2.29	0.0218341	2.01	0.0248756	1.31	0.0381679	1.84	0.0271739	2.18	0.0229358	3.45	0.0144928	1.53	0.0326797	4	0.0125	3.56	0.0140449	1.31	0.0381679	3.09	0.0161812	3.37	0.0148368	1.44	0.0347222	3.62	0.0138122	3.47	0.0144092	3.01	0.0166113	1.34	0.0373134
Hexaconazole	F	50	Hexaconazole	50	LC	0.025		1.86	0.134409	1.72	0.145349	1.74	0.143678	1.48	0.168919	2.29	0.10917	2.01	0.124378	1.31	0.19084	1.84	0.13587	2.18	0.114679	3.45	0.0724638	1.53	0.163399	4	0.0625	3.56	0.0702247	1.31	0.19084	3.09	0.0809061	3.37	0.074184	1.44	0.173611	3.62	0.0690608	3.47	0.0720461	3.01	0.0830565	1.34	0.186567
Hexazinone	H	10	Hexazinone	10	LC	0.005		1.86	0.0268817	1.72	0.0290698	1.74	0.0287356	1.48	0.0337838	2.29	0.0218341	2.01	0.0248756	1.31	0.0381679	1.84	0.0271739	2.18	0.0229358	3.45	0.0144928	1.53	0.0326797	4	0.0125	3.56	0.0140449	1.31	0.0381679	3.09	0.0161812	3.37	0.0148368	1.44	0.0347222	3.62	0.0138122	3.47	0.0144092	3.01	0.0166113	1.34	0.0373134
Hexythiazox	I	10	Hexythiazox	10	LC	0.005		1.86	0.0268817	1.72	0.0290698	1.74	0.0287356	1.48	0.0337838	2.29	0.0218341	2.01	0.0248756	1.31	0.0381679	1.84	0.0271739	2.18	0.0229358	3.45	0.0144928	1.53	0.0326797	4	0.0125	3.56	0.0140449	1.31	0.0381679	3.09	0.0161812	3.37	0.0148368	1.44	0.0347222	3.62	0.0138122	3.47	0.0144092	3.01	0.0166113	1.34	0.0373134
Imazalil	F	100	Imazalil	100	LC	0.05		1.86	0.268817	1.72	0.290698	1.74	0.287356	1.48	0.337838	2.29	0.218341	2.01	0.248756	1.31	0.381679	1.84	0.271739	2.18	0.229358	3.45	0.144928	1.53	0.326797	4	0.125	3.56	0.140449	1.31	0.381679	3.09	0.161812	3.37	0.148368	1.44	0.347222	3.62	0.138122	3.47	0.144092	3.01	0.166113	1.34	0.373134
Imidacloprid	I	10	Imidacloprid	10	LC	0.005		1.86	0.0268817	1.72	0.0290698	1.74	0.0287356	1.48	0.0337838	2.29	0.0218341	2.01	0.0248756	1.31	0.0381679	1.84	0.0271739	2.18	0.0229358	3.45	0.0144928	1.53	0.0326797	4	0.0125	3.56	0.0140449	1.31	0.0381679	3.09	0.0161812	3.37	0.0148368	1.44	0.0347222	3.62	0.0138122	3.47	0.0144092	3.01	0.0166113	1.34	0.0373134
Indaziflam	H	10	Indaziflam	10	LC	0.005		1.86	0.0268817	1.72	0.0290698	1.74	0.0287356	1.48	0.0337838	2.29	0.0218341	2.01	0.0248756	1.31	0.0381679	1.84	0.0271739	2.18	0.0229358	3.45	0.0144928	1.53	0.0326797	4	0.0125	3.56	0.0140449	1.31	0.0381679	3.09	0.0161812	3.37	0.0148368	1.44	0.0347222	3.62	0.0138122	3.47	0.0144092	3.01	0.0166113	1.34	0.0373134
Indoxacarb	I	20	Indoxacarb	20	LC	0.01		1.86	0.0537634	1.72	0.0581395	1.74	0.0574713	1.48	0.0675676	2.29	0.0436681	2.01	0.0497512	1.31	0.0763359	1.84	0.0543478	2.18	0.0458716	3.45	0.0289855	1.53	0.0653595	4	0.025	3.56	0.0280899	1.31	0.0763359	3.09	0.0323625	3.37	0.0296736	1.44	0.0694444	3.62	0.0276243	3.47	0.0288184	3.01	0.0332226	1.34	0.0746269
Iprodione	F	100	Iprodione	100	LC	0.05		1.86	0.268817	1.72	0.290698	1.74	0.287356	1.48	0.337838	2.29	0.218341	2.01	0.248756	1.31	0.381679	1.84	0.271739	2.18	0.229358	3.45	0.144928	1.53	0.326797	4	0.125	3.56	0.140449	1.31	0.381679	3.09	0.161812	3.37	0.148368	1.44	0.347222	3.62	0.138122	3.47	0.144092	3.01	0.166113	1.34	0.373134
Isodrin	I	20	Isodrin	20	GC	0.01		1.86	0.0537634	1.72	0.0581395	1.74	0.0574713	1.48	0.0675676	2.29	0.0436681	2.01	0.0497512	1.31	0.0763359	1.84	0.0543478	2.18	0.0458716	3.45	0.0289855	1.53	0.0653595	4	0.025	3.56	0.0280899	1.31	0.0763359	3.09	0.0323625	3.37	0.0296736	1.44	0.0694444	3.62	0.0276243	3.47	0.0288184	3.01	0.0332226	1.34	0.0746269
Isofenphos	I	10	Isofenphos	10	LC	0.005		1.86	0.0268817	1.72	0.0290698	1.74	0.0287356	1.48	0.0337838	2.29	0.0218341	2.01	0.0248756	1.31	0.0381679	1.84	0.0271739	2.18	0.0229358	3.45	0.0144928	1.53	0.0326797	4	0.0125	3.56	0.0140449	1.31	0.0381679	3.09	0.0161812	3.37	0.0148368	1.44	0.0347222	3.62	0.0138122	3.47	0.0144092	3.01	0.0166113	1.34	0.0373134
Isofetamid	F	10	Isofetamid	10	LC	0.005		1.86	0.0268817	1.72	0.0290698	1.74	0.0287356	1.48	0.0337838	2.29	0.0218341	2.01	0.0248756	1.31	0.0381679	1.84	0.0271739	2.18	0.0229358	3.45	0.0144928	1.53	0.0326797	4	0.0125	3.56	0.0140449	1.31	0.0381679	3.09	0.0161812	3.37	0.0148368	1.44	0.0347222	3.62	0.0138122	3.47	0.0144092	3.01	0.0166113	1.34	0.0373134
Isoprothiolane	F	10	Isoprothiolane	10	LC	0.005		1.86	0.0268817	1.72	0.0290698	1.74	0.0287356	1.48	0.0337838	2.29	0.0218341	2.01	0.0248756	1.31	0.0381679	1.84	0.0271739	2.18	0.0229358	3.45	0.0144928	1.53	0.0326797	4	0.0125	3.56	0.0140449	1.31	0.0381679	3.09	0.0161812	3.37	0.0148368	1.44	0.0347222	3.62	0.0138122	3.47	0.0144092	3.01	0.0166113	1.34	0.0373134
Isoxaben	H	10	Isoxaben	10	LC	0.005		1.86	0.0268817	1.72	0.0290698	1.74	0.0287356	1.48	0.0337838	2.29	0.0218341	2.01	0.0248756	1.31	0.0381679	1.84	0.0271739	2.18	0.0229358	3.45	0.0144928	1.53	0.0326797	4	0.0125	3.56	0.0140449	1.31	0.0381679	3.09	0.0161812	3.37	0.0148368	1.44	0.0347222	3.62	0.0138122	3.47	0.0144092	3.01	0.0166113	1.34	0.0373134
Kresoxim methyl	F	20	Kresoxim methyl	20	LC	0.01		1.86	0.0537634	1.72	0.0581395	1.74	0.0574713	1.48	0.0675676	2.29	0.0436681	2.01	0.0497512	1.31	0.0763359	1.84	0.0543478	2.18	0.0458716	3.45	0.0289855	1.53	0.0653595	4	0.025	3.56	0.0280899	1.31	0.0763359	3.09	0.0323625	3.37	0.0296736	1.44	0.0694444	3.62	0.0276243	3.47	0.0288184	3.01	0.0332226	1.34	0.0746269
lambda Cyhalothrin	I	20	lambda Cyhalothrin	20	GC	0.01		1.86	0.0537634	1.72	0.0581395	1.74	0.0574713	1.48	0.0675676	2.29	0.0436681	2.01	0.0497512	1.31	0.0763359	1.84	0.0543478	2.18	0.0458716	3.45	0.0289855	1.53	0.0653595	4	0.025	3.56	0.0280899	1.31	0.0763359	3.09	0.0323625	3.37	0.0296736	1.44	0.0694444	3.62	0.0276243	3.47	0.0288184	3.01	0.0332226	1.34	0.0746269
Linuron	H	100	Linuron	100	LC	0.05		1.86	0.268817	1.72	0.290698	1.74	0.287356	1.48	0.337838	2.29	0.218341	2.01	0.248756	1.31	0.381679	1.84	0.271739	2.18	0.229358	3.45	0.144928	1.53	0.326797	4	0.125	3.56	0.140449	1.31	0.381679	3.09	0.161812	3.37	0.148368	1.44	0.347222	3.62	0.138122	3.47	0.144092	3.01	0.166113	1.34	0.373134
Malathion	I	20	Malathion	20	LC	0.01		1.86	0.0537634	1.72	0.0581395	1.74	0.0574713	1.48	0.0675676	2.29	0.0436681	2.01	0.0497512	1.31	0.0763359	1.84	0.0543478	2.18	0.0458716	3.45	0.0289855	1.53	0.0653595	4	0.025	3.56	0.0280899	1.31	0.0763359	3.09	0.0323625	3.37	0.0296736	1.44	0.0694444	3.62	0.0276243	3.47	0.0288184	3.01	0.0332226	1.34	0.0746269
Mandipropamid	F	10	Mandipropamid	10	LC	0.005		1.86	0.0268817	1.72	0.0290698	1.74	0.0287356	1.48	0.0337838	2.29	0.0218341	2.01	0.0248756	1.31	0.0381679	1.84	0.0271739	2.18	0.0229358	3.45	0.0144928	1.53	0.0326797	4	0.0125	3.56	0.0140449	1.31	0.0381679	3.09	0.0161812	3.37	0.0148368	1.44	0.0347222	3.62	0.0138122	3.47	0.0144092	3.01	0.0166113	1.34	0.0373134
Mefentrifluconazole	F	10	Mefentrifluconazole	10	LC	0.005		1.86	0.0268817	1.72	0.0290698	1.74	0.0287356	1.48	0.0337838	2.29	0.0218341	2.01	0.0248756	1.31	0.0381679	1.84	0.0271739	2.18	0.0229358	3.45	0.0144928	1.53	0.0326797	4	0.0125	3.56	0.0140449	1.31	0.0381679	3.09	0.0161812	3.37	0.0148368	1.44	0.0347222	3.62	0.0138122	3.47	0.0144092	3.01	0.0166113	1.34	0.0373134
Metaflumizone	I	20	Metaflumizone	20	LC	0.01		1.86	0.0537634	1.72	0.0581395	1.74	0.0574713	1.48	0.0675676	2.29	0.0436681	2.01	0.0497512	1.31	0.0763359	1.84	0.0543478	2.18	0.0458716	3.45	0.0289855	1.53	0.0653595	4	0.025	3.56	0.0280899	1.31	0.0763359	3.09	0.0323625	3.37	0.0296736	1.44	0.0694444	3.62	0.0276243	3.47	0.0288184	3.01	0.0332226	1.34	0.0746269
Metalaxyl	F	10	Metalaxyl	10	LC	0.005		1.86	0.0268817	1.72	0.0290698	1.74	0.0287356	1.48	0.0337838	2.29	0.0218341	2.01	0.0248756	1.31	0.0381679	1.84	0.0271739	2.18	0.0229358	3.45	0.0144928	1.53	0.0326797	4	0.0125	3.56	0.0140449	1.31	0.0381679	3.09	0.0161812	3.37	0.0148368	1.44	0.0347222	3.62	0.0138122	3.47	0.0144092	3.01	0.0166113	1.34	0.0373134
Metconazole	F	50	Metconazole	50	LC	0.025		1.86	0.134409	1.72	0.145349	1.74	0.143678	1.48	0.168919	2.29	0.10917	2.01	0.124378	1.31	0.19084	1.84	0.13587	2.18	0.114679	3.45	0.0724638	1.53	0.163399	4	0.0625	3.56	0.0702247	1.31	0.19084	3.09	0.0809061	3.37	0.074184	1.44	0.173611	3.62	0.0690608	3.47	0.0720461	3.01	0.0830565	1.34	0.186567
Methamidophos	I	100	Methamidophos	100	LC	0.05		1.86	0.268817	1.72	0.290698	1.74	0.287356	1.48	0.337838	2.29	0.218341	2.01	0.248756	1.31	0.381679	1.84	0.271739	2.18	0.229358	3.45	0.144928	1.53	0.326797	4	0.125	3.56	0.140449	1.31	0.381679	3.09	0.161812	3.37	0.148368	1.44	0.347222	3.62	0.138122	3.47	0.144092	3.01	0.166113	1.34	0.373134
Methidathion	I	50	Methidathion	50	LC	0.025		1.86	0.134409	1.72	0.145349	1.74	0.143678	1.48	0.168919	2.29	0.10917	2.01	0.124378	1.31	0.19084	1.84	0.13587	2.18	0.114679	3.45	0.0724638	1.53	0.163399	4	0.0625	3.56	0.0702247	1.31	0.19084	3.09	0.0809061	3.37	0.074184	1.44	0.173611	3.62	0.0690608	3.47	0.0720461	3.01	0.0830565	1.34	0.186567
Methiocarb	I	100	Methiocarb	100	LC	0.05		1.86	0.268817	1.72	0.290698	1.74	0.287356	1.48	0.337838	2.29	0.218341	2.01	0.248756	1.31	0.381679	1.84	0.271739	2.18	0.229358	3.45	0.144928	1.53	0.326797	4	0.125	3.56	0.140449	1.31	0.381679	3.09	0.161812	3.37	0.148368	1.44	0.347222	3.62	0.138122	3.47	0.144092	3.01	0.166113	1.34	0.373134
Methomyl	I	10	Methomyl	10	LC	0.005		1.86	0.0268817	1.72	0.0290698	1.74	0.0287356	1.48	0.0337838	2.29	0.0218341	2.01	0.0248756	1.31	0.0381679	1.84	0.0271739	2.18	0.0229358	3.45	0.0144928	1.53	0.0326797	4	0.0125	3.56	0.0140449	1.31	0.0381679	3.09	0.0161812	3.37	0.0148368	1.44	0.0347222	3.62	0.0138122	3.47	0.0144092	3.01	0.0166113	1.34	0.0373134
Methoxychlor	I	20	Methoxychlor	20	GC	0.01		1.86	0.0537634	1.72	0.0581395	1.74	0.0574713	1.48	0.0675676	2.29	0.0436681	2.01	0.0497512	1.31	0.0763359	1.84	0.0543478	2.18	0.0458716	3.45	0.0289855	1.53	0.0653595	4	0.025	3.56	0.0280899	1.31	0.0763359	3.09	0.0323625	3.37	0.0296736	1.44	0.0694444	3.62	0.0276243	3.47	0.0288184	3.01	0.0332226	1.34	0.0746269
Methoxyfenozide	I	10	Methoxyfenozide	10	LC	0.005		1.86	0.0268817	1.72	0.0290698	1.74	0.0287356	1.48	0.0337838	2.29	0.0218341	2.01	0.0248756	1.31	0.0381679	1.84	0.0271739	2.18	0.0229358	3.45	0.0144928	1.53	0.0326797	4	0.0125	3.56	0.0140449	1.31	0.0381679	3.09	0.0161812	3.37	0.0148368	1.44	0.0347222	3.62	0.0138122	3.47	0.0144092	3.01	0.0166113	1.34	0.0373134
Metrafenone	F	10	Metrafenone	10	LC	0.005		1.86	0.0268817	1.72	0.0290698	1.74	0.0287356	1.48	0.0337838	2.29	0.0218341	2.01	0.0248756	1.31	0.0381679	1.84	0.0271739	2.18	0.0229358	3.45	0.0144928	1.53	0.0326797	4	0.0125	3.56	0.0140449	1.31	0.0381679	3.09	0.0161812	3.37	0.0148368	1.44	0.0347222	3.62	0.0138122	3.47	0.0144092	3.01	0.0166113	1.34	0.0373134
Metribuzin	H	20	Metribuzin	20	LC	0.01		1.86	0.0537634	1.72	0.0581395	1.74	0.0574713	1.48	0.0675676	2.29	0.0436681	2.01	0.0497512	1.31	0.0763359	1.84	0.0543478	2.18	0.0458716	3.45	0.0289855	1.53	0.0653595	4	0.025	3.56	0.0280899	1.31	0.0763359	3.09	0.0323625	3.37	0.0296736	1.44	0.0694444	3.62	0.0276243	3.47	0.0288184	3.01	0.0332226	1.34	0.0746269
Mevinphos	I	50	Mevinphos	50	LC	0.025		1.86	0.134409	1.72	0.145349	1.74	0.143678	1.48	0.168919	2.29	0.10917	2.01	0.124378	1.31	0.19084	1.84	0.13587	2.18	0.114679	3.45	0.0724638	1.53	0.163399	4	0.0625	3.56	0.0702247	1.31	0.19084	3.09	0.0809061	3.37	0.074184	1.44	0.173611	3.62	0.0690608	3.47	0.0720461	3.01	0.0830565	1.34	0.186567
Mexacarbate	I	10	Mexacarbate	10	LC	0.005		1.86	0.0268817	1.72	0.0290698	1.74	0.0287356	1.48	0.0337838	2.29	0.0218341	2.01	0.0248756	1.31	0.0381679	1.84	0.0271739	2.18	0.0229358	3.45	0.0144928	1.53	0.0326797	4	0.0125	3.56	0.0140449	1.31	0.0381679	3.09	0.0161812	3.37	0.0148368	1.44	0.0347222	3.62	0.0138122	3.47	0.0144092	3.01	0.0166113	1.34	0.0373134
MGK 264	I	20	MGK 264	20	LC	0.01		1.86	0.0537634	1.72	0.0581395	1.74	0.0574713	1.48	0.0675676	2.29	0.0436681	2.01	0.0497512	1.31	0.0763359	1.84	0.0543478	2.18	0.0458716	3.45	0.0289855	1.53	0.0653595	4	0.025	3.56	0.0280899	1.31	0.0763359	3.09	0.0323625	3.37	0.0296736	1.44	0.0694444	3.62	0.0276243	3.47	0.0288184	3.01	0.0332226	1.34	0.0746269
Mirex	I	10	Mirex	10	GC	0.005		1.86	0.0268817	1.72	0.0290698	1.74	0.0287356	1.48	0.0337838	2.29	0.0218341	2.01	0.0248756	1.31	0.0381679	1.84	0.0271739	2.18	0.0229358	3.45	0.0144928	1.53	0.0326797	4	0.0125	3.56	0.0140449	1.31	0.0381679	3.09	0.0161812	3.37	0.0148368	1.44	0.0347222	3.62	0.0138122	3.47	0.0144092	3.01	0.0166113	1.34	0.0373134
Monolinuron	H	100	Monolinuron	100	LC	0.05		1.86	0.268817	1.72	0.290698	1.74	0.287356	1.48	0.337838	2.29	0.218341	2.01	0.248756	1.31	0.381679	1.84	0.271739	2.18	0.229358	3.45	0.144928	1.53	0.326797	4	0.125	3.56	0.140449	1.31	0.381679	3.09	0.161812	3.37	0.148368	1.44	0.347222	3.62	0.138122	3.47	0.144092	3.01	0.166113	1.34	0.373134
Monuron	H	100	Monuron	100	LC	0.05		1.86	0.268817	1.72	0.290698	1.74	0.287356	1.48	0.337838	2.29	0.218341	2.01	0.248756	1.31	0.381679	1.84	0.271739	2.18	0.229358	3.45	0.144928	1.53	0.326797	4	0.125	3.56	0.140449	1.31	0.381679	3.09	0.161812	3.37	0.148368	1.44	0.347222	3.62	0.138122	3.47	0.144092	3.01	0.166113	1.34	0.373134
Myclobutanil	F	10	Myclobutanil	10	LC	0.005		1.86	0.0268817	1.72	0.0290698	1.74	0.0287356	1.48	0.0337838	2.29	0.0218341	2.01	0.0248756	1.31	0.0381679	1.84	0.0271739	2.18	0.0229358	3.45	0.0144928	1.53	0.0326797	4	0.0125	3.56	0.0140449	1.31	0.0381679	3.09	0.0161812	3.37	0.0148368	1.44	0.0347222	3.62	0.0138122	3.47	0.0144092	3.01	0.0166113	1.34	0.0373134
Napropamide	H	20	Napropamide	20	LC	0.01		1.86	0.0537634	1.72	0.0581395	1.74	0.0574713	1.48	0.0675676	2.29	0.0436681	2.01	0.0497512	1.31	0.0763359	1.84	0.0543478	2.18	0.0458716	3.45	0.0289855	1.53	0.0653595	4	0.025	3.56	0.0280899	1.31	0.0763359	3.09	0.0323625	3.37	0.0296736	1.44	0.0694444	3.62	0.0276243	3.47	0.0288184	3.01	0.0332226	1.34	0.0746269
Neburon	H	100	Neburon	100	LC	0.05		1.86	0.268817	1.72	0.290698	1.74	0.287356	1.48	0.337838	2.29	0.218341	2.01	0.248756	1.31	0.381679	1.84	0.271739	2.18	0.229358	3.45	0.144928	1.53	0.326797	4	0.125	3.56	0.140449	1.31	0.381679	3.09	0.161812	3.37	0.148368	1.44	0.347222	3.62	0.138122	3.47	0.144092	3.01	0.166113	1.34	0.373134
Norflurazon	H	10	Norflurazon	10	LC	0.005		1.86	0.0268817	1.72	0.0290698	1.74	0.0287356	1.48	0.0337838	2.29	0.0218341	2.01	0.0248756	1.31	0.0381679	1.84	0.0271739	2.18	0.0229358	3.45	0.0144928	1.53	0.0326797	4	0.0125	3.56	0.0140449	1.31	0.0381679	3.09	0.0161812	3.37	0.0148368	1.44	0.0347222	3.62	0.0138122	3.47	0.0144092	3.01	0.0166113	1.34	0.0373134
Novaluron	I	100	Novaluron	100	LC	0.05		1.86	0.268817	1.72	0.290698	1.74	0.287356	1.48	0.337838	2.29	0.218341	2.01	0.248756	1.31	0.381679	1.84	0.271739	2.18	0.229358	3.45	0.144928	1.53	0.326797	4	0.125	3.56	0.140449	1.31	0.381679	3.09	0.161812	3.37	0.148368	1.44	0.347222	3.62	0.138122	3.47	0.144092	3.01	0.166113	1.34	0.373134
Omethoate	I	50	Omethoate	50	LC	0.025		1.86	0.134409	1.72	0.145349	1.74	0.143678	1.48	0.168919	2.29	0.10917	2.01	0.124378	1.31	0.19084	1.84	0.13587	2.18	0.114679	3.45	0.0724638	1.53	0.163399	4	0.0625	3.56	0.0702247	1.31	0.19084	3.09	0.0809061	3.37	0.074184	1.44	0.173611	3.62	0.0690608	3.47	0.0720461	3.01	0.0830565	1.34	0.186567
o-Phenylphenol	F	10	o-Phenylphenol	10	GC	0.005		1.86	0.0268817	1.72	0.0290698	1.74	0.0287356	1.48	0.0337838	2.29	0.0218341	2.01	0.0248756	1.31	0.0381679	1.84	0.0271739	2.18	0.0229358	3.45	0.0144928	1.53	0.0326797	4	0.0125	3.56	0.0140449	1.31	0.0381679	3.09	0.0161812	3.37	0.0148368	1.44	0.0347222	3.62	0.0138122	3.47	0.0144092	3.01	0.0166113	1.34	0.0373134
Oryzalin	H	100	Oryzalin	100	LC	0.05		1.86	0.268817	1.72	0.290698	1.74	0.287356	1.48	0.337838	2.29	0.218341	2.01	0.248756	1.31	0.381679	1.84	0.271739	2.18	0.229358	3.45	0.144928	1.53	0.326797	4	0.125	3.56	0.140449	1.31	0.381679	3.09	0.161812	3.37	0.148368	1.44	0.347222	3.62	0.138122	3.47	0.144092	3.01	0.166113	1.34	0.373134
Oxadiazon	H	20	Oxadiazon	20	LC	0.01		1.86	0.0537634	1.72	0.0581395	1.74	0.0574713	1.48	0.0675676	2.29	0.0436681	2.01	0.0497512	1.31	0.0763359	1.84	0.0543478	2.18	0.0458716	3.45	0.0289855	1.53	0.0653595	4	0.025	3.56	0.0280899	1.31	0.0763359	3.09	0.0323625	3.37	0.0296736	1.44	0.0694444	3.62	0.0276243	3.47	0.0288184	3.01	0.0332226	1.34	0.0746269
Oxamyl	I	10	Oxamyl	10	LC	0.005		1.86	0.0268817	1.72	0.0290698	1.74	0.0287356	1.48	0.0337838	2.29	0.0218341	2.01	0.0248756	1.31	0.0381679	1.84	0.0271739	2.18	0.0229358	3.45	0.0144928	1.53	0.0326797	4	0.0125	3.56	0.0140449	1.31	0.0381679	3.09	0.0161812	3.37	0.0148368	1.44	0.0347222	3.62	0.0138122	3.47	0.0144092	3.01	0.0166113	1.34	0.0373134
Oxathiapiprolin	F	10	Oxathiapiprolin	10	LC	0.005		1.86	0.0268817	1.72	0.0290698	1.74	0.0287356	1.48	0.0337838	2.29	0.0218341	2.01	0.0248756	1.31	0.0381679	1.84	0.0271739	2.18	0.0229358	3.45	0.0144928	1.53	0.0326797	4	0.0125	3.56	0.0140449	1.31	0.0381679	3.09	0.0161812	3.37	0.0148368	1.44	0.0347222	3.62	0.0138122	3.47	0.0144092	3.01	0.0166113	1.34	0.0373134
Oxyfluorfen	H	100	Oxyfluorfen	100	LC	0.05		1.86	0.268817	1.72	0.290698	1.74	0.287356	1.48	0.337838	2.29	0.218341	2.01	0.248756	1.31	0.381679	1.84	0.271739	2.18	0.229358	3.45	0.144928	1.53	0.326797	4	0.125	3.56	0.140449	1.31	0.381679	3.09	0.161812	3.37	0.148368	1.44	0.347222	3.62	0.138122	3.47	0.144092	3.01	0.166113	1.34	0.373134
Paclobutrazol	H	20	Paclobutrazol	20	LC	0.01		1.86	0.0537634	1.72	0.0581395	1.74	0.0574713	1.48	0.0675676	2.29	0.0436681	2.01	0.0497512	1.31	0.0763359	1.84	0.0543478	2.18	0.0458716	3.45	0.0289855	1.53	0.0653595	4	0.025	3.56	0.0280899	1.31	0.0763359	3.09	0.0323625	3.37	0.0296736	1.44	0.0694444	3.62	0.0276243	3.47	0.0288184	3.01	0.0332226	1.34	0.0746269
Parathion	I	100	Parathion	100	LC	0.05		1.86	0.268817	1.72	0.290698	1.74	0.287356	1.48	0.337838	2.29	0.218341	2.01	0.248756	1.31	0.381679	1.84	0.271739	2.18	0.229358	3.45	0.144928	1.53	0.326797	4	0.125	3.56	0.140449	1.31	0.381679	3.09	0.161812	3.37	0.148368	1.44	0.347222	3.62	0.138122	3.47	0.144092	3.01	0.166113	1.34	0.373134
Parathion methyl	I	20	Parathion methyl	20	GC	0.01		1.86	0.0537634	1.72	0.0581395	1.74	0.0574713	1.48	0.0675676	2.29	0.0436681	2.01	0.0497512	1.31	0.0763359	1.84	0.0543478	2.18	0.0458716	3.45	0.0289855	1.53	0.0653595	4	0.025	3.56	0.0280899	1.31	0.0763359	3.09	0.0323625	3.37	0.0296736	1.44	0.0694444	3.62	0.0276243	3.47	0.0288184	3.01	0.0332226	1.34	0.0746269
Pendimethalin	H	20	Pendimethalin	20	LC	0.01		1.86	0.0537634	1.72	0.0581395	1.74	0.0574713	1.48	0.0675676	2.29	0.0436681	2.01	0.0497512	1.31	0.0763359	1.84	0.0543478	2.18	0.0458716	3.45	0.0289855	1.53	0.0653595	4	0.025	3.56	0.0280899	1.31	0.0763359	3.09	0.0323625	3.37	0.0296736	1.44	0.0694444	3.62	0.0276243	3.47	0.0288184	3.01	0.0332226	1.34	0.0746269
Penoxsulam	H	200	Penoxsulam	200	LC	0.1		1.86	0.537634	1.72	0.581395	1.74	0.574713	1.48	0.675676	2.29	0.436681	2.01	0.497512	1.31	0.763359	1.84	0.543478	2.18	0.458716	3.45	0.289855	1.53	0.653595	4	0.25	3.56	0.280899	1.31	0.763359	3.09	0.323625	3.37	0.296736	1.44	0.694444	3.62	0.276243	3.47	0.288184	3.01	0.332226	1.34	0.746269
Pentachloroaniline (PCA)	F	20	Pentachloroaniline (PCA)	20	GC	0.01		1.86	0.0537634	1.72	0.0581395	1.74	0.0574713	1.48	0.0675676	2.29	0.0436681	2.01	0.0497512	1.31	0.0763359	1.84	0.0543478	2.18	0.0458716	3.45	0.0289855	1.53	0.0653595	4	0.025	3.56	0.0280899	1.31	0.0763359	3.09	0.0323625	3.37	0.0296736	1.44	0.0694444	3.62	0.0276243	3.47	0.0288184	3.01	0.0332226	1.34	0.0746269
Pentachloronitrobenzene (PCNB)	F	50	Pentachloronitrobenzene (PCNB)	50	GC	0.025		1.86	0.134409	1.72	0.145349	1.74	0.143678	1.48	0.168919	2.29	0.10917	2.01	0.124378	1.31	0.19084	1.84	0.13587	2.18	0.114679	3.45	0.0724638	1.53	0.163399	4	0.0625	3.56	0.0702247	1.31	0.19084	3.09	0.0809061	3.37	0.074184	1.44	0.173611	3.62	0.0690608	3.47	0.0720461	3.01	0.0830565	1.34	0.186567
Pentachlorothioanisole (PCTA)	F	20	Pentachlorothioanisole (PCTA)	20	GC	0.01		1.86	0.0537634	1.72	0.0581395	1.74	0.0574713	1.48	0.0675676	2.29	0.0436681	2.01	0.0497512	1.31	0.0763359	1.84	0.0543478	2.18	0.0458716	3.45	0.0289855	1.53	0.0653595	4	0.025	3.56	0.0280899	1.31	0.0763359	3.09	0.0323625	3.37	0.0296736	1.44	0.0694444	3.62	0.0276243	3.47	0.0288184	3.01	0.0332226	1.34	0.0746269
Penthiopyrad	F	10	Penthiopyrad	10	LC	0.005		1.86	0.0268817	1.72	0.0290698	1.74	0.0287356	1.48	0.0337838	2.29	0.0218341	2.01	0.0248756	1.31	0.0381679	1.84	0.0271739	2.18	0.0229358	3.45	0.0144928	1.53	0.0326797	4	0.0125	3.56	0.0140449	1.31	0.0381679	3.09	0.0161812	3.37	0.0148368	1.44	0.0347222	3.62	0.0138122	3.47	0.0144092	3.01	0.0166113	1.34	0.0373134
Permethrin	I	10	Permethrin	10	GC	0.005		1.86	0.0268817	1.72	0.0290698	1.74	0.0287356	1.48	0.0337838	2.29	0.0218341	2.01	0.0248756	1.31	0.0381679	1.84	0.0271739	2.18	0.0229358	3.45	0.0144928	1.53	0.0326797	4	0.0125	3.56	0.0140449	1.31	0.0381679	3.09	0.0161812	3.37	0.0148368	1.44	0.0347222	3.62	0.0138122	3.47	0.0144092	3.01	0.0166113	1.34	0.0373134
Phenothrin	I	20	Phenothrin	20	GC	0.01		1.86	0.0537634	1.72	0.0581395	1.74	0.0574713	1.48	0.0675676	2.29	0.0436681	2.01	0.0497512	1.31	0.0763359	1.84	0.0543478	2.18	0.0458716	3.45	0.0289855	1.53	0.0653595	4	0.025	3.56	0.0280899	1.31	0.0763359	3.09	0.0323625	3.37	0.0296736	1.44	0.0694444	3.62	0.0276243	3.47	0.0288184	3.01	0.0332226	1.34	0.0746269
Phorate	I	50	Phorate	50	LC	0.025		1.86	0.134409	1.72	0.145349	1.74	0.143678	1.48	0.168919	2.29	0.10917	2.01	0.124378	1.31	0.19084	1.84	0.13587	2.18	0.114679	3.45	0.0724638	1.53	0.163399	4	0.0625	3.56	0.0702247	1.31	0.19084	3.09	0.0809061	3.37	0.074184	1.44	0.173611	3.62	0.0690608	3.47	0.0720461	3.01	0.0830565	1.34	0.186567
Phosalone	I	20	Phosalone	20	LC	0.01		1.86	0.0537634	1.72	0.0581395	1.74	0.0574713	1.48	0.0675676	2.29	0.0436681	2.01	0.0497512	1.31	0.0763359	1.84	0.0543478	2.18	0.0458716	3.45	0.0289855	1.53	0.0653595	4	0.025	3.56	0.0280899	1.31	0.0763359	3.09	0.0323625	3.37	0.0296736	1.44	0.0694444	3.62	0.0276243	3.47	0.0288184	3.01	0.0332226	1.34	0.0746269
Phosmet	I	20	Phosmet	20	LC	0.01		1.86	0.0537634	1.72	0.0581395	1.74	0.0574713	1.48	0.0675676	2.29	0.0436681	2.01	0.0497512	1.31	0.0763359	1.84	0.0543478	2.18	0.0458716	3.45	0.0289855	1.53	0.0653595	4	0.025	3.56	0.0280899	1.31	0.0763359	3.09	0.0323625	3.37	0.0296736	1.44	0.0694444	3.62	0.0276243	3.47	0.0288184	3.01	0.0332226	1.34	0.0746269
Picoxystrobin	F	10	Picoxystrobin	10	LC	0.005		1.86	0.0268817	1.72	0.0290698	1.74	0.0287356	1.48	0.0337838	2.29	0.0218341	2.01	0.0248756	1.31	0.0381679	1.84	0.0271739	2.18	0.0229358	3.45	0.0144928	1.53	0.0326797	4	0.0125	3.56	0.0140449	1.31	0.0381679	3.09	0.0161812	3.37	0.0148368	1.44	0.0347222	3.62	0.0138122	3.47	0.0144092	3.01	0.0166113	1.34	0.0373134
Pinoxaden	H	20	Pinoxaden	20	LC	0.01		1.86	0.0537634	1.72	0.0581395	1.74	0.0574713	1.48	0.0675676	2.29	0.0436681	2.01	0.0497512	1.31	0.0763359	1.84	0.0543478	2.18	0.0458716	3.45	0.0289855	1.53	0.0653595	4	0.025	3.56	0.0280899	1.31	0.0763359	3.09	0.0323625	3.37	0.0296736	1.44	0.0694444	3.62	0.0276243	3.47	0.0288184	3.01	0.0332226	1.34	0.0746269
Piperonyl Butoxide	SYN	10	Piperonyl Butoxide	10	GC	0.005		1.86	0.0268817	1.72	0.0290698	1.74	0.0287356	1.48	0.0337838	2.29	0.0218341	2.01	0.0248756	1.31	0.0381679	1.84	0.0271739	2.18	0.0229358	3.45	0.0144928	1.53	0.0326797	4	0.0125	3.56	0.0140449	1.31	0.0381679	3.09	0.0161812	3.37	0.0148368	1.44	0.0347222	3.62	0.0138122	3.47	0.0144092	3.01	0.0166113	1.34	0.0373134
Pirimiphos ethyl	I	10	Pirimiphos ethyl	10	LC	0.005		1.86	0.0268817	1.72	0.0290698	1.74	0.0287356	1.48	0.0337838	2.29	0.0218341	2.01	0.0248756	1.31	0.0381679	1.84	0.0271739	2.18	0.0229358	3.45	0.0144928	1.53	0.0326797	4	0.0125	3.56	0.0140449	1.31	0.0381679	3.09	0.0161812	3.37	0.0148368	1.44	0.0347222	3.62	0.0138122	3.47	0.0144092	3.01	0.0166113	1.34	0.0373134
Pirimiphos methyl	I	10	Pirimiphos methyl	10	LC	0.005		1.86	0.0268817	1.72	0.0290698	1.74	0.0287356	1.48	0.0337838	2.29	0.0218341	2.01	0.0248756	1.31	0.0381679	1.84	0.0271739	2.18	0.0229358	3.45	0.0144928	1.53	0.0326797	4	0.0125	3.56	0.0140449	1.31	0.0381679	3.09	0.0161812	3.37	0.0148368	1.44	0.0347222	3.62	0.0138122	3.47	0.0144092	3.01	0.0166113	1.34	0.0373134
Prallethrin	I	50	Prallethrin	50	LC	0.025		1.86	0.134409	1.72	0.145349	1.74	0.143678	1.48	0.168919	2.29	0.10917	2.01	0.124378	1.31	0.19084	1.84	0.13587	2.18	0.114679	3.45	0.0724638	1.53	0.163399	4	0.0625	3.56	0.0702247	1.31	0.19084	3.09	0.0809061	3.37	0.074184	1.44	0.173611	3.62	0.0690608	3.47	0.0720461	3.01	0.0830565	1.34	0.186567
Procymidone	F	10	Procymidone	10	GC	0.005		1.86	0.0268817	1.72	0.0290698	1.74	0.0287356	1.48	0.0337838	2.29	0.0218341	2.01	0.0248756	1.31	0.0381679	1.84	0.0271739	2.18	0.0229358	3.45	0.0144928	1.53	0.0326797	4	0.0125	3.56	0.0140449	1.31	0.0381679	3.09	0.0161812	3.37	0.0148368	1.44	0.0347222	3.62	0.0138122	3.47	0.0144092	3.01	0.0166113	1.34	0.0373134
Prodiamine	H	20	Prodiamine	20	LC	0.01		1.86	0.0537634	1.72	0.0581395	1.74	0.0574713	1.48	0.0675676	2.29	0.0436681	2.01	0.0497512	1.31	0.0763359	1.84	0.0543478	2.18	0.0458716	3.45	0.0289855	1.53	0.0653595	4	0.025	3.56	0.0280899	1.31	0.0763359	3.09	0.0323625	3.37	0.0296736	1.44	0.0694444	3.62	0.0276243	3.47	0.0288184	3.01	0.0332226	1.34	0.0746269
Promecarb	I	20	Promecarb	20	LC	0.01		1.86	0.0537634	1.72	0.0581395	1.74	0.0574713	1.48	0.0675676	2.29	0.0436681	2.01	0.0497512	1.31	0.0763359	1.84	0.0543478	2.18	0.0458716	3.45	0.0289855	1.53	0.0653595	4	0.025	3.56	0.0280899	1.31	0.0763359	3.09	0.0323625	3.37	0.0296736	1.44	0.0694444	3.62	0.0276243	3.47	0.0288184	3.01	0.0332226	1.34	0.0746269
Prometon	H	20	Prometon	20	LC	0.01		1.86	0.0537634	1.72	0.0581395	1.74	0.0574713	1.48	0.0675676	2.29	0.0436681	2.01	0.0497512	1.31	0.0763359	1.84	0.0543478	2.18	0.0458716	3.45	0.0289855	1.53	0.0653595	4	0.025	3.56	0.0280899	1.31	0.0763359	3.09	0.0323625	3.37	0.0296736	1.44	0.0694444	3.62	0.0276243	3.47	0.0288184	3.01	0.0332226	1.34	0.0746269
Prometryne	H	10	Prometryne	10	LC	0.005		1.86	0.0268817	1.72	0.0290698	1.74	0.0287356	1.48	0.0337838	2.29	0.0218341	2.01	0.0248756	1.31	0.0381679	1.84	0.0271739	2.18	0.0229358	3.45	0.0144928	1.53	0.0326797	4	0.0125	3.56	0.0140449	1.31	0.0381679	3.09	0.0161812	3.37	0.0148368	1.44	0.0347222	3.62	0.0138122	3.47	0.0144092	3.01	0.0166113	1.34	0.0373134
Pronamide	H	20	Pronamide	20	LC	0.01		1.86	0.0537634	1.72	0.0581395	1.74	0.0574713	1.48	0.0675676	2.29	0.0436681	2.01	0.0497512	1.31	0.0763359	1.84	0.0543478	2.18	0.0458716	3.45	0.0289855	1.53	0.0653595	4	0.025	3.56	0.0280899	1.31	0.0763359	3.09	0.0323625	3.37	0.0296736	1.44	0.0694444	3.62	0.0276243	3.47	0.0288184	3.01	0.0332226	1.34	0.0746269
Propamocarb	F	50	Propamocarb	50	LC	0.025		1.86	0.134409	1.72	0.145349	1.74	0.143678	1.48	0.168919	2.29	0.10917	2.01	0.124378	1.31	0.19084	1.84	0.13587	2.18	0.114679	3.45	0.0724638	1.53	0.163399	4	0.0625	3.56	0.0702247	1.31	0.19084	3.09	0.0809061	3.37	0.074184	1.44	0.173611	3.62	0.0690608	3.47	0.0720461	3.01	0.0830565	1.34	0.186567
Propargite	I	10	Propargite	10	LC	0.005		1.86	0.0268817	1.72	0.0290698	1.74	0.0287356	1.48	0.0337838	2.29	0.0218341	2.01	0.0248756	1.31	0.0381679	1.84	0.0271739	2.18	0.0229358	3.45	0.0144928	1.53	0.0326797	4	0.0125	3.56	0.0140449	1.31	0.0381679	3.09	0.0161812	3.37	0.0148368	1.44	0.0347222	3.62	0.0138122	3.47	0.0144092	3.01	0.0166113	1.34	0.0373134
Propazine	H	10	Propazine	10	LC	0.005		1.86	0.0268817	1.72	0.0290698	1.74	0.0287356	1.48	0.0337838	2.29	0.0218341	2.01	0.0248756	1.31	0.0381679	1.84	0.0271739	2.18	0.0229358	3.45	0.0144928	1.53	0.0326797	4	0.0125	3.56	0.0140449	1.31	0.0381679	3.09	0.0161812	3.37	0.0148368	1.44	0.0347222	3.62	0.0138122	3.47	0.0144092	3.01	0.0166113	1.34	0.0373134
Propham	H	20	Propham	20	LC	0.01		1.86	0.0537634	1.72	0.0581395	1.74	0.0574713	1.48	0.0675676	2.29	0.0436681	2.01	0.0497512	1.31	0.0763359	1.84	0.0543478	2.18	0.0458716	3.45	0.0289855	1.53	0.0653595	4	0.025	3.56	0.0280899	1.31	0.0763359	3.09	0.0323625	3.37	0.0296736	1.44	0.0694444	3.62	0.0276243	3.47	0.0288184	3.01	0.0332226	1.34	0.0746269
Propiconazole	F	20	Propiconazole	20	LC	0.01		1.86	0.0537634	1.72	0.0581395	1.74	0.0574713	1.48	0.0675676	2.29	0.0436681	2.01	0.0497512	1.31	0.0763359	1.84	0.0543478	2.18	0.0458716	3.45	0.0289855	1.53	0.0653595	4	0.025	3.56	0.0280899	1.31	0.0763359	3.09	0.0323625	3.37	0.0296736	1.44	0.0694444	3.62	0.0276243	3.47	0.0288184	3.01	0.0332226	1.34	0.0746269
Pydiflumetofen	F	10	Pydiflumetofen	10	LC	0.005		1.86	0.0268817	1.72	0.0290698	1.74	0.0287356	1.48	0.0337838	2.29	0.0218341	2.01	0.0248756	1.31	0.0381679	1.84	0.0271739	2.18	0.0229358	3.45	0.0144928	1.53	0.0326797	4	0.0125	3.56	0.0140449	1.31	0.0381679	3.09	0.0161812	3.37	0.0148368	1.44	0.0347222	3.62	0.0138122	3.47	0.0144092	3.01	0.0166113	1.34	0.0373134
Pymetrozine	I	10	Pymetrozine	10	LC	0.005		1.86	0.0268817	1.72	0.0290698	1.74	0.0287356	1.48	0.0337838	2.29	0.0218341	2.01	0.0248756	1.31	0.0381679	1.84	0.0271739	2.18	0.0229358	3.45	0.0144928	1.53	0.0326797	4	0.0125	3.56	0.0140449	1.31	0.0381679	3.09	0.0161812	3.37	0.0148368	1.44	0.0347222	3.62	0.0138122	3.47	0.0144092	3.01	0.0166113	1.34	0.0373134
Pyraclostrobin	F	10	Pyraclostrobin	10	LC	0.005		1.86	0.0268817	1.72	0.0290698	1.74	0.0287356	1.48	0.0337838	2.29	0.0218341	2.01	0.0248756	1.31	0.0381679	1.84	0.0271739	2.18	0.0229358	3.45	0.0144928	1.53	0.0326797	4	0.0125	3.56	0.0140449	1.31	0.0381679	3.09	0.0161812	3.37	0.0148368	1.44	0.0347222	3.62	0.0138122	3.47	0.0144092	3.01	0.0166113	1.34	0.0373134
Pyraflufen ethyl	H	10	Pyraflufen ethyl	10	LC	0.005		1.86	0.0268817	1.72	0.0290698	1.74	0.0287356	1.48	0.0337838	2.29	0.0218341	2.01	0.0248756	1.31	0.0381679	1.84	0.0271739	2.18	0.0229358	3.45	0.0144928	1.53	0.0326797	4	0.0125	3.56	0.0140449	1.31	0.0381679	3.09	0.0161812	3.37	0.0148368	1.44	0.0347222	3.62	0.0138122	3.47	0.0144092	3.01	0.0166113	1.34	0.0373134
Pyrethrin	I	200	Pyrethrin 1	200	LC	0.1		1.86	0.537634	1.72	0.581395	1.74	0.574713	1.48	0.675676	2.29	0.436681	2.01	0.497512	1.31	0.763359	1.84	0.543478	2.18	0.458716	3.45	0.289855	1.53	0.653595	4	0.25	3.56	0.280899	1.31	0.763359	3.09	0.323625	3.37	0.296736	1.44	0.694444	3.62	0.276243	3.47	0.288184	3.01	0.332226	1.34	0.746269
Pyridaben	I	10	Pyridaben	10	LC	0.005		1.86	0.0268817	1.72	0.0290698	1.74	0.0287356	1.48	0.0337838	2.29	0.0218341	2.01	0.0248756	1.31	0.0381679	1.84	0.0271739	2.18	0.0229358	3.45	0.0144928	1.53	0.0326797	4	0.0125	3.56	0.0140449	1.31	0.0381679	3.09	0.0161812	3.37	0.0148368	1.44	0.0347222	3.62	0.0138122	3.47	0.0144092	3.01	0.0166113	1.34	0.0373134
Pyrimethanil	F	20	Pyrimethanil	20	LC	0.01		1.86	0.0537634	1.72	0.0581395	1.74	0.0574713	1.48	0.0675676	2.29	0.0436681	2.01	0.0497512	1.31	0.0763359	1.84	0.0543478	2.18	0.0458716	3.45	0.0289855	1.53	0.0653595	4	0.025	3.56	0.0280899	1.31	0.0763359	3.09	0.0323625	3.37	0.0296736	1.44	0.0694444	3.62	0.0276243	3.47	0.0288184	3.01	0.0332226	1.34	0.0746269
Pyriofenone	F	10	Pyriofenone	10	LC	0.005		1.86	0.0268817	1.72	0.0290698	1.74	0.0287356	1.48	0.0337838	2.29	0.0218341	2.01	0.0248756	1.31	0.0381679	1.84	0.0271739	2.18	0.0229358	3.45	0.0144928	1.53	0.0326797	4	0.0125	3.56	0.0140449	1.31	0.0381679	3.09	0.0161812	3.37	0.0148368	1.44	0.0347222	3.62	0.0138122	3.47	0.0144092	3.01	0.0166113	1.34	0.0373134
Pyriproxyfen	I	10	Pyriproxyfen	10	LC	0.005		1.86	0.0268817	1.72	0.0290698	1.74	0.0287356	1.48	0.0337838	2.29	0.0218341	2.01	0.0248756	1.31	0.0381679	1.84	0.0271739	2.18	0.0229358	3.45	0.0144928	1.53	0.0326797	4	0.0125	3.56	0.0140449	1.31	0.0381679	3.09	0.0161812	3.37	0.0148368	1.44	0.0347222	3.62	0.0138122	3.47	0.0144092	3.01	0.0166113	1.34	0.0373134
Pyroxasulfone	H	10	Pyroxasulfone	10	LC	0.005		1.86	0.0268817	1.72	0.0290698	1.74	0.0287356	1.48	0.0337838	2.29	0.0218341	2.01	0.0248756	1.31	0.0381679	1.84	0.0271739	2.18	0.0229358	3.45	0.0144928	1.53	0.0326797	4	0.0125	3.56	0.0140449	1.31	0.0381679	3.09	0.0161812	3.37	0.0148368	1.44	0.0347222	3.62	0.0138122	3.47	0.0144092	3.01	0.0166113	1.34	0.0373134
Quinoxyfen	F	20	Quinoxyfen	20	LC	0.01		1.86	0.0537634	1.72	0.0581395	1.74	0.0574713	1.48	0.0675676	2.29	0.0436681	2.01	0.0497512	1.31	0.0763359	1.84	0.0543478	2.18	0.0458716	3.45	0.0289855	1.53	0.0653595	4	0.025	3.56	0.0280899	1.31	0.0763359	3.09	0.0323625	3.37	0.0296736	1.44	0.0694444	3.62	0.0276243	3.47	0.0288184	3.01	0.0332226	1.34	0.0746269
Resmethrin	I	20	Resmethrin	20	GC	0.01		1.86	0.0537634	1.72	0.0581395	1.74	0.0574713	1.48	0.0675676	2.29	0.0436681	2.01	0.0497512	1.31	0.0763359	1.84	0.0543478	2.18	0.0458716	3.45	0.0289855	1.53	0.0653595	4	0.025	3.56	0.0280899	1.31	0.0763359	3.09	0.0323625	3.37	0.0296736	1.44	0.0694444	3.62	0.0276243	3.47	0.0288184	3.01	0.0332226	1.34	0.0746269
Sethoxydim	H	10	Sethoxydim	10	LC	0.005		1.86	0.0268817	1.72	0.0290698	1.74	0.0287356	1.48	0.0337838	2.29	0.0218341	2.01	0.0248756	1.31	0.0381679	1.84	0.0271739	2.18	0.0229358	3.45	0.0144928	1.53	0.0326797	4	0.0125	3.56	0.0140449	1.31	0.0381679	3.09	0.0161812	3.37	0.0148368	1.44	0.0347222	3.62	0.0138122	3.47	0.0144092	3.01	0.0166113	1.34	0.0373134
S-Hydroprene	I	10	S-Hydroprene	10	LC	0.005		1.86	0.0268817	1.72	0.0290698	1.74	0.0287356	1.48	0.0337838	2.29	0.0218341	2.01	0.0248756	1.31	0.0381679	1.84	0.0271739	2.18	0.0229358	3.45	0.0144928	1.53	0.0326797	4	0.0125	3.56	0.0140449	1.31	0.0381679	3.09	0.0161812	3.37	0.0148368	1.44	0.0347222	3.62	0.0138122	3.47	0.0144092	3.01	0.0166113	1.34	0.0373134
Siduron	H	20	Siduron	20	LC	0.01		1.86	0.0537634	1.72	0.0581395	1.74	0.0574713	1.48	0.0675676	2.29	0.0436681	2.01	0.0497512	1.31	0.0763359	1.84	0.0543478	2.18	0.0458716	3.45	0.0289855	1.53	0.0653595	4	0.025	3.56	0.0280899	1.31	0.0763359	3.09	0.0323625	3.37	0.0296736	1.44	0.0694444	3.62	0.0276243	3.47	0.0288184	3.01	0.0332226	1.34	0.0746269
Simazine	H	20	Simazine	20	LC	0.01		1.86	0.0537634	1.72	0.0581395	1.74	0.0574713	1.48	0.0675676	2.29	0.0436681	2.01	0.0497512	1.31	0.0763359	1.84	0.0543478	2.18	0.0458716	3.45	0.0289855	1.53	0.0653595	4	0.025	3.56	0.0280899	1.31	0.0763359	3.09	0.0323625	3.37	0.0296736	1.44	0.0694444	3.62	0.0276243	3.47	0.0288184	3.01	0.0332226	1.34	0.0746269
Simetryn	H	10	Simetryn	10	LC	0.005		1.86	0.0268817	1.72	0.0290698	1.74	0.0287356	1.48	0.0337838	2.29	0.0218341	2.01	0.0248756	1.31	0.0381679	1.84	0.0271739	2.18	0.0229358	3.45	0.0144928	1.53	0.0326797	4	0.0125	3.56	0.0140449	1.31	0.0381679	3.09	0.0161812	3.37	0.0148368	1.44	0.0347222	3.62	0.0138122	3.47	0.0144092	3.01	0.0166113	1.34	0.0373134
S-Methoprene	I	20	S-Methoprene	20	LC	0.01		1.86	0.0537634	1.72	0.0581395	1.74	0.0574713	1.48	0.0675676	2.29	0.0436681	2.01	0.0497512	1.31	0.0763359	1.84	0.0543478	2.18	0.0458716	3.45	0.0289855	1.53	0.0653595	4	0.025	3.56	0.0280899	1.31	0.0763359	3.09	0.0323625	3.37	0.0296736	1.44	0.0694444	3.62	0.0276243	3.47	0.0288184	3.01	0.0332226	1.34	0.0746269
S-Metolachlor	H	10	S-Metolachlor	10	LC	0.005		1.86	0.0268817	1.72	0.0290698	1.74	0.0287356	1.48	0.0337838	2.29	0.0218341	2.01	0.0248756	1.31	0.0381679	1.84	0.0271739	2.18	0.0229358	3.45	0.0144928	1.53	0.0326797	4	0.0125	3.56	0.0140449	1.31	0.0381679	3.09	0.0161812	3.37	0.0148368	1.44	0.0347222	3.62	0.0138122	3.47	0.0144092	3.01	0.0166113	1.34	0.0373134
Spinetoram	I	10	Spinetoram A	10	LC	0.005		1.86	0.0268817	1.72	0.0290698	1.74	0.0287356	1.48	0.0337838	2.29	0.0218341	2.01	0.0248756	1.31	0.0381679	1.84	0.0271739	2.18	0.0229358	3.45	0.0144928	1.53	0.0326797	4	0.0125	3.56	0.0140449	1.31	0.0381679	3.09	0.0161812	3.37	0.0148368	1.44	0.0347222	3.62	0.0138122	3.47	0.0144092	3.01	0.0166113	1.34	0.0373134
Spinosad	I	10	Spinosad A	10	LC	0.005		1.86	0.0268817	1.72	0.0290698	1.74	0.0287356	1.48	0.0337838	2.29	0.0218341	2.01	0.0248756	1.31	0.0381679	1.84	0.0271739	2.18	0.0229358	3.45	0.0144928	1.53	0.0326797	4	0.0125	3.56	0.0140449	1.31	0.0381679	3.09	0.0161812	3.37	0.0148368	1.44	0.0347222	3.62	0.0138122	3.47	0.0144092	3.01	0.0166113	1.34	0.0373134
Spirodiclofen	I	50	Spirodiclofen	50	LC	0.025		1.86	0.134409	1.72	0.145349	1.74	0.143678	1.48	0.168919	2.29	0.10917	2.01	0.124378	1.31	0.19084	1.84	0.13587	2.18	0.114679	3.45	0.0724638	1.53	0.163399	4	0.0625	3.56	0.0702247	1.31	0.19084	3.09	0.0809061	3.37	0.074184	1.44	0.173611	3.62	0.0690608	3.47	0.0720461	3.01	0.0830565	1.34	0.186567
Spiromesifen	I	20	Spiromesifen	20	LC	0.01		1.86	0.0537634	1.72	0.0581395	1.74	0.0574713	1.48	0.0675676	2.29	0.0436681	2.01	0.0497512	1.31	0.0763359	1.84	0.0543478	2.18	0.0458716	3.45	0.0289855	1.53	0.0653595	4	0.025	3.56	0.0280899	1.31	0.0763359	3.09	0.0323625	3.37	0.0296736	1.44	0.0694444	3.62	0.0276243	3.47	0.0288184	3.01	0.0332226	1.34	0.0746269
Spirotetramat	I	10	Spirotetramat	10	LC	0.005		1.86	0.0268817	1.72	0.0290698	1.74	0.0287356	1.48	0.0337838	2.29	0.0218341	2.01	0.0248756	1.31	0.0381679	1.84	0.0271739	2.18	0.0229358	3.45	0.0144928	1.53	0.0326797	4	0.0125	3.56	0.0140449	1.31	0.0381679	3.09	0.0161812	3.37	0.0148368	1.44	0.0347222	3.62	0.0138122	3.47	0.0144092	3.01	0.0166113	1.34	0.0373134
Sulfentrazone	H	50	Sulfentrazone	50	LC	0.025		1.86	0.134409	1.72	0.145349	1.74	0.143678	1.48	0.168919	2.29	0.10917	2.01	0.124378	1.31	0.19084	1.84	0.13587	2.18	0.114679	3.45	0.0724638	1.53	0.163399	4	0.0625	3.56	0.0702247	1.31	0.19084	3.09	0.0809061	3.37	0.074184	1.44	0.173611	3.62	0.0690608	3.47	0.0720461	3.01	0.0830565	1.34	0.186567
Sulfoxaflor	I	10	Sulfoxaflor	10	LC	0.005		1.86	0.0268817	1.72	0.0290698	1.74	0.0287356	1.48	0.0337838	2.29	0.0218341	2.01	0.0248756	1.31	0.0381679	1.84	0.0271739	2.18	0.0229358	3.45	0.0144928	1.53	0.0326797	4	0.0125	3.56	0.0140449	1.31	0.0381679	3.09	0.0161812	3.37	0.0148368	1.44	0.0347222	3.62	0.0138122	3.47	0.0144092	3.01	0.0166113	1.34	0.0373134
Sulprofos	I	20	Sulprofos	20	LC	0.01		1.86	0.0537634	1.72	0.0581395	1.74	0.0574713	1.48	0.0675676	2.29	0.0436681	2.01	0.0497512	1.31	0.0763359	1.84	0.0543478	2.18	0.0458716	3.45	0.0289855	1.53	0.0653595	4	0.025	3.56	0.0280899	1.31	0.0763359	3.09	0.0323625	3.37	0.0296736	1.44	0.0694444	3.62	0.0276243	3.47	0.0288184	3.01	0.0332226	1.34	0.0746269
SWEP	H	50	SWEP	50	GC	0.025		1.86	0.134409	1.72	0.145349	1.74	0.143678	1.48	0.168919	2.29	0.10917	2.01	0.124378	1.31	0.19084	1.84	0.13587	2.18	0.114679	3.45	0.0724638	1.53	0.163399	4	0.0625	3.56	0.0702247	1.31	0.19084	3.09	0.0809061	3.37	0.074184	1.44	0.173611	3.62	0.0690608	3.47	0.0720461	3.01	0.0830565	1.34	0.186567
tau Fluvalinate	I	10	tau Fluvalinate	10	LC	0.005		1.86	0.0268817	1.72	0.0290698	1.74	0.0287356	1.48	0.0337838	2.29	0.0218341	2.01	0.0248756	1.31	0.0381679	1.84	0.0271739	2.18	0.0229358	3.45	0.0144928	1.53	0.0326797	4	0.0125	3.56	0.0140449	1.31	0.0381679	3.09	0.0161812	3.37	0.0148368	1.44	0.0347222	3.62	0.0138122	3.47	0.0144092	3.01	0.0166113	1.34	0.0373134
Tebuconazole	F	10	Tebuconazole	10	LC	0.005		1.86	0.0268817	1.72	0.0290698	1.74	0.0287356	1.48	0.0337838	2.29	0.0218341	2.01	0.0248756	1.31	0.0381679	1.84	0.0271739	2.18	0.0229358	3.45	0.0144928	1.53	0.0326797	4	0.0125	3.56	0.0140449	1.31	0.0381679	3.09	0.0161812	3.37	0.0148368	1.44	0.0347222	3.62	0.0138122	3.47	0.0144092	3.01	0.0166113	1.34	0.0373134
Tebufenozide	I	10	Tebufenozide	10	LC	0.005		1.86	0.0268817	1.72	0.0290698	1.74	0.0287356	1.48	0.0337838	2.29	0.0218341	2.01	0.0248756	1.31	0.0381679	1.84	0.0271739	2.18	0.0229358	3.45	0.0144928	1.53	0.0326797	4	0.0125	3.56	0.0140449	1.31	0.0381679	3.09	0.0161812	3.37	0.0148368	1.44	0.0347222	3.62	0.0138122	3.47	0.0144092	3.01	0.0166113	1.34	0.0373134
Terbacil	H	20	Terbacil	20	GC	0.01		1.86	0.0537634	1.72	0.0581395	1.74	0.0574713	1.48	0.0675676	2.29	0.0436681	2.01	0.0497512	1.31	0.0763359	1.84	0.0543478	2.18	0.0458716	3.45	0.0289855	1.53	0.0653595	4	0.025	3.56	0.0280899	1.31	0.0763359	3.09	0.0323625	3.37	0.0296736	1.44	0.0694444	3.62	0.0276243	3.47	0.0288184	3.01	0.0332226	1.34	0.0746269
Terbufos	I	20	Terbufos	20	LC	0.01		1.86	0.0537634	1.72	0.0581395	1.74	0.0574713	1.48	0.0675676	2.29	0.0436681	2.01	0.0497512	1.31	0.0763359	1.84	0.0543478	2.18	0.0458716	3.45	0.0289855	1.53	0.0653595	4	0.025	3.56	0.0280899	1.31	0.0763359	3.09	0.0323625	3.37	0.0296736	1.44	0.0694444	3.62	0.0276243	3.47	0.0288184	3.01	0.0332226	1.34	0.0746269
Terbutryne	H	10	Terbutryne	10	LC	0.005		1.86	0.0268817	1.72	0.0290698	1.74	0.0287356	1.48	0.0337838	2.29	0.0218341	2.01	0.0248756	1.31	0.0381679	1.84	0.0271739	2.18	0.0229358	3.45	0.0144928	1.53	0.0326797	4	0.0125	3.56	0.0140449	1.31	0.0381679	3.09	0.0161812	3.37	0.0148368	1.44	0.0347222	3.62	0.0138122	3.47	0.0144092	3.01	0.0166113	1.34	0.0373134
Tetrachlorvinphos	I	20	Tetrachlorvinphos	20	LC	0.01		1.86	0.0537634	1.72	0.0581395	1.74	0.0574713	1.48	0.0675676	2.29	0.0436681	2.01	0.0497512	1.31	0.0763359	1.84	0.0543478	2.18	0.0458716	3.45	0.0289855	1.53	0.0653595	4	0.025	3.56	0.0280899	1.31	0.0763359	3.09	0.0323625	3.37	0.0296736	1.44	0.0694444	3.62	0.0276243	3.47	0.0288184	3.01	0.0332226	1.34	0.0746269
Tetraconazole	F	20	Tetraconazole	20	LC	0.01		1.86	0.0537634	1.72	0.0581395	1.74	0.0574713	1.48	0.0675676	2.29	0.0436681	2.01	0.0497512	1.31	0.0763359	1.84	0.0543478	2.18	0.0458716	3.45	0.0289855	1.53	0.0653595	4	0.025	3.56	0.0280899	1.31	0.0763359	3.09	0.0323625	3.37	0.0296736	1.44	0.0694444	3.62	0.0276243	3.47	0.0288184	3.01	0.0332226	1.34	0.0746269
Tetramethrin	I	10	Tetramethrin	10	GC	0.005		1.86	0.0268817	1.72	0.0290698	1.74	0.0287356	1.48	0.0337838	2.29	0.0218341	2.01	0.0248756	1.31	0.0381679	1.84	0.0271739	2.18	0.0229358	3.45	0.0144928	1.53	0.0326797	4	0.0125	3.56	0.0140449	1.31	0.0381679	3.09	0.0161812	3.37	0.0148368	1.44	0.0347222	3.62	0.0138122	3.47	0.0144092	3.01	0.0166113	1.34	0.0373134
Thiabendazole	F	50	Thiabendazole	50	LC	0.025		1.86	0.134409	1.72	0.145349	1.74	0.143678	1.48	0.168919	2.29	0.10917	2.01	0.124378	1.31	0.19084	1.84	0.13587	2.18	0.114679	3.45	0.0724638	1.53	0.163399	4	0.0625	3.56	0.0702247	1.31	0.19084	3.09	0.0809061	3.37	0.074184	1.44	0.173611	3.62	0.0690608	3.47	0.0720461	3.01	0.0830565	1.34	0.186567
Thiacloprid	I	10	Thiacloprid	10	LC	0.005		1.86	0.0268817	1.72	0.0290698	1.74	0.0287356	1.48	0.0337838	2.29	0.0218341	2.01	0.0248756	1.31	0.0381679	1.84	0.0271739	2.18	0.0229358	3.45	0.0144928	1.53	0.0326797	4	0.0125	3.56	0.0140449	1.31	0.0381679	3.09	0.0161812	3.37	0.0148368	1.44	0.0347222	3.62	0.0138122	3.47	0.0144092	3.01	0.0166113	1.34	0.0373134
Thiamethoxam	I	10	Thiamethoxam	10	LC	0.005		1.86	0.0268817	1.72	0.0290698	1.74	0.0287356	1.48	0.0337838	2.29	0.0218341	2.01	0.0248756	1.31	0.0381679	1.84	0.0271739	2.18	0.0229358	3.45	0.0144928	1.53	0.0326797	4	0.0125	3.56	0.0140449	1.31	0.0381679	3.09	0.0161812	3.37	0.0148368	1.44	0.0347222	3.62	0.0138122	3.47	0.0144092	3.01	0.0166113	1.34	0.0373134
Thiazopyr	H	10	Thiazopyr	10	LC	0.005		1.86	0.0268817	1.72	0.0290698	1.74	0.0287356	1.48	0.0337838	2.29	0.0218341	2.01	0.0248756	1.31	0.0381679	1.84	0.0271739	2.18	0.0229358	3.45	0.0144928	1.53	0.0326797	4	0.0125	3.56	0.0140449	1.31	0.0381679	3.09	0.0161812	3.37	0.0148368	1.44	0.0347222	3.62	0.0138122	3.47	0.0144092	3.01	0.0166113	1.34	0.0373134
Thidiazuron	H	10	Thidiazuron	10	LC	0.005		1.86	0.0268817	1.72	0.0290698	1.74	0.0287356	1.48	0.0337838	2.29	0.0218341	2.01	0.0248756	1.31	0.0381679	1.84	0.0271739	2.18	0.0229358	3.45	0.0144928	1.53	0.0326797	4	0.0125	3.56	0.0140449	1.31	0.0381679	3.09	0.0161812	3.37	0.0148368	1.44	0.0347222	3.62	0.0138122	3.47	0.0144092	3.01	0.0166113	1.34	0.0373134
Thiodicarb	I	20	Thiodicarb	20	LC	0.01		1.86	0.0537634	1.72	0.0581395	1.74	0.0574713	1.48	0.0675676	2.29	0.0436681	2.01	0.0497512	1.31	0.0763359	1.84	0.0543478	2.18	0.0458716	3.45	0.0289855	1.53	0.0653595	4	0.025	3.56	0.0280899	1.31	0.0763359	3.09	0.0323625	3.37	0.0296736	1.44	0.0694444	3.62	0.0276243	3.47	0.0288184	3.01	0.0332226	1.34	0.0746269
Thiophanate methyl	F	100	Thiophanate methyl	100	LC	0.05		1.86	0.268817	1.72	0.290698	1.74	0.287356	1.48	0.337838	2.29	0.218341	2.01	0.248756	1.31	0.381679	1.84	0.271739	2.18	0.229358	3.45	0.144928	1.53	0.326797	4	0.125	3.56	0.140449	1.31	0.381679	3.09	0.161812	3.37	0.148368	1.44	0.347222	3.62	0.138122	3.47	0.144092	3.01	0.166113	1.34	0.373134
Tolfenpyrad	I	20	Tolfenpyrad	20	LC	0.01		1.86	0.0537634	1.72	0.0581395	1.74	0.0574713	1.48	0.0675676	2.29	0.0436681	2.01	0.0497512	1.31	0.0763359	1.84	0.0543478	2.18	0.0458716	3.45	0.0289855	1.53	0.0653595	4	0.025	3.56	0.0280899	1.31	0.0763359	3.09	0.0323625	3.37	0.0296736	1.44	0.0694444	3.62	0.0276243	3.47	0.0288184	3.01	0.0332226	1.34	0.0746269
Triadimefon	F	20	Triadimefon	20	LC	0.01		1.86	0.0537634	1.72	0.0581395	1.74	0.0574713	1.48	0.0675676	2.29	0.0436681	2.01	0.0497512	1.31	0.0763359	1.84	0.0543478	2.18	0.0458716	3.45	0.0289855	1.53	0.0653595	4	0.025	3.56	0.0280899	1.31	0.0763359	3.09	0.0323625	3.37	0.0296736	1.44	0.0694444	3.62	0.0276243	3.47	0.0288184	3.01	0.0332226	1.34	0.0746269
Triadimenol	F	20	Triadimenol	20	LC	0.01		1.86	0.0537634	1.72	0.0581395	1.74	0.0574713	1.48	0.0675676	2.29	0.0436681	2.01	0.0497512	1.31	0.0763359	1.84	0.0543478	2.18	0.0458716	3.45	0.0289855	1.53	0.0653595	4	0.025	3.56	0.0280899	1.31	0.0763359	3.09	0.0323625	3.37	0.0296736	1.44	0.0694444	3.62	0.0276243	3.47	0.0288184	3.01	0.0332226	1.34	0.0746269
Tri-allate	H	50	Tri-allate	50	LC	0.025		1.86	0.134409	1.72	0.145349	1.74	0.143678	1.48	0.168919	2.29	0.10917	2.01	0.124378	1.31	0.19084	1.84	0.13587	2.18	0.114679	3.45	0.0724638	1.53	0.163399	4	0.0625	3.56	0.0702247	1.31	0.19084	3.09	0.0809061	3.37	0.074184	1.44	0.173611	3.62	0.0690608	3.47	0.0720461	3.01	0.0830565	1.34	0.186567
Trifloxystrobin	F	10	Trifloxystrobin	10	LC	0.005		1.86	0.0268817	1.72	0.0290698	1.74	0.0287356	1.48	0.0337838	2.29	0.0218341	2.01	0.0248756	1.31	0.0381679	1.84	0.0271739	2.18	0.0229358	3.45	0.0144928	1.53	0.0326797	4	0.0125	3.56	0.0140449	1.31	0.0381679	3.09	0.0161812	3.37	0.0148368	1.44	0.0347222	3.62	0.0138122	3.47	0.0144092	3.01	0.0166113	1.34	0.0373134
Triflumizole	F	20	Triflumizole	20	LC	0.01		1.86	0.0537634	1.72	0.0581395	1.74	0.0574713	1.48	0.0675676	2.29	0.0436681	2.01	0.0497512	1.31	0.0763359	1.84	0.0543478	2.18	0.0458716	3.45	0.0289855	1.53	0.0653595	4	0.025	3.56	0.0280899	1.31	0.0763359	3.09	0.0323625	3.37	0.0296736	1.44	0.0694444	3.62	0.0276243	3.47	0.0288184	3.01	0.0332226	1.34	0.0746269
[truncated: 4 more rows]
[truncated: 76 more columns]

## Sheet: 4_1
	SampleID								#003.07.10.20_c		#049.07.10.20_c		04.18.21.Comeg_3		04.18.21.Comeg_4		04.18.21.Comeg_5		04.18.21.Comeg_6		04.18.21.Comeg_c		04.18.21.Morgan_3		04.18.21.Morgan_4		04.18.21.Morgan_5		04.18.21.Morgan_6		04.18.21.Morgan_c		04.18.21.Obailey_2		04.18.21.Obailey_3		04.18.21.Obailey_4		04.18.21.Obailey_5		04.18.21.Obailey_6		04.18.21.Obailey_7		04.18.21.Obailey_c		04.18.21.Obailey_OSU_2		04.18.21.Obailey_OSU_4
[truncated: 295 more rows]
[truncated: 144 more columns]

[truncated: 2 more sheets: 4_2, 4_3]
