# Supplementary material for: The power to (detect) change: Can honey bee collected pollen be used to monitor pesticide residues in the landscape?
Source: PLoS One. 2024 Sep 26;19(9):e0309236. doi: 10.1371/journal.pone.0309236 (PMC11426543; doi:10.1371/journal.pone.0309236)
Supplement: S6 File — (XLSX) [file pone.0309236.s006.xlsx]

## Sheet: Sheet1
Common name	Other names	Pesticide class	Group name	Chemical class	Mode of action	Empirical formula	Mono-isotopic mass (g/mol)	Molar mass (g/mol)	MS Polarity	MS ion	Retention time (min)	Precursor (m/z)
Aldicarb sulfone	Metabolite/breakdown product of Aldicarb	Insecticide	AChE inhibitors	Carbamate	Acetylcholinesterase inhibitor (IRAC 1A)	C7H14N2O4S			Positive	[M + H]+	3.75	223.1
Aminocarb		Insecticide	AChE inhibitors	Carbamate	Acetylcholinesterase inhibitor (IRAC 1A)	C11H16N2O2			Positive	[M + H]+	3.39	209.1
Bendiocarb		Insecticide	AChE inhibitors	Carbamate	Acetylcholinesterase inhibitor (IRAC 1A)	C11H13NO4			Positive	[M + H]+	6.74	224
Butocarboxim sulfoxide	Metabolite/breakdown product of Butocarboxim	Insecticide	AChE inhibitors	Carbamate	Acetylcholinesterase inhibitor (IRAC 1A)	C7H14N2O3S			Positive	[M + H]+	3.47	207.1
Butoxycarboxim		Insecticide	AChE inhibitors	Carbamate	Acetylcholinesterase inhibitor (IRAC 1A)	C7H14N2O4S			Positive	[M + H]+	3.67	223.1
Carbaryl		Insecticide	AChE inhibitors	Carbamate	Acetylcholinesterase inhibitor (IRAC 1A)	C12H11NO2			Positive	[M + H]+	7.14	202
Carbofuran		Insecticide	AChE inhibitors	Carbamate	Acetylcholinesterase inhibitor (IRAC 1A)	C12H15NO3			Positive	[M + H]+	6.75	222
Carbofuran-3-hydroxy	Metabolite/breakdown product of Carbofuran	Insecticide	AChE inhibitors	Carbamate	Acetylcholinesterase inhibitor (IRAC 1A)	C12H15NO4	237.1	237.25	Positive	[M + H]+	5.26	238.1
Diethofencarb		Insecticide	AChE inhibitors	Carbamate	Acetylcholinesterase inhibitor (IRAC 1A)	C14H21NO4			Positive	[M + H]+	7.99	268
Ethiofencarb		Insecticide	AChE inhibitors	Carbamate	Acetylcholinesterase inhibitor (IRAC 1A)	C11H15NO2S			Positive	[M + H]+	8.1	226.1
Ethiofencarb-sulfone	Metabolite/breakdown product of Ethiofencarb	Insecticide	AChE inhibitors	Carbamate	Acetylcholinesterase inhibitor (IRAC 1A)	C11H15NO4S			Positive	[M + H]+	4.77	258
Ethiofencarb-sulfoxide	Metabolite/breakdown product of Ethiofencarb	Insecticide	AChE inhibitors	Carbamate	Acetylcholinesterase inhibitor (IRAC 1A)	C11H15NO3S			Positive	[M + H]+	4.94	242.1
Fenobucarb		Insecticide	AChE inhibitors	Carbamate	Acetylcholinesterase inhibitor (IRAC 1A)	C12H17NO2			Positive	[M + H]+	8.01	208.1
Formetanate		Insecticide	AChE inhibitors	Carbamate	Acetylcholinesterase inhibitor (IRAC 1A)	C11H15N3O2			Positive	[M + H]+	3.4	222.1
Furathiocarb		Insecticide	AChE inhibitors	Carbamate	Acetylcholinesterase inhibitor (IRAC 1A)	C18H26N2O5S			Positive	[M + H]+	9.46	383.1
Isoprocarb		Insecticide	AChE inhibitors	Carbamate	Acetylcholinesterase inhibitor (IRAC 1A)	C11H15NO2			Positive	[M + H]+	7.45	194.1
Methiocarb		Insecticide	AChE inhibitors	Carbamate	Acetylcholinesterase inhibitor (IRAC 1A)	C11H15NO2S			Positive	[M + H]+	8.2	226.1
Methiocarb-sulfone	Metabolite/breakdown product of Methiocarb	Insecticide	AChE inhibitors	Carbamate	Acetylcholinesterase inhibitor (IRAC 1A)	C11H15NO4S			Positive	[M + H]+	5.66	258
Methiocarb-sulfoxide	Metabolite/breakdown product of Methiocarb	Insecticide	AChE inhibitors	Carbamate	Acetylcholinesterase inhibitor (IRAC 1A)	C11H15NO3S			Positive	[M + H]+	5.31	242
Methomyl		Insecticide	AChE inhibitors	Carbamate	Acetylcholinesterase inhibitor (IRAC 1A)	C5H10N2O2S			Positive	[M + H]+	4.17	163.1
Metolcarb		Insecticide	AChE inhibitors	Carbamate	Acetylcholinesterase inhibitor (IRAC 1A)	C9H11NO2			Positive	[M + H]+	6.39	166
Mexacarbate		Insecticide	AChE inhibitors	Carbamate	Acetylcholinesterase inhibitor (IRAC 1A)	C12H18N2O2			Positive	[M + H]+	4.74	223.1
Oxamyl		Insecticide	AChE inhibitors	Carbamate	Acetylcholinesterase inhibitor (IRAC 1A)	C7H13N3O3S			Positive	[M + H]+	3.94	237.1
Pirimicarb		Insecticide	AChE inhibitors	Carbamate	Acetylcholinesterase inhibitor (IRAC 1A)	C11H18N4O2			Positive	[M + H]+	6.25	239.1
Promecarb		Insecticide	AChE inhibitors	Carbamate	Acetylcholinesterase inhibitor (IRAC 1A)	C12H17NO2			Positive	[M + H]+	9.48	374.9
Propoxur		Insecticide	AChE inhibitors	Carbamate	Acetylcholinesterase inhibitor (IRAC 1A)	C11H15NO3			Positive	[M + H]+	9.05	342.1
Acephate		Insecticide	AChE inhibitors	Organophosphate	Acetylcholinesterase inhibitor (IRAC 1B)	C4H10NO3PS	183.012	183.17	Positive	[M + H]+	2.78	184.1
Azamethiphos		Insecticide	AChE inhibitors	Organophosphate	Acetylcholinesterase inhibitor (IRAC 1B)	C9H10ClN2O5PS			Positive	[M + H]+	6.61	324.9
Azinphos-methyl		Insecticide	AChE inhibitors	Organophosphate	Acetylcholinesterase inhibitor (IRAC 1B)	C10H12N3O3PS2			Positive	[M + H]+	8	318
Chlorfenvinphos		Insecticide	AChE inhibitors	Organophosphate	Acetylcholinesterase inhibitor (IRAC 1B)	C12H14Cl3O4P			Positive	[M + H]+	9	358.9
Chlorpyrifos		Insecticide	AChE inhibitors	Organophosphate	Acetylcholinesterase inhibitor (IRAC 1B)	C9H11Cl3NO3PS			Positive	[M + H]+	9.75	349.9
Coumaphos		Insecticide	AChE inhibitors	Organophosphate	Acetylcholinesterase inhibitor (IRAC 1B)	C14H16ClO5PS			Positive	[M + H]+	9.09	363
Crotoxyphos		Insecticide	AChE inhibitors	Organophosphate	Acetylcholinesterase inhibitor (IRAC 1B)	C14H19O6P			Positive	[M + H]+	8.24	332
Demeton-S-methylsulfone	Metabolite/breakdown product of Demeton	Insecticide	AChE inhibitors	Organophosphate	Acetylcholinesterase inhibitor (IRAC 1B)	C6H15O5PS2			Positive	[M + H]+	4.29	263
Dicrotophos		Insecticide	AChE inhibitors	Organophosphate	Acetylcholinesterase inhibitor (IRAC 1B)	C8H16NO5P			Positive	[M + H]+	4.83	238
Dimethoate		Insecticide	AChE inhibitors	Organophosphate	Acetylcholinesterase inhibitor (IRAC 1B)	C5H12NO3PS2			Positive	[M + H]+	5.24	230
Etrimfos		Insecticide	AChE inhibitors	Organophosphate	Acetylcholinesterase inhibitor (IRAC 1B)	C10H17N2O4PS			Positive	[M + H]+	8.98	293
Fenamiphos		Insecticide	AChE inhibitors	Organophosphate	Acetylcholinesterase inhibitor (IRAC 1B)	C13H22NO3PS			Positive	[M + H]+	8.78	304.1
Fensulfothion		Insecticide	AChE inhibitors	Organophosphate	Acetylcholinesterase inhibitor (IRAC 1B)	C11H17O4PS2			Positive	[M + H]+	7.69	309
Fenthion		Insecticide	AChE inhibitors	Organophosphate	Acetylcholinesterase inhibitor (IRAC 1B)	C10H15O3PS2			Positive	[M + H]+	9.04	279
Fenthion sulfoxide	Breakdown product of Fenthion	Insecticide	AChE inhibitors	Organophosphate	Acetylcholinesterase inhibitor (IRAC 1B)	C10H15O4PS2			Positive	[M + H]+	7.13	295
Formothion		Insecticide	AChE inhibitors	Organophosphate	Acetylcholinesterase inhibitor (IRAC 1B)	C6H12NO4PS2			Positive	[M + H]+	6.29	258
Fosthiazate		Insecticide	AChE inhibitors	Organophosphate	Acetylcholinesterase inhibitor (IRAC 1B)	C9H18NO3PS2			Positive	[M + H]+	7.26	284
Heptenophos		Insecticide	AChE inhibitors	Organophosphate	Acetylcholinesterase inhibitor (IRAC 1B)	C9H12ClO4P			Positive	[M + H]+	7.74	251
Isocarbophos		Insecticide	AChE inhibitors	Organophosphate	Acetylcholinesterase inhibitor (IRAC 1B)	C11H16NO4PS			Positive	[M + H]+	7.61	307
Malaoxon	Breakdown product of Malathion	Insecticide	AChE inhibitors	Organophosphate	Acetylcholinesterase inhibitor (IRAC 1B)	C10H19O7PS			Positive	[M + H]+	6.84	315
Methamidophos	Metabolite/breakdown product of Acephate	Insecticide	AChE inhibitors	Organophosphate	Acetylcholinesterase inhibitor (IRAC 1B)	C2H8NO2PS			Positive	[M + H]+	1.83	141.9
Mevinphos		Insecticide	AChE inhibitors	Organophosphate	Acetylcholinesterase inhibitor (IRAC 1B)	C7H13O6P			Positive	[M + H]+	5.31 / 5.87	225
Monocrotophos		Insecticide	AChE inhibitors	Organophosphate	Acetylcholinesterase inhibitor (IRAC 1B)	C7H14NO5P			Positive	[M + H]+	4.56	224
Omethoate		Insecticide	AChE inhibitors	Organophosphate	Acetylcholinesterase inhibitor (IRAC 1B)	C5H12NO4PS			Positive	[M + H]+	3.27	214
Phenthoate		Insecticide	AChE inhibitors	Organophosphate	Acetylcholinesterase inhibitor (IRAC 1B)	C12H17O4PS2			Positive	[M + H]+	8.86	321
Phoxim		Insecticide	AChE inhibitors	Organophosphate	Acetylcholinesterase inhibitor (IRAC 1B)	C12H15N2O3PS			Positive	[M + H]+	9.11	299
Pirimiphos-methyl		Insecticide	AChE inhibitors	Organophosphate	Acetylcholinesterase inhibitor (IRAC 1B)	C13H24N3O3PS			Positive	[M + H]+	4.98	225.1
Profenophos		Insecticide	AChE inhibitors	Organophosphate	Acetylcholinesterase inhibitor (IRAC 1B)	C11H15BrClO3PS			Positive	[M + H]+	9.17	376
Propetamphos		Insecticide	AChE inhibitors	Organophosphate	Acetylcholinesterase inhibitor (IRAC 1B)	C10H20NO4PS			Positive	[M + H]+	8.09	230.1
Schradan		Insecticide	AChE inhibitors	Organophosphate	Acetylcholinesterase inhibitor (IRAC 1B)	C8H24N4O3P2			Positive	[M + H]+	5.71	287.1
Sulfotep		Insecticide	AChE inhibitors	Organophosphate	Acetylcholinesterase inhibitor (IRAC 1B)	C8H20O5P2S2			Positive	[M + H]+	8.9	323
Sulprofos		Insecticide	AChE inhibitors	Organophosphate	Acetylcholinesterase inhibitor (IRAC 1B)	C12H19O2PS3			Positive	[M + H]+	9.78	323
Triazophos		Insecticide	AChE inhibitors	Organophosphate	Acetylcholinesterase inhibitor (IRAC 1B)	C12H16N3O3PS			Positive	[M + H]+	8.55	314
Trichlorfon		Insecticide	AChE inhibitors	Organophosphate	Acetylcholinesterase inhibitor (IRAC 1B)	C4H8Cl3O4P			Positive	[M + H]+	5	256.9
Vamidothion		Insecticide	AChE inhibitors	Organophosphate	Acetylcholinesterase inhibitor (IRAC 1B)	C8H18NO4PS2			Positive	[M + H]+	5.3	288
Propamocarb		Fungicide		Carbamate	Alters cell membrane permeability (FRAC 28)	C9H20N2O2			Positive	[M + H]+	8.31	242.1
Ethoxyquin		Food preservative		Quinoline	Antioxidant	C14H19NO			Positive	[M + H]+	7.68	218.1
Piperonyl butoxide		Synergist			CYP-450 inhibitor	C19H30O5			Positive	[M + H]+	9.59	356.2
Fluopicolide		Fungicide		Pyridinylmethyl-benzamide	Delocalisation of spectrin-like proteins (FRAC 43)	C14H8Cl3F3N2O			Positive	[M + H]+	8.32	383
Clomazone		Herbicide		Oxazolidinone	DOXP synthase inhibitor (HRAC F4)	C12H14ClNO2			Positive	[M + H]+	7.97	240
Halofenozide		Insecticide		Diacylhydrazine	Ecdysone receptor agonist (IRAC 18)	C18H19ClN2O2			Positive	[M + H]+	8.15	331
Tebufenozide		Insecticide		Diacylhydrazine	Ecdysone receptor agonist (IRAC 18)	C22H28N2O2			Positive	[M + H]+	8.81	353.2
Methoxyfenozide		Insecticide		Diacylhydrazine	Ecdysone receptor agonist (IRAC 18)	C22H28N2O3			Positive	[M + H]+	8.4	369.1
Fluazinam		Fungicide		2,6-dinitro-aniline	FRAC 29	C13H4Cl2F6N4O4			Negative	[M - H]-	9.52	462.8
Fipronil		Insecticide	GABA-gated chloride channel blockers	Phenylpyrazole	GABA-gated chloride channel blockers (IRAC 2)	C12H4Cl2F6N4OS			Negative	[M - H]-	8.74	434.9
Fipronil sulfone	Metabolite/breakdown product of Fipronil	Insecticide	GABA-gated chloride channel blockers	Phenylpyrazole	GABA-gated chloride channel blockers (IRAC 2)	C12H4Cl2F6N4O2S			Negative	[M - H]-	8.95	450.8
Ethiprole		Insecticide	GABA-gated chloride channel blockers	Phenylpyrazole	GABA-gated chloride channel blockers (IRAC 2)	C13H9Cl2F3N4OS			Positive	[M + H]+	8.12	397
Avermectin B1a		Insecticide		Avermectin	Glutamate-gated chloride channel allosteric modulator (IRAC 6)	C48H72O14			Positive	[M + H]+	10.04	890.6
Fenhexamid		Fungicide	SBI-Fungicide (class III)	Hydroxyanilide	Inhibition of 3-Keto Reductase involved in C4-demethylation of sterols (FRAC 17) [inhibition of sterol biosynthesis in membrane]	C14H17Cl2NO2			Positive	[M + H]+	8.52	302
Florasulam		Herbicide		Triazolopyrimidine	Inhibition of Acetolactate Synthase (HRAC B) [inhibition of branched-chain amino-acid synthesis]	C12H8F3N5O3S			Positive	[M + H]+	6.03	360
Flumetsulam		Herbicide		Triazolopyrimidine	Inhibition of Acetolactate Synthase (HRAC B) [inhibition of branched-chain amino-acid synthesis]	C12H9F2N5O2S			Positive	[M + H]+	5.22	326
Metosulam		Herbicide		Triazolopyrimidine	Inhibition of Acetolactate Synthase (HRAC B) [inhibition of branched-chain amino-acid synthesis]	C14H13Cl2N5O4S			Positive	[M + H]+	7.06	418
Pyroxsulam		Herbicide		Triazolopyrimidine	Inhibition of Acetolactate Synthase (HRAC B) [inhibition of branched-chain amino-acid synthesis]	C14H13F3N6O5S			Positive	[M + H]+	8.16	200.1
Imazalil		Fungicide	SBI-Fungicide (class I)	Imidazole	Inhibition of C14-demethylase (FRAC 3) [inhibition of sterol biosynthesis in membrane]	C14H14Cl2N2O			Positive	[M + H]+	7.48	297
Prochloraz		Fungicide	SBI-Fungicide (class I)	Imidazole	Inhibition of C14-demethylase (FRAC 3) [inhibition of sterol biosynthesis in membrane]	C15H16Cl3N3O2			Positive	[M + H]+	9.1	306.1
Triflumizole		Fungicide	SBI-Fungicide (class I)	Imidazole	Inhibition of C14-demethylase (FRAC 3) [inhibition of sterol biosynthesis in membrane]	C15H15ClF3N3O			Positive	[M + H]+	9.42	346
Nuarimol		Fungicide	SBI-Fungicide (class I)	Pyrimidine	Inhibition of C14-demethylase (FRAC 3) [inhibition of sterol biosynthesis in membrane]	C17H12ClFN2O			Positive	[M + H]+	8.11	315.1
Azaconazole		Fungicide	SBI-Fungicide (class I)	Triazole	Inhibition of C14-demethylase (FRAC 3) [inhibition of sterol biosynthesis in membrane]	C12H11Cl2N3O2			Positive	[M + H]+	7.86	300
Bromuconazole		Fungicide	SBI-Fungicide (class I)	Triazole	Inhibition of C14-demethylase (FRAC 3) [inhibition of sterol biosynthesis in membrane]	C13H12BrCl2N3O			Positive	[M + H]+	8.55 / 8.95	378
Difenoconazole		Fungicide	SBI-Fungicide (class I)	Triazole	Inhibition of C14-demethylase (FRAC 3) [inhibition of sterol biosynthesis in membrane]	C19H17Cl2N3O3			Positive	[M + H]+	9.32	406
Diniconazole		Fungicide	SBI-Fungicide (class I)	Triazole	Inhibition of C14-demethylase (FRAC 3) [inhibition of sterol biosynthesis in membrane]	C15H17Cl2N3O			Positive	[M + H]+	9.23	326
Epoxiconazole		Fungicide	SBI-Fungicide (class I)	Triazole	Inhibition of C14-demethylase (FRAC 3) [inhibition of sterol biosynthesis in membrane]	C17H13ClFN3O			Positive	[M + H]+	8.74	330
Fenbuconazole		Fungicide	SBI-Fungicide (class I)	Triazole	Inhibition of C14-demethylase (FRAC 3) [inhibition of sterol biosynthesis in membrane]	C19H17ClN4			Positive	[M + H]+	8.76	337.1
Fluquinoconazole		Fungicide	SBI-Fungicide (class I)	Triazole	Inhibition of C14-demethylase (FRAC 3) [inhibition of sterol biosynthesis in membrane]	C16H8Cl2FN5O			Positive	[M + H]+	8.57	376
Flusilazole		Fungicide	SBI-Fungicide (class I)	Triazole	Inhibition of C14-demethylase (FRAC 3) [inhibition of sterol biosynthesis in membrane]	C16H15F2N3Si			Positive	[M + H]+	8.82	316.1
Flutriafol		Fungicide	SBI-Fungicide (class I)	Triazole	Inhibition of C14-demethylase (FRAC 3) [inhibition of sterol biosynthesis in membrane]	C16H13F2N3O			Positive	[M + H]+	7.49	302
Hexaconazole		Fungicide	SBI-Fungicide (class I)	Triazole	Inhibition of C14-demethylase (FRAC 3) [inhibition of sterol biosynthesis in membrane]	C14H17Cl2N3O			Positive	[M + H]+	9.08	314
Imibenconazole		Fungicide	SBI-Fungicide (class I)	Triazole	Inhibition of C14-demethylase (FRAC 3) [inhibition of sterol biosynthesis in membrane]	C17H13Cl3N4S			Positive	[M + H]+	9.62	411
Metconazole		Fungicide	SBI-Fungicide (class I)	Triazole	Inhibition of C14-demethylase (FRAC 3) [inhibition of sterol biosynthesis in membrane]	C17H22ClN3O			Positive	[M + H]+	9.11	320.1
Myclobutanil		Fungicide	SBI-Fungicide (class I)	Triazole	Inhibition of C14-demethylase (FRAC 3) [inhibition of sterol biosynthesis in membrane]	C15H17ClN4			Positive	[M + H]+	8.45	289
Penconazole		Fungicide	SBI-Fungicide (class I)	Triazole	Inhibition of C14-demethylase (FRAC 3) [inhibition of sterol biosynthesis in membrane]	C13H15Cl2N3			Positive	[M + H]+	8.99	284.1
Propiconazole		Fungicide	SBI-Fungicide (class I)	Triazole	Inhibition of C14-demethylase (FRAC 3) [inhibition of sterol biosynthesis in membrane]	C15H17Cl2N3O2			Positive	[M + H]+	8.42	282
Simeconazole		Fungicide	SBI-Fungicide (class I)	Triazole	Inhibition of C14-demethylase (FRAC 3) [inhibition of sterol biosynthesis in membrane]	C14H20FN3OSi			Positive	[M + H]+	8.6	294.1
Tebuconazole		Fungicide	SBI-Fungicide (class I)	Triazole	Inhibition of C14-demethylase (FRAC 3) [inhibition of sterol biosynthesis in membrane]	C16H22ClN3O			Positive	[M + H]+	8.95	308
Tetraconazole		Fungicide	SBI-Fungicide (class I)	Triazole	Inhibition of C14-demethylase (FRAC 3) [inhibition of sterol biosynthesis in membrane]	C13H11Cl2F4N3O			Positive	[M + H]+	8.64	372
Triadimefon		Fungicide	SBI-Fungicide (class I)	Triazole	Inhibition of C14-demethylase (FRAC 3) [inhibition of sterol biosynthesis in membrane]	C14H16ClN3O2			Positive	[M + H]+	8.41	294
Triadimenol		Fungicide	SBI-Fungicide (class I)	Triazole	Inhibition of C14-demethylase (FRAC 3) [inhibition of sterol biosynthesis in membrane]	C14H18ClN3O2			Positive	[M + H]+	8.81	297
Pencycuron		Fungicide	Phenylureas	Phenylurea	Inhibition of cell division - mechanism unclear (FRAC 20)	C19H21ClN2O			Positive	[M + H]+	9.2	329.1
Dimethomorph		Fungicide	CAA-fungicides	Cinnamic acid amide	Inhibition of Cellulose Synthase (FRAC 40) [inhibition of cell wall biosynthesis]	C21H22ClNO4			Positive	[M + H]+	8.39	388.1
Mandipropamid		Fungicide	CAA-fungicides	Mandelic acid amide	Inhibition of Cellulose Synthase (FRAC 40) [inhibition of cell wall biosynthesis]	C23H22ClNO4			Positive	[M + H]+	8.27	412.1
Iprovalicarb		Fungicide	CAA-fungicides	Valinamide carbamate	Inhibition of Cellulose Synthase (FRAC 40) [inhibition of cell wall biosynthesis]	C18H28N2O3			Positive	[M + H]+	8.51	321.1
Etofenprox		Insecticide		Pyrethroid	Inhibition of deactivation of voltage-gated Sodium channels (IRAC 3A)	C25H28O3			Positive	[M + H]+	10.33	394.3
Resmethrin		Insecticide		Pyrethroid	Inhibition of deactivation of voltage-gated Sodium channels (IRAC 3A)	C22H26O3			Positive	[M + H]+	10.12	339.1
Tetramethrin		Insecticide		Pyrethroid	Inhibition of deactivation of voltage-gated Sodium channels (IRAC 3A)	C19H25NO4			Positive	[M + H]+	9.49	332.2
Ethofumesate		Herbicide		Benzofurane	Inhibition of lipid synthesis (HRAC N)	C13H18O5S			Positive	[M + H]+	8.06	287.1
Cycloate		Herbicide		Thiocarbamate	Inhibition of lipid synthesis (HRAC N)	C11H21NOS			Positive	[M + H]+	9.32	216
Esprocarb		Herbicide		Thiocarbamate	Inhibition of lipid synthesis (HRAC N)	C15H23NOS			Positive	[M + H]+	9.55	266.1
Fludioxonil		Fungicide	PP-fungicide	Phenylpyrrole	Inhibition of MAP kinase in osmotic signal transduction (FRAC 12)	C12H6F2N2O2			Negative	[M - H]-	8.35	247
Cyprodinil		Fungicide		Anilino-pyrimidine	Inhibition of methionine biosynthesis (FRAC 9) [inhibition of aminoacids and protein synthesis]	C14H15N3			Positive	[M + H]+	9.02	226.1
Pyrimethanil		Fungicide		Anilino-pyrimidine	Inhibition of methionine biosynthesis (FRAC 9) [inhibition of aminoacids and protein synthesis]	C12H13N3			Positive	[M + H]+	9.12	388.1
Isoprothiolane		Fungicide	Dithiolanes	Dithiolane	Inhibition of methyltransferase in phospholipid biosynthesis (FRAC 6) [disruption of cell membrance integrity]	C12H18O4S2			Positive	[M + H]+	8.39	291.1
Dithiopyr		Herbicide		Pyridine	Inhibition of microtubule assembly (HRAC K1) [inhibition of root formation]	C15H16F5NO2S2			Positive	[M + H]+	9.33	402
Desmedipham		Herbicide		Phenyl-carbamate	Inhibition of photosynthesis at PS II (HRAC C1)	C16H16N2O4			Positive	[M + H]+	7.79	301.1
Chloridazon		Herbicide		Pyridazinone	Inhibition of photosynthesis at PS II (HRAC C1)	C10H8ClN3O			Positive	[M + H]+	5.54	222
Atrazine		Herbicide		Triazine	Inhibition of photosynthesis at PS II (HRAC C1)	C8H14ClN5			Positive	[M + H]+	7.51	216.1
Cyanazine		Herbicide		Triazine	Inhibition of photosynthesis at PS II (HRAC C1)	C9H13ClN6			Positive	[M + H]+	6.52	241.1
Desmetryn		Herbicide		Triazine	Inhibition of photosynthesis at PS II (HRAC C1)	C8H15N5S			Positive	[M + H]+	7.05	214.1
Dimethametryn		Herbicide		Triazine	Inhibition of photosynthesis at PS II (HRAC C1)	C11H21N5S			Positive	[M + H]+	8.74	256.1
Methoprotryne		Herbicide		Triazine	Inhibition of photosynthesis at PS II (HRAC C1)	C11H21N5OS			Positive	[M + H]+	7.76	272.1
Prometon		Herbicide		Triazine	Inhibition of photosynthesis at PS II (HRAC C1)	C10H19N5O			Positive	[M + H]+	8.28	208.1
Prometryn		Herbicide		Triazine	Inhibition of photosynthesis at PS II (HRAC C1)	C10H19N5S			Positive	[M + H]+	7.3	226.2
Propazine		Herbicide		Triazine	Inhibition of photosynthesis at PS II (HRAC C1)	C9H16ClN5			Positive	[M + H]+	3.35	189.1
Simetryn		Herbicide		Triazine	Inhibition of photosynthesis at PS II (HRAC C1)	C8H15N5S			Positive	[M + H]+	7.03	214.1
Terbumeton		Herbicide		Triazine	Inhibition of photosynthesis at PS II (HRAC C1)	C10H19N5O			Positive	[M + H]+	7.44	226.2
Terbuthylazine		Herbicide		Triazine	Inhibition of photosynthesis at PS II (HRAC C1)	C9H16ClN5			Positive	[M + H]+	8.25	230.1
Terbutryn		Herbicide		Triazine	Inhibition of photosynthesis at PS II (HRAC C1)	C10H19N5S			Positive	[M + H]+	8.43	242.1
Trietazine		Herbicide		Triazine	Inhibition of photosynthesis at PS II (HRAC C1)	C9H16ClN5			Positive	[M + H]+	8.64	230.1
Hexazinone		Herbicide		Triazinone	Inhibition of photosynthesis at PS II (HRAC C1)	C12H20N4O2			Positive	[M + H]+	6.91	253.1
Metamitron		Herbicide		Triazinone	Inhibition of photosynthesis at PS II (HRAC C1)	C10H10N4O			Positive	[M + H]+	5.3	203.1
Carfentrazone-ethyl		Herbicide		Triazolinone	Inhibition of photosynthesis at PS II (HRAC C1)	C15H14Cl2F3N3O3			Positive	[M + H]+	8.84	412
Bromacil		Herbicide		Uracil	Inhibition of photosynthesis at PS II (HRAC C1)	C9H13BrN2O2			Positive	[M + H]+	6.67	261
Lenacil		Herbicide		Uracil	Inhibition of photosynthesis at PS II (HRAC C1)	C13H18N2O2			Positive	[M + H]+	7.56	235.1
Chlorotoluron		Herbicide		Urea	Inhibition of photosynthesis at PS II (HRAC C2)	C10H13ClN2O			Positive	[M + H]+	7.49	213
Chloroxuron		Herbicide		Urea	Inhibition of photosynthesis at PS II (HRAC C2)	C15H15ClN2O2			Positive	[M + H]+	8.6	291
Cumyluron		Herbicide		Urea	Inhibition of photosynthesis at PS II (HRAC C2)	C17H19ClN2O			Positive	[M + H]+	8.49	303.1
Cycluron		Herbicide		Urea	Inhibition of photosynthesis at PS II (HRAC C2)	C11H22N2O			Positive	[M + H]+	7.78	199.1
Dimefuron		Herbicide		Urea	Inhibition of photosynthesis at PS II (HRAC C2)	C15H19ClN4O3			Positive	[M + H]+	7.9	339
Diuron		Herbicide		Urea	Inhibition of photosynthesis at PS II (HRAC C2)	C9H10Cl2N2O			Positive	[M + H]+	7.3	233
Fenuron		Herbicide		Urea	Inhibition of photosynthesis at PS II (HRAC C2)	C9H12N2O			Positive	[M + H]+	5.16	165
Fluometuron		Herbicide		Urea	Inhibition of photosynthesis at PS II (HRAC C2)	C10H11F3N2O			Positive	[M + H]+	7.81	233
Isoproturon		Herbicide		Urea	Inhibition of photosynthesis at PS II (HRAC C2)	C12H18N2O			Positive	[M + H]+	7.64	207.1
Methabenzthiazuron		Herbicide		Urea	Inhibition of photosynthesis at PS II (HRAC C2)	C10H11N3OS			Positive	[M + H]+	7.77	222
Metobromuron		Herbicide		Urea	Inhibition of photosynthesis at PS II (HRAC C2)	C9H11BrN2O2			Positive	[M + H]+	7.52	258.9
Metoxuron		Herbicide		Urea	Inhibition of photosynthesis at PS II (HRAC C2)	C10H13ClN2O2			Positive	[M + H]+	6.26	229.1
Monolinuron		Herbicide		Urea	Inhibition of photosynthesis at PS II (HRAC C2)	C9H11ClN2O2			Positive	[M + H]+	7.27	215
Neburon		Herbicide		Urea	Inhibition of photosynthesis at PS II (HRAC C2)	C12H16Cl2N2O			Positive	[M + H]+	8.87	275
Tebuthiuron		Herbicide		Urea	Inhibition of photosynthesis at PS II (HRAC C2)	C9H16N4OS			Positive	[M + H]+	6.94	229
Thidiazuron		Herbicide		Urea	Inhibition of photosynthesis at PS II (HRAC C2)	C9H8N4OS			Positive	[M + H]+	6.87	221
Bentazone		Herbicide		Benzothiadiazinone	Inhibition of photosynthesis at PS II (HRAC C3)	C10H12N2O3S			Negative	[M - H]-	6.4	239
Bromoxynil		Herbicide		Nitrile	Inhibition of photosynthesis at PS II (HRAC C3)	C7H3Br2NO			Negative	[M - H]-	7.35	275.8
Ofurace		Fungicide	PA-fungicides	Butyrolactone	Inhibition of RNA Polymerase I (FRAC 4)	C14H16ClNO3			Positive	[M + H]+	6.83	282.1
Oxadixyl		Fungicide	PA-fungicides	Oxazolidinone	Inhibition of RNA Polymerase I (FRAC 4)	C14H18N2O4			Positive	[M + H]+	6.4	279.1
Carpropamid		Fungicide	MBI-D-fungicides	Cyclopropane-carboxamide	Inhibition of Scytalone Deshydratase (FRAC 16.2) [inhibition of melanin biosynthesis]	C15H18Cl3NO			Positive	[M + H]+	8.98	334
Quinoxyfen		Fungicide		Aryloxyquinoline	Inhibition of signal transduction - mechanism unknown (FRAC 13)	C15H8Cl2FNO			Positive	[M + H]+	6.88	435
Tricyclazole		Fungicide	MBI-R-fungicides	Triazolobenzothiazole	Inhibition of Trihydroxynaphthalene Reductase (FRAC 16.1) [inhibition of melanin biosynthesis]	C9H7N3S			Positive	[M + H]+	6.44	190
Napropamide		Herbicide		Acetamide	Inhibition of Very-Long-Chain Fatty Acids Synthase (HRAC K3) [inhibition of cell division]	C17H21NO2			Positive	[M + H]+	8.71	272
Alachlor		Herbicide		Chloroacetamide	Inhibition of Very-Long-Chain Fatty Acids Synthase (HRAC K3) [inhibition of cell division]	C14H20ClNO2			Positive	[M + H]+	8.73	270.1
Dimethenamid		Herbicide		Chloroacetamide	Inhibition of Very-Long-Chain Fatty Acids Synthase (HRAC K3) [inhibition of cell division]	C12H18ClNO2S			Positive	[M + H]+	8.16	276.1
Metazachlor		Herbicide		Chloroacetamide	Inhibition of Very-Long-Chain Fatty Acids Synthase (HRAC K3) [inhibition of cell division]	C14H16ClN3O			Positive	[M + H]+	7.55	278
Metolachlor		Herbicide		Chloroacetamide	Inhibition of Very-Long-Chain Fatty Acids Synthase (HRAC K3) [inhibition of cell division]	C15H22ClNO2			Positive	[M + H]+	8.72	284.1
Anilofos		Herbicide		Organophosphate	Inhibition of Very-Long-Chain Fatty Acids Synthase (HRAC K3) [inhibition of cell division]	C13H19ClNO3PS2			Positive	[M + H]+	8.96	367.9
Piperophos		Herbicide		Organothiophosphate	Inhibition of Very-Long-Chain Fatty Acids Synthase (HRAC K3) [inhibition of cell division]	C14H28NO3PS2			Positive	[M + H]+	9.26	354.1
Flufenacet		Herbicide		Oxyacetamide	Inhibition of Very-Long-Chain Fatty Acids Synthase (HRAC K3) [inhibition of cell division]	C14H13F4N3O2S			Positive	[M + H]+	8.58	364
Zoxamide		Fungicide	Benzamides	Toluamide	Inhibition of β-tubulin assembly during mitosis (FRAC 22) [inhibition of cell division]	C14H16Cl3NO2			Positive	[M + H]+	9.02	336
Dodemorph		Fungicide	SBI-Fungicide (class II)	Morpholine	Inhibition of Δ14-reductase and Δ7→Δ8-isomerase (FRAC 5) [inhibition of sterol biosynthesis in membrane]	C18H35NO			Positive	[M + H]+	7.84	282.2
Spiroxamine		Fungicide	SBI-Fungicide (class II)	Morpholine	Inhibition of Δ14-reductase and Δ7→Δ8-isomerase (FRAC 5) [inhibition of sterol biosynthesis in membrane]	C18H35NO2			Positive	[M + H]+	8.33	298.2
Haloxyfop	Breakdown product of Haloxyfop-methyl	Herbicide	FOPs-herbicides	Aryloxyphenoxypropionate	Inhibiton of Acetyl CoA Carboxylase (HRAC A) [inhibition of lipid biosynthesis]	C15H11ClF3NO4			Positive	[M + H]+	8.74	362
Haloxyfop-methyl		Herbicide	FOPs-herbicides	Aryloxyphenoxypropionate	Inhibiton of Acetyl CoA Carboxylase (HRAC A) [inhibition of lipid biosynthesis]	C16H13ClF3NO4			Positive	[M + H]+	9.22	376
Quizalofop-P	Breakdown product of Quizalofop-ethyl	Herbicide	FOPs-herbicides	Aryloxyphenoxypropionate	Inhibiton of Acetyl CoA Carboxylase (HRAC A) [inhibition of lipid biosynthesis]	C17H13ClN2O4			Positive	[M + H]+	9.88	308
Quizalofop-P-ethyl		Herbicide	FOPs-herbicides	Aryloxyphenoxypropionate	Inhibiton of Acetyl CoA Carboxylase (HRAC A) [inhibition of lipid biosynthesis]	C19H17ClN2O4			Positive	[M + H]+	9.47	373.012
Fluazifop	Metabolite/breakdown product of Fluazifop-P-butyl	Herbicide	FOPs-herbicides	Aryloxyphenoxypropionates	Inhibiton of Acetyl CoA Carboxylase (HRAC A) [inhibition of lipid biosynthesis]	C15H12F3NO4			Positive	[M + H]+	8.02	328
Clethodim		Herbicide	DIMs-herbicides	Cyclohexanedione	Inhibiton of Acetyl CoA Carboxylase (HRAC A) [inhibition of lipid biosynthesis]	C17H26ClNO3S			Positive	[M + H]+	9.35	360.1
Sethoxydim		Herbicide	DIMs-herbicides	Cyclohexanedione	Inhibiton of Acetyl CoA Carboxylase (HRAC A) [inhibition of lipid biosynthesis]	C17H29NO3S			Positive	[M + H]+	9.51	328.2
Tepraloxydim		Herbicide	DIMs-herbicides	Cyclohexanedione	Inhibiton of Acetyl CoA Carboxylase (HRAC A) [inhibition of lipid biosynthesis]	C17H24ClNO4			Positive	[M + H]+	8.58	342.1
Tralkoxydim		Herbicide	DIMs-herbicides	Cyclohexanedione	Inhibiton of Acetyl CoA Carboxylase (HRAC A) [inhibition of lipid biosynthesis]	C20H27NO3			Positive	[M + H]+	9.7	330.2
Chlormequat		Plant growth regulator		Quaternary ammonium	Inhibitor of gibberellin biosynthesis	C5H13ClN+			Positive	[M]+	0.73	122
Mepiquat		Plant growth regulator		Quaternary ammonium	Inhibitor of gibberellin biosynthesis	C7H16N+			Positive	[M]+	0.79	114.1
Carbetamide		Herbicide		Carbanilate	Inhibitor of microtubule organization (HRAC K2)	C12H16N2O3			Positive	[M + H]+	6.4	237.1
Chlorfluazuron		Insecticide		Benzoylurea	Inhibitors of chitin biosynthesis, type 0 (IRAC 15)	C20H9Cl3F5N3O3			Positive	[M + H]+	9.9	539.9
Diflubenzuron		Insecticide		Benzoylurea	Inhibitors of chitin biosynthesis, type 0 (IRAC 15)	C14H9ClF2N2O2			Positive	[M + H]+	8.83	311
Flufenoxuron		Insecticide		Benzoylurea	Inhibitors of chitin biosynthesis, type 0 (IRAC 15)	C21H11ClF6N2O3			Positive	[M + H]+	9.77	489.2
Hexaflumuron		Insecticide		Benzoylurea	Inhibitors of chitin biosynthesis, type 0 (IRAC 15)	C16H8Cl2F6N2O3			Negative	[M - H]-	9.35	458.9
Hexythiazox		Acaricide			Mite growth inhibitor (IRAC 10A)	C17H21ClN2O2S			Positive	[M + H]+	9.71	353.1
Etoxazole		Acaricide		Organofluorine	Mite growth inhibitor (IRAC 10B)	C21H23F2NO2			Positive	[M + H]+	9.81	360.1
Teflubenzuron		Insecticide		Benzoylurea	Inhibitors of chitin biosynthesis, type 0 (IRAC 15)	C14H6Cl2F4N2O2			Negative	[M - H]-	9.66	378.9
Buprofezin		Insecticide			Inhibitors of chitin biosynthesis, type 1 (IRAC 16)	C16H23N3OS			Positive	[M + H]+	9.51	306.1
Bifenazate		Insecticide			Mitochondrial complex III electron transport inhibitors (IRAC 20D)	C17H20N2O3			Positive	[M + H]+	8.52	301.1
Spirotetramat		Insecticide		Tetramic acid derivative	Inhibitors of acetyl CoA carboxylase (IRAC 23) [inhibitor of lipid biosynthesis]	C21H27NO5			Positive	[M + H]+	8.55	374.1
Spiromesifen		Insecticide/Acaricide		Tetronic acid derivative	Inhibitors of acetyl CoA carboxylase (IRAC 23) [inhibitor of lipid biosynthesis]	C23H30O4			Positive	[M + H]+	9.75	371.1
Fenoxycarb		Insecticide		Carbamate	Juvenile hormone mimics (IRAC 7B)	C17H19NO4			Positive	[M + H]+	8.83	302
Fenpyroximate		Insecticide/Acaricide	METI-acaricides and insecticides	Pyrazole	Mitochondrial complex I electron transport inhibitor (IRAC 21A) [inhibitor of respiratory chain in mitochondria]	C24H27N3O4			Positive	[M + H]+	9.95	422.2
Tebufenpyrad		Insecticide/Acaricide	METI-acaricides and insecticides	Pyrazole	Mitochondrial complex I electron transport inhibitor (IRAC 21A) [inhibitor of respiratory chain in mitochondria]	C18H24ClN3O			Positive	[M + H]+	9.51	334.2
Fenazaquin		Insecticide/Acaricide	METI-acaricides and insecticides	Quinazoline	Mitochondrial complex I electron transport inhibitor (IRAC 21A) [inhibitor of respiratory chain in mitochondria]	C20H22N2O			Positive	[M + H]+	10.31	307.1
Rotenone		Insecticide/Acaricide			Mitochondrial complex I electron transport inhibitor (IRAC 21B)	C23H22O6			Positive	[M + H]+	8.82	395.1
Cyromazine		Insecticide		Cyromazine	Moulting disruptor (IRAC 17)	C6H10N6			Positive	[M + H]+	2.5	167
Spinosyn A		Insecticide		Spinosyn	Nicotinic acetylcholine receptor allosteric modulator (IRAC 5)	C41H65NO10			Positive	[M + H]+	9.16	732.5
Acetamiprid		Insecticide		Neonicotinoid	Nicotinic acetylcholine receptor competitive modulator (IRAC 4A)	C10H11ClN4		222.67	Positive	[M + H]+	5.57	223
Clothianidin		Insecticide		Neonicotinoid	Nicotinic acetylcholine receptor competitive modulator (IRAC 4A)	C6H8ClN5O2S			Positive	[M + H]+	5.08	250
Imidacloprid		Insecticide		Neonicotinoid	Nicotinic acetylcholine receptor competitive modulator (IRAC 4A)	C9H10ClN5O2			Positive	[M + H]+	5.09	256
Thiacloprid		Insecticide		Neonicotinoid	Nicotinic acetylcholine receptor competitive modulator (IRAC 4A)	C10H9ClN4S			Positive	[M + H]+	6.01	253
Thiamethoxam		Insecticide		Neonicotinoid	Nicotinic acetylcholine receptor competitive modulator (IRAC 4A)	C8H10ClN5O3S			Positive	[M + H]+	4.41	292
Dinotefuran		Insecticide		Neonicotinoid	Nicotinic acetylcholine receptor competitive modulator (IRAC 4A)	C7H14N4O3			Positive	[M + H]+	3.61	203.1
Amitraz		Insecticide		Amidine	Octopamine receptor agonist (IRAC 19)	C19H23N3			Positive	[M + H]+	10	294.1
Cyazofamid		Fungicide	QiI-fungicides	Cyano-imidazole	Quinone inside inhibitor (FRAC 21) [inhibitor of respiratory chain in mitochondria]	C13H13ClN4O2S			Positive	[M + H]+	8.71	325
Fluoxastrobin		Fungicide	QoI-fungicides	Dihydro-dioxazine	Quinone outside inhibitor (FRAC 11) [inhibitor of respiratory chain in mitochondria]	C21H16ClFN4O5			Positive	[M + H]+	8.56	459.1
Azoxystrobin		Fungicide	QoI-fungicides	Methoxy-acrylate	Quinone outside inhibitor (FRAC 11) [inhibitor of respiratory chain in mitochondria]	C22H17N3O5			Positive	[M + H]+	8.09	404.1
Picoxystrobin		Fungicide	QoI-fungicides	Methoxy-acrylate	Quinone outside inhibitor (FRAC 11) [inhibitor of respiratory chain in mitochondria]	C18H16F3NO4			Positive	[M + H]+	8.8	368.1
Pyraclostrobin		Fungicide	QoI-fungicides	Methoxy-carbamate	Quinone outside inhibitor (FRAC 11) [inhibitor of respiratory chain in mitochondria]	C19H18ClN3O4			Positive	[M + H]+	3.63	218
Dimoxystrobin		Fungicide	QoI-fungicides	Oximino-acetamide	Quinone outside inhibitor (FRAC 11) [inhibitor of respiratory chain in mitochondria]	C19H22N2O3			Positive	[M + H]+	8.85	327.1
Kresoxim-methyl		Fungicide	QoI-fungicides	Oximino-acetate	Quinone outside inhibitor (FRAC 11) [inhibitor of respiratory chain in mitochondria]	C18H19NO4			Positive	[M + H]+	8.88	314.1
Trifloxystrobin		Fungicide	QoI-fungicides	Oximino-acetate	Quinone outside inhibitor (FRAC 11) [inhibitor of respiratory chain in mitochondria]	C20H19F3N2O4			Positive	[M + H]+	9.25	409
Chlorantraniliprole		Insecticide		Anthranilic diamide	Ryanodine receptor modulator (IRAC 28)	C18H14BrCl2N5O2			Positive	[M + H]+	7.83	484
Cyantraniliprole		Insecticide		Anthranilic diamide	Ryanodine receptor modulator (IRAC 28)	C19H14BrClN6O2			Positive	[M + H]+	7.17	475
Flubendiamide		Insecticide		Anthranilic diamide	Ryanodine receptor modulator (IRAC 28)	C23H22F7IN2O4S			Positive	[M + H]+	8.82	683
Benodanil		Fungicide	SDHI-fungicides	Phenyl-benzamide	Succinate dehydrogenase inhibitor (FRAC 7) [inhibitor of respiratory chain in mitochondria]	C13H10INO	322.981	323.13	Positive	[M + H]+	7.44	323.9
Mepronil		Fungicide	SDHI-fungicides	Phenyl-benzamide	Succinate dehydrogenase inhibitor (FRAC 7) [inhibitor of respiratory chain in mitochondria]	C17H19NO2			Positive	[M + H]+	8.34	270.1
Fluxapyroxad		Fungicide	SDHI-fungicides	Pyrazole-carboxamide	Succinate dehydrogenase inhibitor (FRAC 7) [inhibitor of respiratory chain in mitochondria]	C18H12F5N3O			Positive	[M + H]+	8.35	382.1
Penthiopyrad		Fungicide	SDHI-fungicides	Pyrazole-carboxamide	Succinate dehydrogenase inhibitor (FRAC 7) [inhibitor of respiratory chain in mitochondria]	C16H20F3N3OS			Positive	[M + H]+	8.9	360.1
Boscalid		Fungicide	SDHI-fungicides	Pyridine-carboxamide	Succinate dehydrogenase inhibitor (FRAC 7) [inhibitor of respiratory chain in mitochondria]	C18H12Cl2N2O			Positive	[M + H]+	8.27	343
Fluopyram		Fungicide		Pyridinyl-ethylbenzamide	Succinate dehydrogenase inhibitor (FRAC 7) [inhibitor of respiratory chain in mitochondria]	C16H11ClF6N2O			Positive	[M + H]+	8.51	397.1
2,4-D	2,4-dichlorophenoxyacetic acid	Herbicide		Phenoxy-carboxylic acid	Synthetic auxin (HRAC O)	C8H6Cl2O3	219.969	221.03	Negative	[M - H]-	7.25	218.9
DNOC	4,6-Dinitro-ortho-cresol	Herbicide		Dinitrophenols	Uncoupling of oxidative phosphorylation (HRAC M)	C7H6N2O5			Negative	[M - H]-	7.34	197
Cyflufenamid		Fungicide		Phenyl-acetamide	Unknown mode of action (FRAC U6)	C20H17F5N2O2			Positive	[M + H]+	9.07	413
Metrafenone		Fungicide	Aryl-phenyl-ketone	Benzophenone	Unknown mode of action (FRAC U8)	C19H21BrO5			Positive	[M + H]+	9.18	409
Butafenacil		Herbicide		Pyrimidinedione	Unknown mode of action (HRAC Z)	C20H18ClF3N2O6		474.82	Positive	[M + H]+	8.5	492.1
Benzoximate		Insecticide		Benzoximate	Unknown mode of action (IRAC UN)	C18H18ClNO5			Positive	[M + H]+	9.15	364
Brodifacoum		Rodenticide		4-Hydroxycoumarin	Vitamin K antagonist	C31H23BrO3	522.083	523.42	Positive	[M + H]+	10.16	523.1
Difenacoum		Rodenticide		4-Hydroxycoumarin	Vitamin K antagonist	C31H24O3			Positive	[M + H]+	9.88	445.1
Indoxacarb		Insecticide		Oxadiazine	Voltage-dependent sodium channel blocker (IRAC 22A)	C22H17ClF3N3O7			Positive	[M + H]+	9.23	528
Thiophanate-methyl		Fungicide		Thiophanate	β-tubulin assembly inhibitor (FRAC 1) [inhibitor of mitosis]	C12H14N4O4S2			Positive	[M + H]+	6.69	343
Metalayl		Fungicide	PA-fungicides	Acylalanine		C15H20NO4			Positive	[M + H]+	6.4	280.1
Pymetrozine		Insecticide		Azomethine	Chordotonal organ TRPV channel modulator (IRAC 9)	C10H11N5O			Positive	[M + H]+	9.41	252.1
Thiabendazole		Fungicide		Benzamidazole		C10H7N3S			Positive	[M + H]+	5.25	202
Isoxaben		Herbicide		Benzamide		C18H24N2O4			Positive	[M + H]+	8.27	333.1
Propyzamide		Herbicide		Benzamide		C12H11Cl2NO			Positive	[M + H]+	6.65	210
Carbendazim		Fungicide		Benzimidazole		C9H9N3O2			Positive	[M + H]+	4.51	192
Fuberidazole		Fungicide		Benzimidazole		C11H8N2O			Positive	[M + H]+	5.38	185.1
Benoxacor		Herbicide safener		Benzoxazine		C11H11Cl2NO2			Positive	[M + H]+	7.91	260
Bupirimate		Fungicide		Hydroxy-(2-amino-)pyrimidine		C13H24N4O3S			Positive	[M + H]+	8.66	317.1
Fenamidone		Fungicide		Imidazolinone		C17H17N3OS			Positive	[M + H]+	8.13	312.1
Imazaquin		Herbicide		Imidazolinone		C17H17N3O3			Positive	[M + H]+	6.84	312.1
Imazethapyr		Herbicide		Imidazolinone		C15H19N3O3			Positive	[M + H]+	6.35	290.1
Isoxadifen-ethyl		Herbicide safener		Isoxazoline		C18H17NO3			Positive	[M + H]+	8.87	296.1
Ioxynil		Herbicide		Nitrile		C7H3I2NO			Negative	[M - H]-	7.85	369.8
Mefenacet		Herbicide		Oxyacetamide		C16H14N2O2S			Positive	[M + H]+	8.55	299
Phenmedipham		Herbicide		Phenyl-carbamate		C16H16N2O4			Positive	[M + H]+	7.9	301.1
Ethirimol		Fungicide		Pyrimidine		C11H19N3O			Positive	[M + H]+	6.06	210.2
Prosulfocarb		Herbicide		Thiocarbamate		C14H21NOS			Positive	[M + H]+	8.34	256
Thiobencarb		Herbicide		Thiocarbamate		C12H16ClNOS			Positive	[M + H]+	9.23	258
Paclobutrazol		Plant growth regulator/Fungicide		Triazole		C15H20ClN3O			Positive	[M + H]+	8.29	294.1
Forchlorfenuron		Plant growth regulator		Urea		C12H10ClN3O			Positive	[M + H]+	7.77	248
Ancymidol		Plant growth regulator				C15H16N2O2	256.121	256.3	Positive	[M + H]+	6.91	257.1
Benzoylprop-ethyl		Herbicide				C18H17Cl2NO3			Positive	[M + H]+	9.02	366
d10-Chlorpyrifos		Internal standard							Positive	[M + H]+	9.75	359.9
d4-Imidacloprid		Internal standard							Positive	[M + H]+	5.09	260
d5-Atrazine		Internal standard							Positive	[M + H]+	7.51	221
d7-Bentazone		Internal standard							Negative	[M - H]-	6.36	246
d7-Propamocarb		Internal standard							Positive	[M + H]+	3.35	196.2
Fluorochloridone		Herbicide				C12H10Cl2F3NO			Positive	[M + H]+	8.48	312
Griseofulvin		Fungicide				C17H17ClO6			Positive	[M + H]+	7.61	353.1

## Sheet: SRM table
Compound	Retention Time (min)	RT Window (min)	Polarity	Precursor (m/z)	Product (m/z)	Collision Energy (V)	Min Dwell Time (ms)	RF Lens (V)
2,4-D	7.25	0.6	Negative	218.9	125	26	5.63	101
2,4-D	7.25	0.6	Negative	218.9	160.9	13	5.63	101
Acephate	2.78	1.2	Positive	184.1	124.9	18	21.133	103
Acephate	2.78	1.2	Positive	184.1	143	8	21.133	103
Acetamiprid	5.57	1	Positive	223	90	34	10.799	117.57
Acetamiprid	5.57	1	Positive	223	125.9	21	10.799	117.57
Alachlor	8.73	1.2	Positive	270.1	162.1	20	2.232	112
Alachlor	8.73	1.2	Positive	270.1	238.1	10	2.232	112
Aldicarb sulfone	3.75	1.2	Positive	223.1	86.1	16	19.214	117
Aldicarb sulfone	3.75	1.2	Positive	223.1	148	10	19.214	117
Aminocarb	3.39	1.2	Positive	209.1	137.1	24	19.214	124
Aminocarb	3.39	1.2	Positive	209.1	152.1	14	19.214	124
Amitraz	10	0.6	Positive	294.1	122.1	29	6.891	103.02
Amitraz	10	0.6	Positive	294.1	163.1	14	6.891	103.02
Ancymidol	6.91	0.6	Positive	257.1	81.1	25	8.695	157
Ancymidol	6.91	0.6	Positive	257.1	135	25	8.695	157
Anilofos	8.96	0.6	Positive	367.9	124.9	31	2.232	173
Anilofos	8.96	0.6	Positive	367.9	198.9	14	2.232	173
Atrazine	7.51	0.6	Positive	216.1	103.9	29	5.033	167
Atrazine	7.51	0.6	Positive	216.1	173.9	17	5.033	167
Avermectin B1a	10.04	0.6	Positive	890.6	305.2	25	7.193	225
Avermectin B1a	10.04	0.6	Positive	890.6	567.3	14	7.193	225
Azaconazole	7.86	0.6	Positive	300	159	28	3.695	162
Azaconazole	7.86	0.6	Positive	300	231	17	3.695	162
Azamethiphos	6.61	0.6	Positive	324.9	111.9	34	8.695	166
Azamethiphos	6.61	0.6	Positive	324.9	182.9	16	8.695	166
Azinphos-methyl	8	0.6	Positive	318	125	17	2.99	103
Azinphos-methyl	8	0.6	Positive	318	132	15	2.99	103
Azoxystrobin	8.09	0.6	Positive	404.1	329	31	2.986	175
Azoxystrobin	8.09	0.6	Positive	404.1	372	14	2.986	175
Bendiocarb	6.74	0.6	Positive	224	109	28	8.695	104
Bendiocarb	6.74	0.6	Positive	224	167.1	10	8.695	104
Benodanil	7.44	0.6	Positive	323.9	202.9	35	5.033	180
Benodanil	7.44	0.6	Positive	323.9	230.9	23	5.033	180
Benoxacor	7.91	0.6	Positive	260	134	29	3.695	173
Benoxacor	7.91	0.6	Positive	260	149.1	18	3.695	173
Bentazone	6.4	0.6	Negative	239	132	26	8.695	169
Bentazone	6.4	0.6	Negative	239	197.1	22	8.695	169
Benzoximate	9.15	0.6	Positive	364	105	24	2.428	105
Benzoximate	9.15	0.6	Positive	364	199	10	2.428	105
Benzoylprop-ethyl	9.02	0.6	Positive	366	77.1	48	2.232	134
Benzoylprop-ethyl	9.02	0.6	Positive	366	105	16	2.232	134
Bifenazate	8.52	0.6	Positive	301.1	170.1	19	2.232	119
Bifenazate	8.52	0.6	Positive	301.1	198	10	2.232	119
Boscalid	8.27	0.6	Positive	343	140	19	2.302	174
Boscalid	8.27	0.6	Positive	343	307	21	2.302	174
Brodifacoum	10.16	0.6	Positive	523.1	178	34	10.752	289
Brodifacoum	10.16	0.6	Positive	523.1	335	22	10.752	289
Bromacil	6.67	0.6	Positive	261	187.8	28	8.695	112
Bromacil	6.67	0.6	Positive	261	204.9	14	8.695	112
Bromoxynil	7.35	0.6	Negative	275.8	78.9	30	5.414	194
Bromoxynil	7.35	0.6	Negative	275.8	80.9	30	5.414	194
Bromuconazole I	8.55	0.6	Positive	378	159	30	2.232	185
Bromuconazole I	8.55	0.6	Positive	378	161	30	2.232	185
Bromuconazole II	8.95	0.6	Positive	378	159	30	2.232	185
Bromuconazole II	8.95	0.6	Positive	378	161	30	2.232	185
Bupirimate	8.66	0.6	Positive	317.1	108	26	2.232	204
Bupirimate	8.66	0.6	Positive	317.1	166.1	26	2.232	204
Buprofezin	9.51	0.6	Positive	306.1	116	16	3.371	129
Buprofezin	9.51	0.6	Positive	306.1	201.1	12	3.371	129
Butafenacil	8.5	0.6	Positive	492.1	331	24	2.232	170
Butafenacil	8.5	0.6	Positive	492.1	349	15	2.232	170
Butocarboxim sulfoxide	3.47	1.4	Positive	207.1	88	10	19.214	94
Butocarboxim sulfoxide	3.47	1.4	Positive	207.1	132	10	19.214	94
Butoxycarboxim	3.67	1.4	Positive	223.1	106	10	19.214	86
Butoxycarboxim	3.67	1.4	Positive	223.1	166.1	14	19.214	86
Carbaryl	7.14	0.6	Positive	202	127	28	7.185	95
Carbaryl	7.14	0.6	Positive	202	145.1	10	7.185	95
Carbendazim	4.51	0.8	Positive	192	132	30	14.96	103
Carbendazim	4.51	0.8	Positive	192	160.1	18	14.96	103
Carbetamide	6.4	0.6	Positive	237.1	120	16	8.695	102
Carbetamide	6.4	0.6	Positive	237.1	192	10	8.695	102
Carbofuran	6.75	0.6	Positive	222	123	22	8.695	111
Carbofuran	6.75	0.6	Positive	222	165.1	12	8.695	111
Carbofuran-3-Hydroxy	5.26	0.6	Positive	238.1	163.1	15	10.799	119
Carbofuran-3-Hydroxy	5.26	0.6	Positive	238.1	181	10	10.799	119
Carfentrazone-ethyl	8.84	0.6	Positive	412	346	23	2.232	217
Carfentrazone-ethyl	8.84	0.6	Positive	412	366	18	2.232	217
Carpropamid	8.98	0.6	Positive	334	139	20	2.232	126
Carpropamid	8.98	0.6	Positive	334	195.9	13	2.232	126
Chlorantraniliprole	7.83	0.6	Positive	484	285.8	11	3.695	182
Chlorantraniliprole	7.83	0.6	Positive	484	452.8	17	3.695	182
Chlorfenvinphos	9	0.6	Positive	358.9	98.9	29	2.232	159
Chlorfenvinphos	9	0.6	Positive	358.9	155.1	13	2.232	159
Chlorfluazuron	9.9	0.6	Positive	539.9	158	20	6.337	223
Chlorfluazuron	9.9	0.6	Positive	539.9	382.9	21	6.337	223
Chloridazon	5.54	0.6	Positive	222	77.1	33	11.44	152
Chloridazon	5.54	0.6	Positive	222	104	23	11.44	152
Chlormequat	0.73	1	Positive	122	58	27	81.845	113
Chlormequat	0.73	1	Positive	122	63	21	81.845	113
Chlorotoluron	7.49	0.6	Positive	213	46	16	5.033	141
Chlorotoluron	7.49	0.6	Positive	213	72.1	18	5.033	141
Chloroxuron	8.6	0.6	Positive	291	72.1	21	2.232	178
Chloroxuron	8.6	0.6	Positive	291	164.1	15	2.232	178
Chlorpyrifos	9.75	0.6	Positive	349.9	96.9	31	5.402	108
Chlorpyrifos	9.75	0.6	Positive	349.9	197.9	18	5.402	108
Clethodim	9.35	0.6	Positive	360.1	164.1	18	2.724	140
Clethodim	9.35	0.6	Positive	360.1	268.1	12	2.724	140
Clomazone	7.97	0.6	Positive	240	89	47	3.181	134
Clomazone	7.97	0.6	Positive	240	125	21	3.181	134
Clothianidin	5.08	0.8	Positive	250	132	16	10.799	90
Clothianidin	5.08	0.8	Positive	250	169	12	10.799	90
Coumaphos	9.09	0.6	Positive	363	227	26	2.24	169
Coumaphos	9.09	0.6	Positive	363	307	17	2.24	169
Crotoxyphos	8.24	0.6	Positive	332	127	25	2.37	100
Crotoxyphos	8.24	0.6	Positive	332	211	10	2.37	100
Cumyluron	8.49	0.6	Positive	303.1	125	33	2.232	137
Cumyluron	8.49	0.6	Positive	303.1	185	13	2.232	137
Cyanazine	6.52	0.6	Positive	241.1	103.9	29	8.695	164
Cyanazine	6.52	0.6	Positive	241.1	214.1	18	8.695	164
Cyantraniliprole	7.17	0.6	Positive	475	285.9	11	6.895	158
Cyantraniliprole	7.17	0.6	Positive	475	444	18	6.895	158
Cyazofamid	8.71	0.6	Positive	325	108	16	2.232	122
Cyazofamid	8.71	0.6	Positive	325	261	10	2.232	122
Cycloate	9.32	0.6	Positive	216	83.1	16	2.571	126
Cycloate	9.32	0.6	Positive	216	154.1	12	2.571	126
Cycluron	7.78	0.6	Positive	199.1	72.1	22	3.695	137
Cycluron	7.78	0.6	Positive	199.1	89	15	3.695	137
Cyflufenamid	9.07	0.6	Positive	413	241.1	23	2.232	161
Cyflufenamid	9.07	0.6	Positive	413	295	15	2.232	161
Cyprodynil	9.02	0.6	Positive	226.1	93	34	2.232	152.6
Cyprodynil	9.02	0.6	Positive	226.1	108.1	26	2.232	152.6
Cyromazine	2.5	1.2	Positive	167	85.1	19	21.133	133
Cyromazine	2.5	1.2	Positive	167	125.1	18	21.133	133
d10-Chlorpyrifos	9.75	0.6	Positive	359.9	98.9	31	5.402	123
d10-Chlorpyrifos	9.75	0.6	Positive	359.9	199	20	5.402	123
d4-Imidacloprid	5.09	0.8	Positive	260	179.1	18	10.799	113
d4-Imidacloprid	5.09	0.8	Positive	260	213.1	16	10.799	113
d5-Atrazine	7.51	0.6	Positive	221	101	25	5.033	113
d5-Atrazine	7.51	0.6	Positive	221	179.1	18	5.033	113
d7-Bentazone	6.36	0.6	Negative	246	132	26	8.695	134
d7-Bentazone	6.36	0.6	Negative	246	182.1	20	8.695	134
d7-Propamocarb	3.35	1.2	Positive	196.2	103.1	18	19.214	97
d7-Propamocarb	3.35	1.2	Positive	196.2	151.2	14	19.214	97
Demeton-S-methylsulfone	4.29	0.8	Positive	263	108.9	28	19.23	150
Demeton-S-methylsulfone	4.29	0.8	Positive	263	169	16	19.23	150
Desmedipham	7.79	0.6	Positive	301.1	136	20	3.695	133
Desmedipham	7.79	0.6	Positive	301.1	182	10	3.695	133
Desmetryn	7.05	0.6	Positive	214.1	82	30	7.185	161
Desmetryn	7.05	0.6	Positive	214.1	172	18	7.185	161
Dicrotophos	4.83	0.8	Positive	238	127	18	10.799	127
Dicrotophos	4.83	0.8	Positive	238	193	10	10.799	127
Diethofencarb	7.99	0.6	Positive	268	124	32	2.99	114
Diethofencarb	7.99	0.6	Positive	268	226.1	10	2.99	114
Difenacoum	9.88	0.8	Positive	445.1	179	31	5.412	236
Difenacoum	9.88	0.8	Positive	445.1	257.1	20	5.412	236
Difenoconazole	9.32	0.8	Positive	406	251	25	2.428	165
Difenoconazole	9.32	0.8	Positive	406	337	16	2.428	165
Diflubenzuron	8.83	0.6	Positive	311	141.1	32	2.232	131
Diflubenzuron	8.83	0.6	Positive	311	158	13	2.232	131
Dimefuron	7.9	0.6	Positive	339	72.1	26	3.695	220
Dimefuron	7.9	0.6	Positive	339	167	22	3.695	220
Dimethametryn	8.74	0.6	Positive	256.1	96	30	2.232	180
Dimethametryn	8.74	0.6	Positive	256.1	186	21	2.232	180
Dimethenamid	8.16	0.6	Positive	276.1	168.1	24	2.906	135
Dimethenamid	8.16	0.6	Positive	276.1	244.1	14	2.906	135
Dimethoate	5.24	0.6	Positive	230	124.9	21	10.799	106
Dimethoate	5.24	0.6	Positive	230	198.9	10	10.799	106
Dimethomorph	8.39	0.8	Positive	388.1	165.1	31	2.232	225
Dimethomorph	8.39	0.8	Positive	388.1	301	21	2.232	225
Dimoxystrobin	8.85	0.6	Positive	327.1	116	22	2.232	108
Dimoxystrobin	8.85	0.6	Positive	327.1	205	10	2.232	108
Diniconazole	9.23	0.6	Positive	326	70	26	2.428	178
Diniconazole	9.23	0.6	Positive	326	159.1	31	2.428	178
Dinotefuran	3.61	1.2	Positive	203.1	113.1	10	19.214	98
Dinotefuran	3.61	1.2	Positive	203.1	129.1	10	19.214	98
Dithiopyr	9.33	0.6	Positive	402	272	29	2.571	167
Dithiopyr	9.33	0.6	Positive	402	354	18	2.571	167
Diuron	7.3	0.8	Positive	233	46	18	5.414	145
Diuron	7.3	0.8	Positive	233	72.1	19	5.414	145
DNOC	7.34	0.6	Negative	197	137	18	5.414	147
DNOC	7.34	0.6	Negative	197	180	19	5.414	147
Dodemorph	7.84	0.8	Positive	282.2	98.1	27	3.589	188
Dodemorph	7.84	0.8	Positive	282.2	116.1	21	3.589	188
Epoxiconazole	8.74	0.6	Positive	330	101	44	2.232	149
Epoxiconazole	8.74	0.6	Positive	330	121	21	2.232	149
Esprocarb	9.55	0.6	Positive	266.1	71	14	3.582	139
Esprocarb	9.55	0.6	Positive	266.1	91	24	3.582	139
Ethiofencarb	8.1	5	Positive	226.1	107	17	2.232	105
Ethiofencarb	8.1	5	Positive	226.1	164.1	8	2.232	105
Ethiofencarb sulfone	4.77	0.6	Positive	258	106.9	16	10.799	119
Ethiofencarb sulfone	4.77	0.6	Positive	258	200.9	10	10.799	119
Ethiofencarb sulfoxide	4.94	0.8	Positive	242.1	106.9	18	10.799	106
Ethiofencarb sulfoxide	4.94	0.8	Positive	242.1	185.1	10	10.799	106
Ethiprole	8.12	0.6	Positive	397	255	36	2.986	189
Ethiprole	8.12	0.6	Positive	397	350.9	21	2.986	189
Ethirimol	6.06	0.6	Positive	210.2	98	28	13.915	192
Ethirimol	6.06	0.6	Positive	210.2	140.1	22	13.915	192
Ethofumesate	8.06	0.6	Positive	287.1	121	16	2.986	159
Ethofumesate	8.06	0.6	Positive	287.1	259.1	10	2.986	159
Ethoxyquin	7.68	0.6	Positive	218.1	160	33	4.671	183
Ethoxyquin	7.68	0.6	Positive	218.1	174	29	4.671	183
Etofenprox	10.33	0.6	Positive	394.3	177.1	15	12.956	133
Etofenprox	10.33	0.6	Positive	394.3	359.2	10	12.956	133
Etoxazole	9.81	0.6	Positive	360.1	141	31	5.412	201
Etoxazole	9.81	0.6	Positive	360.1	304	18	5.412	201
Etrimfos	8.98	0.6	Positive	293	124.9	26	2.232	178
Etrimfos	8.98	0.6	Positive	293	265.1	17	2.232	178
Fenamidone	8.13	0.6	Positive	312.1	92	25	2.986	151
Fenamidone	8.13	0.6	Positive	312.1	236.1	15	2.986	151
Fenamiphos	8.78	0.6	Positive	304.1	202	35	2.232	180
Fenamiphos	8.78	0.6	Positive	304.1	217	23	2.232	180
Fenazaquin	10.31	0.6	Positive	307.1	57.1	23	12.956	159
Fenazaquin	10.31	0.6	Positive	307.1	161.1	17	12.956	159
Fenbuconazole	8.76	0.6	Positive	337.1	70.1	21	2.232	188
Fenbuconazole	8.76	0.6	Positive	337.1	125	31	2.232	188
Fenhexamid	8.52	0.6	Positive	302	55	35	2.232	166
Fenhexamid	8.52	0.6	Positive	302	97	23	2.232	166
Fenobucarb	8.01	0.6	Positive	208.1	95	15	2.986	110
Fenobucarb	8.01	0.6	Positive	208.1	152.1	10	2.986	110
Fenoxycarb	8.83	0.6	Positive	302	88	18	2.232	103
Fenoxycarb	8.83	0.6	Positive	302	116	10	2.232	103
Fenpyroximate	9.95	0.6	Positive	422.2	214.1	30	6.891	197
Fenpyroximate	9.95	0.6	Positive	422.2	366.2	16	6.891	197
Fensulfothion	7.69	0.6	Positive	309	253	18	4.668	180
Fensulfothion	7.69	0.6	Positive	309	280.9	15	4.668	180
Fenthion	9.04	0.6	Positive	279	169	16	2.232	133
Fenthion	9.04	0.6	Positive	279	247	13	2.232	133
Fenthion-sulfoxide	7.13	0.6	Positive	295	108.9	32	7.185	187
Fenthion-sulfoxide	7.13	0.6	Positive	295	280	19	7.185	187
Fenuron	5.16	0.6	Positive	165	46.1	15	10.799	116
Fenuron	5.16	0.6	Positive	165	72.1	15	10.799	116
Fipronil	8.74	0.6	Negative	434.9	250	26	2.232	138
Fipronil	8.74	0.6	Negative	434.9	330	25	2.232	138
Fipronil sulfone	8.95	0.6	Negative	450.8	282	26	2.232	152
Fipronil sulfone	8.95	0.6	Negative	450.8	415	15	2.232	152
Florasulam	6.03	0.6	Positive	360	129	26	13.926	179
Florasulam	6.03	0.6	Positive	360	144	18	13.926	179
Fluazifop	8.02	0.6	Positive	328	254	26	2.986	174
Fluazifop	8.02	0.6	Positive	328	282	19	2.986	174
Fluazinam	9.52	0.6	Negative	462.8	397.9	16	3.371	194
Fluazinam	9.52	0.6	Negative	462.8	415.9	19	3.371	194
Flubendiamide	8.82	0.6	Positive	683	274	30	2.232	195
Flubendiamide	8.82	0.6	Positive	683	408	10	2.232	195
Fludioxonil	8.35	0.6	Negative	247	126.1	31	2.302	149
Fludioxonil	8.35	0.6	Negative	247	180	28	2.302	149
Flufenacet	8.58	0.6	Positive	364	152.1	19	2.232	126
Flufenacet	8.58	0.6	Positive	364	194	10	2.232	126
Flufenoxuron	9.77	0.6	Positive	489.2	140.9	41	5.412	142
Flufenoxuron	9.77	0.6	Positive	489.2	158.1	18	5.412	142
Flumetsulam	5.22	0.6	Positive	326	109	60	10.799	192
Flumetsulam	5.22	0.6	Positive	326	129	26	10.799	192
Fluometuron	7.81	0.6	Positive	233	46	18	3.695	145
Fluometuron	7.81	0.6	Positive	233	72.1	19	3.695	145
Fluopicolide	8.32	0.6	Positive	383	145	48	2.302	193
Fluopicolide	8.32	0.6	Positive	383	173	23	2.302	193
Fluopyram	8.51	0.6	Positive	397.1	173	29	2.232	170
Fluopyram	8.51	0.6	Positive	397.1	208	22	2.232	170
Fluorochloridone	8.48	0.6	Positive	312	145	48	2.232	132
Fluorochloridone	8.48	0.6	Positive	312	292	21	2.232	132
Fluoxastrobin	8.56	0.6	Positive	459.1	188	35	2.232	219
Fluoxastrobin	8.56	0.6	Positive	459.1	427	17	2.232	219
Fluquinoconazole	8.57	0.6	Positive	376	307.1	26	2.232	130
Fluquinoconazole	8.57	0.6	Positive	376	349	19	2.232	130
Flusilazole	8.82	0.6	Positive	316.1	165.1	27	2.232	192
Flusilazole	8.82	0.6	Positive	316.1	247.1	18	2.232	192
Flutriafol	7.49	0.6	Positive	302	70	19	5.033	144
Flutriafol	7.49	0.6	Positive	302	123	28	5.033	144
Fluxapyroxad	8.35	0.6	Positive	382.1	342.1	20	2.302	139.64
Fluxapyroxad	8.35	0.6	Positive	382.1	362.1	13	2.302	139.64
Forchlorfenuron	7.77	0.6	Positive	248	93	33	3.695	134
Forchlorfenuron	7.77	0.6	Positive	248	129	18	3.695	134
Formetanate hydrochloride	3.4	1	Positive	222.1	120	27	19.214	144
Formetanate hydrochloride	3.4	1	Positive	222.1	165.1	15	19.214	144
Formothion	6.29	0.6	Positive	258	125	22	9.658	80
Formothion	6.29	0.6	Positive	258	199	9	9.658	80
Fosthiazate	7.26	0.6	Positive	284	103.9	21	5.629	118
Fosthiazate	7.26	0.6	Positive	284	228	10	5.629	118
Fuberidazole	5.38	0.8	Positive	185.1	65	43	10.799	152
Fuberidazole	5.38	0.8	Positive	185.1	157	22	10.799	152
Furathiocarb	9.46	0.6	Positive	383.1	194.9	18	3.371	176
Furathiocarb	9.46	0.6	Positive	383.1	252.1	13	3.371	176
Griseofulvin	7.61	0.6	Positive	353.1	165.1	20	5.033	188
Griseofulvin	7.61	0.6	Positive	353.1	285.1	18	5.033	188
Halofenozide	8.15	0.6	Positive	331	105	18	2.906	99
Halofenozide	8.15	0.6	Positive	331	275.1	10	2.906	99
Haloxyfop	8.74	0.6	Positive	362	91	30	2.232	166
Haloxyfop	8.74	0.6	Positive	362	316	18	2.232	166
Haloxyfop-methyl	9.22	0.6	Positive	376	91	31	2.428	180
Haloxyfop-methyl	9.22	0.6	Positive	376	316	17	2.428	180
Heptenophos	7.74	0.6	Positive	251	125	13	4.073	123
Heptenophos	7.74	0.6	Positive	251	127	14	4.073	123
Hexaconazole	9.08	0.6	Positive	314	70	21	2.232	151
Hexaconazole	9.08	0.6	Positive	314	159	32	2.232	151
Hexaflumuron	9.35	0.6	Negative	458.9	175	36	2.724	142
Hexaflumuron	9.35	0.6	Negative	458.9	438.9	10	2.724	142
Hexazinone	6.91	0.6	Positive	253.1	71.1	36	8.695	141
Hexazinone	6.91	0.6	Positive	253.1	171.1	16	8.695	141
Hexythiazox	9.71	0.6	Positive	353.1	168	25	5.402	123
Hexythiazox	9.71	0.6	Positive	353.1	228	15	5.402	123
Imazalil	7.48	0.6	Positive	297	159	23	5.033	170
Imazalil	7.48	0.6	Positive	297	200.9	18	5.033	170
Imazaquin	6.84	0.6	Positive	312.1	199	28	8.695	195
Imazaquin	6.84	0.6	Positive	312.1	267.1	21	8.695	195
Imazethapyr	6.35	0.6	Positive	290.1	177	27	8.695	189
Imazethapyr	6.35	0.6	Positive	290.1	248.1	19	8.695	189
Imibenconazole	9.62	0.6	Positive	411	125	31	4.521	209
Imibenconazole	9.62	0.6	Positive	411	171	20	4.521	209
Imidacloprid	5.09	0.8	Positive	256	175	18	10.799	114
Imidacloprid	5.09	0.8	Positive	256	209	16	10.799	114
Indoxacarb	9.23	0.6	Positive	528	150	24	2.428	233
Indoxacarb	9.23	0.6	Positive	528	203	38	2.428	233
Ioxynil	7.85	0.6	Negative	369.8	126.8	35	3.695	204
Ioxynil	7.85	0.6	Negative	369.8	214.9	32	3.695	204
Iprovalicarb	8.51	0.8	Positive	321.1	91	45	2.232	129
Iprovalicarb	8.51	0.8	Positive	321.1	119.1	19	2.232	129
Isocarbophos	7.61	0.6	Positive	307	121	34	5.033	73
Isocarbophos	7.61	0.6	Positive	307	231	16	5.033	73
Isoprocarb	7.45	0.6	Positive	194.1	95	15	5.033	105
Isoprocarb	7.45	0.6	Positive	194.1	137.1	10	5.033	105
Isoprothiolane	8.39	0.6	Positive	291.1	188.8	22	2.302	116
Isoprothiolane	8.39	0.6	Positive	291.1	230.9	10	2.302	116
Isoproturon	7.64	0.6	Positive	207.1	72.1	19	5.033	143
Isoproturon	7.64	0.6	Positive	207.1	165.1	14	5.033	143
Isoxaben	8.27	0.6	Positive	333.1	107.1	60	2.302	167
Isoxaben	8.27	0.6	Positive	333.1	165.1	19	2.302	167
Isoxadifen-ethyl	8.87	0.6	Positive	296.1	232.1	17	2.232	146
Isoxadifen-ethyl	8.87	0.6	Positive	296.1	263.1	10	2.232	146
Kresoxim-methyl	8.88	0.6	Positive	314.1	222.1	13	2.232	116
Kresoxim-methyl	8.88	0.6	Positive	314.1	267.1	10	2.232	116
Lenacil	7.56	0.6	Positive	235.1	136	32	5.033	109
Lenacil	7.56	0.6	Positive	235.1	153.1	16	5.033	109
Malaoxon	6.84	0.6	Positive	315	99	23	8.695	133
Malaoxon	6.84	0.6	Positive	315	127	12	8.695	133
Mandipropamid	8.27	0.6	Positive	412.1	328.1	15	2.302	186
Mandipropamid	8.27	0.6	Positive	412.1	356.1	10	2.302	186
Mefenacet	8.55	0.6	Positive	299	120	25	2.232	132
Mefenacet	8.55	0.6	Positive	299	148.1	14	2.232	132
Mepiquat	0.79	1	Positive	114.1	58	25	81.845	128
Mepiquat	0.79	1	Positive	114.1	98	26	81.845	128
Mepronil	8.34	0.6	Positive	270.1	119	24	2.302	159
Mepronil	8.34	0.6	Positive	270.1	228.1	15	2.302	159
Metalaxyl	6.4	4	Positive	280.1	192.2	18	2.986	98
Metalaxyl	6.4	4	Positive	280.1	220.2	14	2.986	98
Metamitron	5.3	0.6	Positive	203.1	104	23	10.799	170
Metamitron	5.3	0.6	Positive	203.1	175.1	17	10.799	170
Metazachlor	7.55	0.6	Positive	278	134.1	22	5.033	111
Metazachlor	7.55	0.6	Positive	278	210.1	10	5.033	111
Metconazole	9.11	0.6	Positive	320.1	70	24	2.24	170
Metconazole	9.11	0.6	Positive	320.1	125	38	2.24	170
Methabenzthiazuron	7.77	0.6	Positive	222	150	33	3.695	118
Methabenzthiazuron	7.77	0.6	Positive	222	165.1	17	3.695	118
Methamidophos	1.83	2	Positive	141.9	94	14	29.7	100
Methamidophos	1.83	2	Positive	141.9	125	14	29.7	100
Methiocarb	8.2	0.6	Positive	226.1	121.1	19	2.906	105
Methiocarb	8.2	0.6	Positive	226.1	169.1	10	2.906	105
Methiocarb sulfone	5.66	0.6	Positive	258	122	19	12.191	119
Methiocarb sulfone	5.66	0.6	Positive	258	201	10	12.191	119
Methiocarb sulfoxide	5.31	0.6	Positive	242	122.1	30	10.799	134
Methiocarb sulfoxide	5.31	0.6	Positive	242	185	13	10.799	134
Methomyl	4.17	1	Positive	163.1	88	10	19.214	71
Methomyl	4.17	1	Positive	163.1	106.1	10	19.214	71
Methoprotryne	7.76	0.6	Positive	272.1	170	29	3.695	175
Methoprotryne	7.76	0.6	Positive	272.1	198	23	3.695	175
Methoxyfenozide	8.4	0.6	Positive	369.1	149.1	17	2.302	113
Methoxyfenozide	8.4	0.6	Positive	369.1	313.1	10	2.302	113
Metobromuron	7.52	0.6	Positive	258.9	148	15	5.033	114
Metobromuron	7.52	0.6	Positive	258.9	169.9	19	5.033	114
Metolachlor	8.72	0.6	Positive	284.1	176.1	26	2.232	143
Metolachlor	8.72	0.6	Positive	284.1	252.1	15	2.232	143
Metolcarb	6.39	0.6	Positive	166	94	34	8.695	83
Metolcarb	6.39	0.6	Positive	166	109	12	8.695	83
Metosulam	7.06	0.6	Positive	418	140	55	7.185	233
Metosulam	7.06	0.6	Positive	418	175	5	7.185	233
Metoxuron	6.26	0.6	Positive	229.1	72.1	18	9.665	145
Metoxuron	6.26	0.6	Positive	229.1	156	26	9.665	145
Metrafenone	9.18	0.6	Positive	409	209.1	14	2.428	169
Metrafenone	9.18	0.6	Positive	409	227	21	2.428	169
Mevinphos I	5.31	0.6	Positive	225	127	17	10.799	97
Mevinphos I	5.31	0.6	Positive	225	192.9	10	10.799	97
Mevinphos II	5.87	0.6	Positive	225	127	17	13.93	97
Mevinphos II	5.87	0.6	Positive	225	192.9	10	13.93	97
Mexacarbate	4.74	0.8	Positive	223.1	151.1	24	10.799	136
Mexacarbate	4.74	0.8	Positive	223.1	166.1	15	10.799	136
Monocrotophos	4.56	0.8	Positive	224	127	16	14.956	112
Monocrotophos	4.56	0.8	Positive	224	193	10	14.956	112
Monolinuron	7.27	0.6	Positive	215	126	18	5.622	131
Monolinuron	7.27	0.6	Positive	215	148	15	5.622	131
Myclobutanil	8.45	0.6	Positive	289	70.1	18	2.295	120.53
Myclobutanil	8.45	0.6	Positive	289	124.9	33	2.295	120.53
Napropamide	8.71	0.6	Positive	272	171.1	19	2.232	149
Napropamide	8.71	0.6	Positive	272	199	13	2.232	149
Neburon	8.87	0.8	Positive	275	57	21	2.232	171
Neburon	8.87	0.8	Positive	275	88.1	16	2.232	171
Nuarimol	8.11	0.6	Positive	315.1	81	28	2.986	177
Nuarimol	8.11	0.6	Positive	315.1	252.1	22	2.986	177
Ofurace	6.83	0.6	Positive	282.1	160.1	24	8.695	145
Ofurace	6.83	0.6	Positive	282.1	254.1	12	8.695	145
Omethoate	3.27	1	Positive	214	124.9	22	19.214	115
Omethoate	3.27	1	Positive	214	182.8	10	19.214	115
Oxadixyl	6.4	0.6	Positive	279.1	132.1	31	8.695	120
Oxadixyl	6.4	0.6	Positive	279.1	219.1	10	8.695	120
Oxamyl	3.94	1	Positive	237.1	72.1	10	19.214	73
Oxamyl	3.94	1	Positive	237.1	90	10	19.214	73
Paclobutrazol	8.29	0.6	Positive	294.1	70.1	21	2.302	151
Paclobutrazol	8.29	0.6	Positive	294.1	125.1	38	2.302	151
Penconazole	8.99	0.6	Positive	284.1	70.1	18	2.232	134
Penconazole	8.99	0.6	Positive	284.1	159	30	2.232	134
Pencycuron	9.2	0.6	Positive	329.1	125	26	2.428	190
Pencycuron	9.2	0.6	Positive	329.1	218.1	16	2.428	190
Penthiopyrad	8.9	0.6	Positive	360.1	256.1	20	2.232	150
Penthiopyrad	8.9	0.6	Positive	360.1	276	14	2.232	150
Phenmedipham	7.9	0.6	Positive	301.1	136	20	3.695	145
Phenmedipham	7.9	0.6	Positive	301.1	168	10	3.695	145
Phenthoate	8.86	0.6	Positive	321	163	12	2.232	119
Phenthoate	8.86	0.6	Positive	321	247.1	12	2.232	119
Phoxim	9.11	0.6	Positive	299	77	30	2.24	95
Phoxim	9.11	0.6	Positive	299	129	11	2.24	95
Picoxystrobin	8.8	0.6	Positive	368.1	145.1	21	2.232	111
Picoxystrobin	8.8	0.6	Positive	368.1	205	10	2.232	111
Piperonyl butoxide	9.59	0.6	Positive	356.2	119.1	33	4.078	91
Piperonyl butoxide	9.59	0.6	Positive	356.2	177.1	10	4.078	91
Piperophos	9.26	0.6	Positive	354.1	171	22	2.502	175
Piperophos	9.26	0.6	Positive	354.1	255	14	2.502	175
Pirimicarb	6.25	0.6	Positive	239.1	72	21	9.665	147
Pirimicarb	6.25	0.6	Positive	239.1	182.1	16	9.665	147
Pirimicarb desmethyl	4.98	0.8	Positive	225.1	72	21	10.799	135
Pirimicarb desmethyl	4.98	0.8	Positive	225.1	168	15	10.799	135
Pirimiphos-methyl	9.1	0.6	Positive	306.1	108.1	31	2.24	199
Pirimiphos-methyl	9.1	0.6	Positive	306.1	164.1	22	2.24	199
Prochloraz	9.17	0.6	Positive	376	70	32	2.428	125
Prochloraz	9.17	0.6	Positive	376	307.9	10	2.428	125
Profenophos	9.48	0.6	Positive	374.9	304.9	19	3.371	171
Profenophos	9.48	0.6	Positive	374.9	346.9	13	3.371	171
Promecarb	8.28	0.6	Positive	208.1	109	16	2.302	107
Promecarb	8.28	0.6	Positive	208.1	151.1	10	2.302	107
Prometon	7.3	0.6	Positive	226.2	142.1	23	5.622	156
Prometon	7.3	0.6	Positive	226.2	184.1	19	5.622	156
Prometryn	8.31	0.6	Positive	242.1	158	24	2.302	149
Prometryn	8.31	0.6	Positive	242.1	200	19	2.302	149
Propamocarb	3.35	1.2	Positive	189.1	74.1	25	19.214	98
Propamocarb	3.35	1.2	Positive	189.1	102	17	19.214	98
Propazine	8.09	0.6	Positive	230.1	146.1	23	2.986	177
Propazine	8.09	0.6	Positive	230.1	188.1	18	2.986	177
Propetamphos	8.42	0.6	Positive	282	138	17	2.302	106
Propetamphos	8.42	0.6	Positive	282	156	10	2.302	106
Propiconazole	9.05	0.6	Positive	342.1	69	20	2.232	154
Propiconazole	9.05	0.6	Positive	342.1	159	31	2.232	154
Propoxur	6.65	0.6	Positive	210	111	14	8.695	87
Propoxur	6.65	0.6	Positive	210	168.1	10	8.695	87
Propyzamide	8.34	0.6	Positive	256	173	23	2.302	110
Propyzamide	8.34	0.6	Positive	256	190	14	2.302	110
Prosulfocarb	9.41	0.6	Positive	252.1	91	22	3.068	139
Prosulfocarb	9.41	0.6	Positive	252.1	128	13	3.068	139
Pymetrozine	3.63	1.2	Positive	218	78.1	39	19.214	150
Pymetrozine	3.63	1.2	Positive	218	105	20	19.214	150
Pyraclostrobin	9.12	0.6	Positive	388.1	163.1	24	2.305	159
Pyraclostrobin	9.12	0.6	Positive	388.1	194.1	12	2.305	159
Pyrimethanil	8.16	0.6	Positive	200.1	107	25	2.906	134
Pyrimethanil	8.16	0.6	Positive	200.1	168.1	30	2.906	134
Pyroxsulam	6.88	0.6	Positive	435	195.1	26	8.695	262
Pyroxsulam	6.88	0.6	Positive	435	258	22	8.695	262
Quinoxyfen	9.88	0.6	Positive	308	161	45	6.337	234
Quinoxyfen	9.88	0.6	Positive	308	197	32	6.337	234
Quizalofop-P-ethyl	9.47	0.6	Positive	373.012	91	32	3.371	221
Quizalofop-P-ethyl	9.47	0.6	Positive	373.012	299	19	3.371	221
Resmethrin	10.12	0.8	Positive	339.1	128	41	7.193	158
Resmethrin	10.12	0.8	Positive	339.1	171.1	15	7.193	158
Rotenone	8.82	0.6	Positive	395.1	192.1	24	2.232	231
Rotenone	8.82	0.6	Positive	395.1	213.1	23	2.232	231
Schradan	5.71	0.6	Positive	287.1	135.1	26	12.192	144
Schradan	5.71	0.6	Positive	287.1	242.1	14	12.192	144
Sethoxydim	9.51	0.6	Positive	328.2	178	19	3.371	153
Sethoxydim	9.51	0.6	Positive	328.2	282.2	12	3.371	153
Simeconazole	8.6	0.6	Positive	294.1	70.1	20	2.232	150
Simeconazole	8.6	0.6	Positive	294.1	135.1	21	2.232	150
Simetryn	7.03	0.6	Positive	214.1	96	25	7.218	161
Simetryn	7.03	0.6	Positive	214.1	124.1	20	7.218	161
Spinosyn A	9.16	0.6	Positive	732.5	98.1	45	2.428	234
Spinosyn A	9.16	0.6	Positive	732.5	142.1	29	2.428	234
Spiromesifen	9.75	0.6	Positive	371.1	255.2	23	5.402	132
Spiromesifen	9.75	0.6	Positive	371.1	273.2	10	5.402	132
Spirotetramat	8.55	0.6	Positive	374.1	302.1	17	2.232	185
Spirotetramat	8.55	0.6	Positive	374.1	330.1	15	2.232	185
Spiroxamine	8.33	0.8	Positive	298.2	100	30	2.3	167
Spiroxamine	8.33	0.8	Positive	298.2	144.1	20	2.3	167
Sulfotep	8.9	0.6	Positive	323	115	29	2.232	145
Sulfotep	8.9	0.6	Positive	323	171	14	2.232	145
Sulprofos	9.78	0.6	Positive	323	219	16	5.412	118
Sulprofos	9.78	0.6	Positive	323	247	12	5.412	118
Tebuconazole	8.95	0.6	Positive	308	70.1	23	2.232	162
Tebuconazole	8.95	0.6	Positive	308	125	38	2.232	162
Tebufenozide	8.81	0.6	Positive	353.2	133.1	19	2.232	110
Tebufenozide	8.81	0.6	Positive	353.2	297.1	10	2.232	110
Tebufenpyrad	9.51	0.6	Positive	334.2	117	36	3.371	206
Tebufenpyrad	9.51	0.6	Positive	334.2	145	27	3.371	206
Tebuthiuron	6.94	0.6	Positive	229	116	27	8.289	145
Tebuthiuron	6.94	0.6	Positive	229	172.1	18	8.289	145
Teflubenzuron	9.66	0.6	Negative	378.9	338.9	10	4.836	95
Teflubenzuron	9.66	0.6	Negative	378.9	358.9	7	4.836	95
Tepraloxydim	8.58	0.6	Positive	342.1	166.1	21	2.232	153
Tepraloxydim	8.58	0.6	Positive	342.1	250.1	13	2.232	153
Terbumeton	7.44	0.6	Positive	226.2	114.1	26	5.033	153
Terbumeton	7.44	0.6	Positive	226.2	170.1	20	5.033	153
Terbuthylazine	8.25	0.6	Positive	230.1	96	28	2.37	140
Terbuthylazine	8.25	0.6	Positive	230.1	174	17	2.37	140
Terbutryn	8.43	0.8	Positive	242.1	91	28	2.232	158
Terbutryn	8.43	0.8	Positive	242.1	186	19	2.232	158
Tetraconazole	8.64	0.6	Positive	372	70	20	2.232	187
Tetraconazole	8.64	0.6	Positive	372	159	31	2.232	187
Tetramethrin	9.49	0.6	Positive	332.2	135.1	18	3.371	139
Tetramethrin	9.49	0.6	Positive	332.2	164.1	24	3.371	139
Thiabendazole	5.25	0.8	Positive	202	131	33	10.799	208
Thiabendazole	5.25	0.8	Positive	202	175	26	10.799	208
Thiacloprid	6.01	0.6	Positive	253	90	37	13.928	162
Thiacloprid	6.01	0.6	Positive	253	126	21	13.928	162
Thiamethoxam	4.41	1	Positive	292	181	22	14.96	121
Thiamethoxam	4.41	1	Positive	292	211.1	12	14.96	121
Thidiazuron	6.87	0.6	Positive	221	94	14	8.695	119
Thidiazuron	6.87	0.6	Positive	221	102	16	8.695	119
Thiobencarb	9.23	0.6	Positive	258	89	49	2.428	118
Thiobencarb	9.23	0.6	Positive	258	125	20	2.428	118
Thiophanate-methyl	6.69	0.6	Positive	343	93	46	8.695	161
Thiophanate-methyl	6.69	0.6	Positive	343	151	20	8.695	161
Tralkoxydim	9.7	0.6	Positive	330.2	138.1	20	5.402	159
Tralkoxydim	9.7	0.6	Positive	330.2	284.2	13	5.402	159
Triadimefon	8.41	0.6	Positive	294	69	20	2.302	138
Triadimefon	8.41	0.6	Positive	294	197	16	2.302	138
Triadimenol	8.81	0.6	Positive	297	105	32	2.232	101
Triadimenol	8.81	0.6	Positive	297	133	14	2.232	101
Triazophos	8.55	0.6	Positive	314	119	34	2.232	164
Triazophos	8.55	0.6	Positive	314	162.1	19	2.232	164
Trichlorfon	5	0.6	Positive	256.9	108.9	20	10.799	131
Trichlorfon	5	0.6	Positive	256.9	220.9	10	10.799	131
Tricyclazole	6.44	0.6	Positive	190	136	29	8.695	178
Tricyclazole	6.44	0.6	Positive	190	163	23	8.695	178
Trietazine	8.64	0.6	Positive	230.1	104	29	2.232	178
Trietazine	8.64	0.6	Positive	230.1	132	22	2.232	178
Trifloxystrobin	9.25	0.6	Positive	409	145	44	2.501	179
Trifloxystrobin	9.25	0.6	Positive	409	186	18	2.501	179
Triflumizole	9.42	0.6	Positive	346	73.1	17	3.266	113
Triflumizole	9.42	0.6	Positive	346	278.1	10	3.266	113
Vamidothion	5.3	0.6	Positive	288	118.1	23	10.799	120
Vamidothion	5.3	0.6	Positive	288	146.1	14	10.799	120
Zoxamide	9.02	0.6	Positive	336	159	39	2.232	167
Zoxamide	9.02	0.6	Positive	336	186.9	22	2.232	167
